# Supplementary material for: Novel Escherichia coli phages representing a distinct genus within the subfamily Stephanstirmvirinae: genome and host range characteristics
Source: Arch Virol. 2025 Dec 10;171(1):18. doi: 10.1007/s00705-025-06469-1 (PMC12695924; doi:10.1007/s00705-025-06469-1)
Supplement: Supplementary file 1 — Supplementary Material 1(XLSX 316 KB) [file 705_2025_6469_MOESM1_ESM.xlsx]

## Sheet: ST1
Table S1	Host range analysis results of isolated phages
log(EoP)	TK001	MG1655	BL21	TOP10F'	SUTL1	ESBL946	ESBL991	ESBL1054	IHTL-1	Sp	E. fergusonii	NBRC102203	St	Se	Sm	SUTL2	SUTL3	SUTL4	ESBL933	ESBL953	ESBL963	ESBL971	ESBL1002	ESBL1064	ESBL1080	C. amalonaticus	SUTL5	TWCC59747	ESBL920	ESBL922	ESBL931	ESBL955	ESBL960	ESBL983	ESBL994	ESBL1013	ESBL1090	ESBL1097	ESBL1107	ATCC43888
ΦWec179	0	ND	ND	ND	0.1	-0.4	-0.1	ND	-0.6	ND	ND	ND	pseud	pseud	pseud	pseud	pseud	pseud	pseud	ND	pseud	ND	ND	ND	ND	ND	ND	ND	ND	ND	ND	ND	ND	ND	ND	ND	ND	ND	ND	ND
ΦWec181	0	ND	ND	ND	-0.8	-0.7	-1.3	ND	-0.8	ND	ND	ND	pseud	pseud	pseud	pseud	pseud	pseud	pseud	ND	pseud	ND	ND	ND	ND	ND	ND	ND	ND	ND	ND	ND	ND	ND	ND	ND	ND	ND	ND	ND
ΦWec186	0	ND	ND	ND	-1.2	-2.1	-1.4	ND	-0.8	ND	ND	ND	pseud	pseud	pseud	pseud	pseud	pseud	pseud	ND	pseud	ND	ND	ND	ND	ND	ND	ND	ND	ND	ND	ND	ND	ND	ND	ND	ND	ND	ND	ND
ΦWec188	0	ND	ND	ND	0.3	-0.2	0	-0.7	0.5	-0.7	ND	ND	pseud	pseud	pseud	pseud	pseud	pseud	pseud	ND	pseud	ND	ND	ND	ND	ND	ND	ND	ND	ND	ND	ND	ND	ND	ND	ND	ND	ND	ND	ND
ΦWec190	0	ND	ND	ND	0	-0.9	-0.7	-0.8	-0.6	-0.9	ND	ND	pseud	pseud	pseud	pseud	pseud	pseud	pseud	ND	pseud	ND	ND	ND	ND	ND	ND	ND	ND	ND	ND	ND	ND	ND	ND	ND	ND	ND	ND	ND
ΦWec187	0	0.9	ND	0.5	0.8	0.1	-0.1	0.2	1.4	ND	pseud	ND	pseud	pseud	pseud	pseud	pseud	pseud	pseud	ND	pseud	ND	ND	pseud	pseud	pseud	ND	ND	ND	ND	ND	ND	ND	ND	ND	ND	ND	ND	ND	ND
T4	pseud	0	-0.2	0	pseud	pseud	pseud	ND	pseud	pseud	-3.1	pseud	ND	ND	pseud	pseud	pseud	ND	ND	pseud	pseud	pseud	pseud	ND	ND	ND	ND	ND	ND	ND	ND	ND	ND	ND	ND	ND	ND	ND	ND	ND
T7	ND	0	-1.7	-2.3	ND	ND	ND	-0.5	ND	ND	-2	ND	ND	ND	ND	ND	ND	ND	ND	ND	ND	ND	ND	ND	ND	ND	ND	ND	ND	ND	ND	ND	ND	ND	ND	ND	ND	ND	ND	ND

## Sheet: ST2
Table S2	BLASTn search results of phages in this study
VC	Phage	Closest relative			Similarity (%) Per. Ident × QC	Per. Ident (%)	Query cover (%)	Accessiion
82_0	ΦWec187	Escherichia phage AV123	Stephanstirmvirinae	Justusliebigvirus	0.941664	0.9809	0.96	OR352953.1
82_1	ΦWec179	Escherichia phage vB_EcoM_DE16		Phapecoctavirus	0.553242	0.8018	0.69	OP595145.1
82_1	ΦWec181				0.553242	0.8018	0.69
82_1	ΦWec186				0.553242	0.8018	0.69
82_1	ΦWec188	Escherichia phage Mt1B1_P17			0.54362	0.7766	0.7	NC_052662.1
82_1	ΦWec190				0.54362	0.7766	0.7

## Sheet: ST3
Table S3	Gene-sharing network analysis results based on shared protein clusters for phages in this study
Genome	Order	Family	Subfamily	Genus	VC	VC Status	Size	VC Subcluster	VC Subcluster Size	Quality	Adj P-value	Topology Confidence Score	Genera in VC	Families in VC	Orders in VC	Genus Confidence Score
Enterobacteria~phage~phi92	Caudovirales	-	Stephanstirmvirinae	Justusliebigvirus	82_0	Clustered	6	VC_82_0	6	0.192	1	0.192	1	2	2	1
phiWec187	Unassigned	Unassigned		Unassigned	82_0	Clustered	6	VC_82_0	6	0.192	1	0.192	1	2	2	1
phiWec179	Unassigned	Unassigned		Unassigned	82_1	Clustered	5	VC_82_1	5	0.1508	0.99994	0.1508	1	1	1	1
phiWec181	Unassigned	Unassigned		Unassigned	82_1	Clustered	5	VC_82_1	5	0.1508	0.99994	0.1508	1	1	1	1
phiWec186	Unassigned	Unassigned		Unassigned	82_1	Clustered	5	VC_82_1	5	0.1508	0.99994	0.1508	1	1	1	1
phiWec188	Unassigned	Unassigned		Unassigned	82_1	Clustered	5	VC_82_1	5	0.1508	0.99994	0.1508	1	1	1	1
phiWec190	Unassigned	Unassigned		Unassigned	82_1	Clustered	5	VC_82_1	5	0.1508	0.99994	0.1508	1	1	1	1
Escherichia~phage~ESCO13	Caudovirales		Stephanstirmvirinae	Phapecoctavirus	82_2	Clustered	5	VC_82_2	5	0.1478	0.99996	0.1478	1	1	1	1
Escherichia~phage~ESCO5	Caudovirales		Stephanstirmvirinae	Phapecoctavirus	82_2	Clustered	5	VC_82_2	5	0.1478	0.99996	0.1478	1	1	1	1
Escherichia~phage~phAPEC8	Caudovirales		Stephanstirmvirinae	Phapecoctavirus	82_2	Clustered	5	VC_82_2	5	0.1478	0.99996	0.1478	1	1	1	1
Escherichia~phage~vB_EcoM_Schickermooser	Caudovirales		Stephanstirmvirinae	Phapecoctavirus	82_2	Clustered	5	VC_82_2	5	0.1478	0.99996	0.1478	1	1	1	1
Klebsiella~phage~ZCKP1	Caudovirales		Stephanstirmvirinae	Phapecoctavirus	82_2	Clustered	5	VC_82_2	5	0.1478	0.99996	0.1478	1	1	1	1
Shewanella~sp.~phage~1/4	Caudovirales	-		Unassigned	83_0	Clustered	2	VC_83_0	2	0.3903	0.949677	0.3706	1	1	1	1
Shewanella~sp.~phage~1/40	Caudovirales	-		Unassigned	83_0	Clustered	2	VC_83_0	2	0.3903	0.949677	0.3706	1	1	1	1
Aeromonas~phage~4_4572	Caudovirales		Lahexavirus	Unassigned	84_0	Clustered	4	VC_84_0	4	0.5002	0.99998	0.5002	1	1	1	1
Aeromonas~phage~LAh9	Caudovirales				84_0	Clustered	4	VC_84_0	4	0.5002	0.99998	0.5002	1	1	1	1
Aeromonas~phage~LAh_6	Caudovirales				84_0	Clustered	4	VC_84_0	4	0.5002	0.99998	0.5002	1	1	1	1
Aeromonas~phage~LAh_8	Caudovirales				84_0	Clustered	4	VC_84_0	4	0.5002	0.99998	0.5002	1	1	1	1
Cronobacter~phage~vB_CsaP_009	Caudovirales				85_0	Clustered	2	VC_85_0	2	0.1648	0.952255	0.1569	1	1	1	1
Proteus~phage~Privateer	Caudovirales				85_0	Clustered	2	VC_85_0	2	0.1648	0.952255	0.1569	1	1	1	1
Cronobacter~phage~vB_CsaP_GAP52	Caudovirales				85_1	Clustered	2	VC_85_1	2	0.0786	0.952373	0.0749	1	1	1	1
Salmonella~phage~7-11	Caudovirales				85_1	Clustered	2	VC_85_1	2	0.0786	0.952373	0.0749	1	1	1	1
Escherichia~phage~172-1	Caudovirales				86_0	Clustered	6	VC_86_0	6	0.6719	1	0.6719	1	1	1	1
Escherichia~phage~ECBP2	Caudovirales				86_0	Clustered	6	VC_86_0	6	0.6719	1	0.6719	1	1	1	1
Escherichia~phage~KBNP1711	Caudovirales				86_0	Clustered	6	VC_86_0	6	0.6719	1	0.6719	1	1	1	1
Escherichia~phage~NJ01	Caudovirales				86_0	Clustered	6	VC_86_0	6	0.6719	1	0.6719	1	1	1	1
Escherichia~phage~vB_EcoP_SU10	Caudovirales				86_0	Clustered	6	VC_86_0	6	0.6719	1	0.6719	1	1	1	1
Escherichia~virus~phiEco32	Caudovirales				86_0	Clustered	6	VC_86_0	6	0.6719	1	0.6719	1	1	1	1
Pseudomonas~phage~Bjorn	Caudovirales				87_0	Clustered	13	VC_87_0	13	0.9025	1	0.9025	5	1	1	1
Pseudomonas~phage~DL54	Caudovirales				87_0	Clustered	13	VC_87_0	13	0.9025	1	0.9025	5	1	1	1
Pseudomonas~phage~NV1	Caudovirales				87_0	Clustered	13	VC_87_0	13	0.9025	1	0.9025	5	1	1	1
Pseudomonas~phage~PaP4	Caudovirales				87_0	Clustered	13	VC_87_0	13	0.9025	1	0.9025	5	1	1	1
Pseudomonas~phage~PhiCHU	Caudovirales				87_0	Clustered	13	VC_87_0	13	0.9025	1	0.9025	5	1	1	1
Pseudomonas~phage~TL	Caudovirales				87_0	Clustered	13	VC_87_0	13	0.9025	1	0.9025	5	1	1	1
Pseudomonas~phage~UFV-P2	Caudovirales				87_0	Clustered	13	VC_87_0	13	0.9025	1	0.9025	5	1	1	1
Pseudomonas~phage~phiIBB-PAA2	Caudovirales				87_0	Clustered	13	VC_87_0	13	0.9025	1	0.9025	5	1	1	1
Pseudomonas~phage~tf	Caudovirales				87_0	Clustered	13	VC_87_0	13	0.9025	1	0.9025	5	1	1	1
Pseudomonas~phage~vB_PaeP_C2-10_Ab22	Caudovirales				87_0	Clustered	13	VC_87_0	13	0.9025	1	0.9025	5	1	1	1
Pseudomonas~phage~vB_PaeP_p2-10_Or1	Caudovirales				87_0	Clustered	13	VC_87_0	13	0.9025	1	0.9025	5	1	1	1
Pseudomonas~virus~LUZ24	Caudovirales				87_0	Clustered	13	VC_87_0	13	0.9025	1	0.9025	5	1	1	1
Pseudomonas~virus~PaP3	Caudovirales				87_0	Clustered	13	VC_87_0	13	0.9025	1	0.9025	5	1	1	1
Citrobacter~phage~CVT22	Caudovirales				88_0	Clustered	4	VC_88_0	4	0.5149	0.999969	0.5148	1	1	1	1
Pseudomonas~phage~O4	Caudovirales				88_0	Clustered	4	VC_88_0	4	0.5149	0.999969	0.5148	1	1	1	1
Pseudomonas~phage~PA11	Caudovirales				88_0	Clustered	4	VC_88_0	4	0.5149	0.999969	0.5148	1	1	1	1
Salinivibrio~phage~CW02	Caudovirales				88_0	Clustered	4	VC_88_0	4	0.5149	0.999969	0.5148	1	1	1	1
Vibrio~phage~JSF10	Caudovirales				89_0	Clustered	3	VC_89_0	3	0.0988	0.998519	0.0987	1	1	1	1
Vibrio~phage~JSF12	Caudovirales				89_0	Clustered	3	VC_89_0	3	0.0988	0.998519	0.0987	1	1	1	1
Vibrio~phage~phi~3	Caudovirales				89_0	Clustered	3	VC_89_0	3	0.0988	0.998519	0.0987	1	1	1	1
Vibrio~phage~Ceto	Caudovirales				89_1	Clustered	3	VC_89_1	3	0.1087	0.998521	0.1085	2	1	1	1
Vibrio~phage~Thalassa	Caudovirales				89_1	Clustered	3	VC_89_1	3	0.1087	0.998521	0.1085	2	1	1	1
Vibrio~phage~pVp-1	Caudovirales				89_1	Clustered	3	VC_89_1	3	0.1087	0.998521	0.1085	2	1	1	1
Achromobacter~phage~83-24	Caudovirales				0_0	Clustered	2	VC_0_0	2	0.1872	0.952275	0.1782	1	1	1	1
Achromobacter~phage~JWX	Caudovirales				0_0	Clustered	2	VC_0_0	2	0.1872	0.952275	0.1782	1	1	1	1
Achromobacter~phage~phiAxp-1	Caudovirales				1_0	Clustered	12	VC_1_0	12	0.7029	1	0.7029	5	1	1	1
Acinetobacter~phage~IMEAB3	Caudovirales				1_0	Clustered	12	VC_1_0	12	0.7029	1	0.7029	5	1	1	1
Acinetobacter~phage~Loki	Caudovirales				1_0	Clustered	12	VC_1_0	12	0.7029	1	0.7029	5	1	1	1
Burkholderia~phage~vB_BceS_KL1	Caudovirales				1_0	Clustered	12	VC_1_0	12	0.7029	1	0.7029	5	1	1	1
Paracoccus~phage~vB_PmaS-R3	Caudovirales				1_0	Clustered	12	VC_1_0	12	0.7029	1	0.7029	5	1	1	1
Pseudomonas~phage~73	Caudovirales				1_0	Clustered	12	VC_1_0	12	0.7029	1	0.7029	5	1	1	1
Pseudomonas~phage~PaMx42	Caudovirales				1_0	Clustered	12	VC_1_0	12	0.7029	1	0.7029	5	1	1	1
Pseudomonas~phage~vB_Pae-Kakheti25	Caudovirales				1_0	Clustered	12	VC_1_0	12	0.7029	1	0.7029	5	1	1	1
Pseudomonas~phage~vB_PaeS_SCH_Ab26	Caudovirales				1_0	Clustered	12	VC_1_0	12	0.7029	1	0.7029	5	1	1	1
Rhodobacter~phage~RcSpartan	Caudovirales				1_0	Clustered	12	VC_1_0	12	0.7029	1	0.7029	5	1	1	1
Rhodobacter~phage~RcTitan	Caudovirales				1_0	Clustered	12	VC_1_0	12	0.7029	1	0.7029	5	1	1	1
Stenotrophomonas~phage~vB_SmaS-DLP_2	Caudovirales				1_0	Clustered	12	VC_1_0	12	0.7029	1	0.7029	5	1	1	1
Dinoroseobacter~phage~DFL12phi1	Caudovirales				10_0	Clustered	9	VC_10_0	9	0.4612	1	0.4612	2	1	1	1
Dinoroseobacter~phage~DS-1410Ws-06	Caudovirales				10_0	Clustered	9	VC_10_0	9	0.4612	1	0.4612	2	1	1	1
Roseobacter~phage~RD-1410W1-01	Caudovirales				10_0	Clustered	9	VC_10_0	9	0.4612	1	0.4612	2	1	1	1
Roseovarius~Plymouth~podovirus~1	Caudovirales				10_0	Clustered	9	VC_10_0	9	0.4612	1	0.4612	2	1	1	1
Ruegeria~phage~vB_RpoP-V12	Caudovirales				10_0	Clustered	9	VC_10_0	9	0.4612	1	0.4612	2	1	1	1
Ruegeria~phage~vB_RpoP-V13	Caudovirales				10_0	Clustered	9	VC_10_0	9	0.4612	1	0.4612	2	1	1	1
Silicibacter~phage~DSS3phi2	Caudovirales				10_0	Clustered	9	VC_10_0	9	0.4612	1	0.4612	2	1	1	1
Sulfitobacter~phage~EE36phi1	Caudovirales				10_0	Clustered	9	VC_10_0	9	0.4612	1	0.4612	2	1	1	1
Sulfitobacter~phage~phiCB2047-B	Caudovirales				10_0	Clustered	9	VC_10_0	9	0.4612	1	0.4612	2	1	1	1
Enterobacteria~phage~phiJLA23	Caudovirales				100_0	Clustered	15	VC_100_0	15	0.3879	1	0.3879	7	2	1	1
Enterobacteria~phage~vB_EcoS_Rogue1	Caudovirales				100_0	Clustered	15	VC_100_0	15	0.3879	1	0.3879	7	2	1	1
Escherichia~phage~C119	Caudovirales				100_0	Clustered	15	VC_100_0	15	0.3879	1	0.3879	7	2	1	1
Escherichia~phage~DTL	Caudovirales				100_0	Clustered	15	VC_100_0	15	0.3879	1	0.3879	7	2	1	1
Escherichia~phage~e4/1c	Caudovirales				100_0	Clustered	15	VC_100_0	15	0.3879	1	0.3879	7	2	1	1
Escherichia~phage~vB_EcoS-IME253	Caudovirales				100_0	Clustered	15	VC_100_0	15	0.3879	1	0.3879	7	2	1	1
Escherichia~phage~vB_EcoS_AHP42	Caudovirales				100_0	Clustered	15	VC_100_0	15	0.3879	1	0.3879	7	2	1	1
Escherichia~phage~vB_EcoS_AHS24	Caudovirales				100_0	Clustered	15	VC_100_0	15	0.3879	1	0.3879	7	2	1	1
Escherichia~phage~vB_EcoS_AKS96	Caudovirales				100_0	Clustered	15	VC_100_0	15	0.3879	1	0.3879	7	2	1	1
Escherichia~phage~vB_Eco_ACG-M12	Caudovirales				100_0	Clustered	15	VC_100_0	15	0.3879	1	0.3879	7	2	1	1
Escherichia~phage~vB_Ecos_CEB_EC3a	Caudovirales				100_0	Clustered	15	VC_100_0	15	0.3879	1	0.3879	7	2	1	1
Escherichia~virus~KP26	Caudovirales				100_0	Clustered	15	VC_100_0	15	0.3879	1	0.3879	7	2	1	1
Escherichia~virus~Rtp	Caudovirales				100_0	Clustered	15	VC_100_0	15	0.3879	1	0.3879	7	2	1	1
Shigella~phage~Sd1	Caudovirales				100_0	Clustered	15	VC_100_0	15	0.3879	1	0.3879	7	2	1	1
Shigella~phage~Sf12	Caudovirales				100_0	Clustered	15	VC_100_0	15	0.3879	1	0.3879	7	2	1	1
Edwardsiella~phage~MSW-3	Caudovirales				101_0	Clustered	8	VC_101_0	8	0.8429	1	0.8429	4	1	1	0.7857
Edwardsiella~phage~PEi21	Caudovirales				101_0	Clustered	8	VC_101_0	8	0.8429	1	0.8429	4	1	1	0.7857
Iodobacter~phage~PhiPLPE	Caudovirales				101_0	Clustered	8	VC_101_0	8	0.8429	1	0.8429	4	1	1	0.7857
Klebsiella~phage~JD001	Caudovirales				101_0	Clustered	8	VC_101_0	8	0.8429	1	0.8429	4	1	1	0.7857
Klebsiella~phage~vB_KpnM_KpV52	Caudovirales				101_0	Clustered	8	VC_101_0	8	0.8429	1	0.8429	4	1	1	0.7857
Klebsiella~phage~vB_KpnM_KpV79	Caudovirales				101_0	Clustered	8	VC_101_0	8	0.8429	1	0.8429	4	1	1	0.7857
Vibrio~phage~CP-T1	Caudovirales				101_0	Clustered	8	VC_101_0	8	0.8429	1	0.8429	4	1	1	0.7857
Vibrio~phage~vB_VchM-138	Caudovirales				101_0	Clustered	8	VC_101_0	8	0.8429	1	0.8429	4	1	1	0.7857
Pantoea~phage~vB_PagM_AAM37	Caudovirales				102_0	Clustered	3	VC_102_0	3	0.3222	0.998505	0.3217	1	1	1	1
Pantoea~phage~vB_PagM_PSKM	Caudovirales				102_0	Clustered	3	VC_102_0	3	0.3222	0.998505	0.3217	1	1	1	1
Xanthomonas~phage~vB_XveM_DIBBI	Caudovirales				102_0	Clustered	3	VC_102_0	3	0.3222	0.998505	0.3217	1	1	1	1
Enterobacter~phage~phiEap-2	Caudovirales				104_0	Clustered	24	VC_104_0	24	0.8714	1	0.8714	5	1	1	1
Escherichia~phage~K1-dep(1)	Caudovirales				104_0	Clustered	24	VC_104_0	24	0.8714	1	0.8714	5	1	1	1
Escherichia~phage~K1-dep(4)	Caudovirales				104_0	Clustered	24	VC_104_0	24	0.8714	1	0.8714	5	1	1	1
Escherichia~phage~K1-ind(2)	Caudovirales				104_0	Clustered	24	VC_104_0	24	0.8714	1	0.8714	5	1	1	1
Escherichia~phage~K1ind1	Caudovirales				104_0	Clustered	24	VC_104_0	24	0.8714	1	0.8714	5	1	1	1
Escherichia~phage~VB_EcoS-Golestan	Caudovirales				104_0	Clustered	24	VC_104_0	24	0.8714	1	0.8714	5	1	1	1
Raoultella~phage~RP180	Caudovirales				104_0	Clustered	24	VC_104_0	24	0.8714	1	0.8714	5	1	1	1
Salmonella~phage~BPS11Q3	Caudovirales				104_0	Clustered	24	VC_104_0	24	0.8714	1	0.8714	5	1	1	1
Salmonella~phage~Ent1	Caudovirales				104_0	Clustered	24	VC_104_0	24	0.8714	1	0.8714	5	1	1	1
Salmonella~phage~FSL~SP-031	Caudovirales				104_0	Clustered	24	VC_104_0	24	0.8714	1	0.8714	5	1	1	1
Salmonella~phage~FSL~SP-101	Caudovirales				104_0	Clustered	24	VC_104_0	24	0.8714	1	0.8714	5	1	1	1
Salmonella~phage~Jersey	Caudovirales				104_0	Clustered	24	VC_104_0	24	0.8714	1	0.8714	5	1	1	1
Salmonella~phage~LSPA1	Caudovirales				104_0	Clustered	24	VC_104_0	24	0.8714	1	0.8714	5	1	1	1
Salmonella~phage~MA12	Caudovirales				104_0	Clustered	24	VC_104_0	24	0.8714	1	0.8714	5	1	1	1
Salmonella~phage~SE2	Caudovirales				104_0	Clustered	24	VC_104_0	24	0.8714	1	0.8714	5	1	1	1
Salmonella~phage~SETP13	Caudovirales				104_0	Clustered	24	VC_104_0	24	0.8714	1	0.8714	5	1	1	1
Salmonella~phage~SETP3	Caudovirales				104_0	Clustered	24	VC_104_0	24	0.8714	1	0.8714	5	1	1	1
Salmonella~phage~SETP7	Caudovirales				104_0	Clustered	24	VC_104_0	24	0.8714	1	0.8714	5	1	1	1
Salmonella~phage~SS3e	Caudovirales				104_0	Clustered	24	VC_104_0	24	0.8714	1	0.8714	5	1	1	1
Salmonella~phage~f18SE	Caudovirales				104_0	Clustered	24	VC_104_0	24	0.8714	1	0.8714	5	1	1	1
Salmonella~phage~vB_SenS-Ent2	Caudovirales				104_0	Clustered	24	VC_104_0	24	0.8714	1	0.8714	5	1	1	1
Salmonella~phage~vB_SenS-Ent3	Caudovirales				104_0	Clustered	24	VC_104_0	24	0.8714	1	0.8714	5	1	1	1
Salmonella~phage~vB_SenS_AG11	Caudovirales				104_0	Clustered	24	VC_104_0	24	0.8714	1	0.8714	5	1	1	1
Salmonella~phage~wksl3	Caudovirales				104_0	Clustered	24	VC_104_0	24	0.8714	1	0.8714	5	1	1	1
Aeromonas~virus~phiO18P	Caudovirales				105_0	Clustered	14	VC_105_0	14	0.9061	1	0.9061	8	1	1	1
Cronobacter~phage~ESSI-2	Caudovirales				105_0	Clustered	14	VC_105_0	14	0.9061	1	0.9061	8	1	1	1
Haemophilus~virus~HP1	Caudovirales				105_0	Clustered	14	VC_105_0	14	0.9061	1	0.9061	8	1	1	1
Haemophilus~virus~HP2	Caudovirales				105_0	Clustered	14	VC_105_0	14	0.9061	1	0.9061	8	1	1	1
Pasteurella~virus~F108	Caudovirales				105_0	Clustered	14	VC_105_0	14	0.9061	1	0.9061	8	1	1	1
Pseudoalteromonas~phage~C5a	Caudovirales				105_0	Clustered	14	VC_105_0	14	0.9061	1	0.9061	8	1	1	1
Pseudomonas~phage~phi3	Caudovirales				105_0	Clustered	14	VC_105_0	14	0.9061	1	0.9061	8	1	1	1
Salinivibrio~phage~SMHB1	Caudovirales				105_0	Clustered	14	VC_105_0	14	0.9061	1	0.9061	8	1	1	1
Salmonella~phage~SI7	Caudovirales				105_0	Clustered	14	VC_105_0	14	0.9061	1	0.9061	8	1	1	1
Vibrio~phage~1.202.O._10N.222.45.E8	Caudovirales				105_0	Clustered	14	VC_105_0	14	0.9061	1	0.9061	8	1	1	1
Vibrio~phage~VPUSM~8	Caudovirales				105_0	Clustered	14	VC_105_0	14	0.9061	1	0.9061	8	1	1	1
Vibrio~phage~vB_ValM-yong1	Caudovirales				105_0	Clustered	14	VC_105_0	14	0.9061	1	0.9061	8	1	1	1
Vibrio~virus~K139	Caudovirales				105_0	Clustered	14	VC_105_0	14	0.9061	1	0.9061	8	1	1	1
Vibrio~virus~Kappa	Caudovirales				105_0	Clustered	14	VC_105_0	14	0.9061	1	0.9061	8	1	1	1
Burkholderia~phage~KL3	Caudovirales	Peduoviridae		Kayeltresvirus	106_0	Clustered	45	VC_106_0	45	0.8572	1	0.8572	15	2	2	1
Burkholderia~phage~KS14	Caudovirales	Peduoviridae		Kisquattuordecimvirus	106_0	Clustered	45	VC_106_0	45	0.8572	1	0.8572	15	2	2	1
Burkholderia~phage~KS5	Caudovirales	Peduoviridae		Kisquinquevirus	106_0	Clustered	45	VC_106_0	45	0.8572	1	0.8572	15	2	2	1
Burkholderia~phage~ST79	Caudovirales	Peduoviridae		Nampongvirus	106_0	Clustered	45	VC_106_0	45	0.8572	1	0.8572	15	2	2	1
Burkholderia~phage~vB_BceM_AP3	Caudovirales	Peduoviridae		Aptresvirus	106_0	Clustered	45	VC_106_0	45	0.8572	1	0.8572	15	2	2	1
Burkholderia~virus~phi52237	Caudovirales	Peduoviridae		Tigrvirus	106_0	Clustered	45	VC_106_0	45	0.8572	1	0.8572	15	2	2	1
Burkholderia~virus~phiE122	Caudovirales	Peduoviridae		Tigrvirus	106_0	Clustered	45	VC_106_0	45	0.8572	1	0.8572	15	2	2	1
Burkholderia~virus~phiE202	Caudovirales	Peduoviridae		Tigrvirus	106_0	Clustered	45	VC_106_0	45	0.8572	1	0.8572	15	2	2	1
Enterobacter~phage~phiT5282H	Caudovirales	Peduoviridae		Novemvirus	106_0	Clustered	45	VC_106_0	45	0.8572	1	0.8572	15	2	2	1
Enterobacteria~phage~P88	Caudovirales	Peduoviridae		Xuanwuvirus	106_0	Clustered	45	VC_106_0	45	0.8572	1	0.8572	15	2	2	1
Enterobacteria~phage~fiAA91-ss	Caudovirales	Peduoviridae		Peduovirus	106_0	Clustered	45	VC_106_0	45	0.8572	1	0.8572	15	2	2	1
Erwinia~phage~ENT90	Caudovirales	Peduoviridae		Entnonagintavirus	106_0	Clustered	45	VC_106_0	45	0.8572	1	0.8572	15	2	2	1
Erwinia~phage~EtG	Caudovirales	Peduoviridae		Eganvirus	106_0	Clustered	45	VC_106_0	45	0.8572	1	0.8572	15	2	2	1
Escherichia~phage~186	Caudovirales	Peduoviridae		Eganvirus	106_0	Clustered	45	VC_106_0	45	0.8572	1	0.8572	15	2	2	1
Escherichia~phage~Wphi	Caudovirales	Peduoviridae		Eganvirus	106_0	Clustered	45	VC_106_0	45	0.8572	1	0.8572	15	2	2	1
Escherichia~phage~pro147	Caudovirales	Peduoviridae		Peduovirus	106_0	Clustered	45	VC_106_0	45	0.8572	1	0.8572	15	2	2	1
Escherichia~phage~pro483	Caudovirales	Peduoviridae		Peduovirus	106_0	Clustered	45	VC_106_0	45	0.8572	1	0.8572	15	2	2	1
Escherichia~phage~vB_EcoM-12474III	Caudovirales	Peduoviridae		Peduovirus	106_0	Clustered	45	VC_106_0	45	0.8572	1	0.8572	15	2	2	1
Escherichia~virus~P2	Caudovirales	Peduoviridae		Peduovirus	106_0	Clustered	45	VC_106_0	45	0.8572	1	0.8572	15	2	2	1
Klebsiella~phage~3~LV-2017	Caudovirales	Peduoviridae		Reginaelenavirus	106_0	Clustered	45	VC_106_0	45	0.8572	1	0.8572	15	2	2	1
Klebsiella~phage~4~LV-2017	Caudovirales	Peduoviridae		Elveevirus	106_0	Clustered	45	VC_106_0	45	0.8572	1	0.8572	15	2	2	1
Klebsiella~phage~ST13-OXA48phi12.1	Caudovirales	Peduoviridae		Dagavirus	106_0	Clustered	45	VC_106_0	45	0.8572	1	0.8572	15	2	2	1
Klebsiella~phage~ST147-VIM1phi7.1	Caudovirales	Peduoviridae		Vimunumvirus	106_0	Clustered	45	VC_106_0	45	0.8572	1	0.8572	15	2	2	1
Klebsiella~phage~ST15-OXA48phi14.1	Caudovirales	Peduoviridae		Gegavirus	106_0	Clustered	45	VC_106_0	45	0.8572	1	0.8572	15	2	2	1
Klebsiella~phage~ST16-OXA48phi5.4	Caudovirales	Peduoviridae		Reipivirus	106_0	Clustered	45	VC_106_0	45	0.8572	1	0.8572	15	2	2	1
Klebsiella~phage~ST437-OXA245phi4.1	Caudovirales	Peduoviridae		Gegavirus	106_0	Clustered	45	VC_106_0	45	0.8572	1	0.8572	15	2	2	1
Klebsiella~phage~ST437-OXA245phi4.2	Caudovirales	Peduoviridae		Felsduovirus	106_0	Clustered	45	VC_106_0	45	0.8572	1	0.8572	15	2	2	1
Klebsiella~phage~ST512-KPC3phi13.2	Caudovirales	Peduoviridae		Kapieceevirus	106_0	Clustered	45	VC_106_0	45	0.8572	1	0.8572	15	2	2	1
Pseudomonas~phage~Dobby	Caudovirales	Peduoviridae		Citexvirus	106_0	Clustered	45	VC_106_0	45	0.8572	1	0.8572	15	2	2	1
Pseudomonas~virus~phiCTX	Caudovirales	Peduoviridae		Citexvirus	106_0	Clustered	45	VC_106_0	45	0.8572	1	0.8572	15	2	2	1
Ralstonia~phage~RSY1	Caudovirales	Peduoviridae		Arsyunavirus	106_0	Clustered	45	VC_106_0	45	0.8572	1	0.8572	15	2	2	1
Ralstonia~phage~RsoM1USA	Caudovirales	Peduoviridae		Aresaunavirus	106_0	Clustered	45	VC_106_0	45	0.8572	1	0.8572	15	2	2	1
Ralstonia~virus~RSA1	Caudovirales	Peduoviridae		Aresaunavirus	106_0	Clustered	45	VC_106_0	45	0.8572	1	0.8572	15	2	2	1
Salmonella~phage~FSL~SP-004	Caudovirales	Peduoviridae		Stockinghallvirus	106_0	Clustered	45	VC_106_0	45	0.8572	1	0.8572	15	2	2	1
Salmonella~phage~RE-2010	Caudovirales	Peduoviridae		Felsduovirus	106_0	Clustered	45	VC_106_0	45	0.8572	1	0.8572	15	2	2	1
Salmonella~phage~SEN1	Caudovirales	Peduoviridae		Eganvirus	106_0	Clustered	45	VC_106_0	45	0.8572	1	0.8572	15	2	2	1
Salmonella~phage~SEN4	Caudovirales	Peduoviridae		Senquatrovirus	106_0	Clustered	45	VC_106_0	45	0.8572	1	0.8572	15	2	2	1
Salmonella~phage~SEN5	Caudovirales	Peduoviridae		Senquatrovirus	106_0	Clustered	45	VC_106_0	45	0.8572	1	0.8572	15	2	2	1
Salmonella~phage~SEN8	Caudovirales	Peduoviridae		Felsduovirus	106_0	Clustered	45	VC_106_0	45	0.8572	1	0.8572	15	2	2	1
Salmonella~phage~SW9	Caudovirales	Peduoviridae		Eganvirus	106_0	Clustered	45	VC_106_0	45	0.8572	1	0.8572	15	2	2	1
Salmonella~virus~Fels2	Caudovirales	Peduoviridae		Felsduovirus	106_0	Clustered	45	VC_106_0	45	0.8572	1	0.8572	15	2	2	1
Salmonella~virus~PsP3	Caudovirales	Peduoviridae		Eganvirus	106_0	Clustered	45	VC_106_0	45	0.8572	1	0.8572	15	2	2	1
Stenotrophomonas~phage~Smp131	Caudovirales	Peduoviridae		Simpcentumvirus	106_0	Clustered	45	VC_106_0	45	0.8572	1	0.8572	15	2	2	1
Yersinia~virus~L413C	Caudovirales	Peduoviridae		Peduovirus	106_0	Clustered	45	VC_106_0	45	0.8572	1	0.8572	15	2	2	1
Bdellovibrio~phage~phi1422					107_0	Clustered	2	VC_107_0	2	0.0886	0.896598	0.0794	1	1	1	1
Vibrio~phage~VBM1					107_0	Clustered	2	VC_107_0	2	0.0886	0.896598	0.0794	1	1	1	1
Aggregatibacter~phage~S1249					108_0	Clustered	2	VC_108_0	2	0.41	0.946168	0.3879	1	1	1	1
Haemophilus~phage~Aaphi23					108_0	Clustered	2	VC_108_0	2	0.41	0.946168	0.3879	1	1	1	1
Agrobacterium~phage~7-7-1					109_0	Clustered	3	VC_109_0	3	0.1283	0.983214	0.1262	3	2	1	1
Rhizobium~phage~vB_RglS_P106B					109_0	Clustered	3	VC_109_0	3	0.1283	0.983214	0.1262	3	2	1	1
Salicola~phage~CGphi29					109_0	Clustered	3	VC_109_0	3	0.1283	0.983214	0.1262	3	2	1	1
Escherichia~phage~Pollock					11_0	Clustered	5	VC_11_0	5	0.2547	1	0.2547	2	1	1	1
Klebsiella~phage~KpCHEMY26					11_0	Clustered	5	VC_11_0	5	0.2547	1	0.2547	2	1	1	1
Klebsiella~phage~Pylas					11_0	Clustered	5	VC_11_0	5	0.2547	1	0.2547	2	1	1	1
Salmonella~phage~FSL~SP-058					11_0	Clustered	5	VC_11_0	5	0.2547	1	0.2547	2	1	1	1
Salmonella~phage~FSL~SP-076					11_0	Clustered	5	VC_11_0	5	0.2547	1	0.2547	2	1	1	1
Cronobacter~phage~vB_CsaM_GAP32					110_0	Clustered/Singleton	1	VC_110_0	1	0	1	0	1	1	1	1
Pectobacterium~phage~CBB					110_1	Clustered/Singleton	1	VC_110_1	1	0	1	0	1	1	1	1
Serratia~phage~BF					110_2	Clustered/Singleton	1	VC_110_2	1	0	1	0	1	1	1	1
Yersinia~phage~fHe-Yen9-04					110_3	Clustered/Singleton	1	VC_110_3	1	0	1	0	1	1	1	1
Escherichia~phage~121Q					110_4	Clustered	2	VC_110_4	2	0.0938	0.922284	0.0865	1	1	1	1
Escherichia~phage~PBECO4					110_4	Clustered	2	VC_110_4	2	0.0938	0.922284	0.0865	1	1	1	1
Klebsiella~phage~vB_KleM_RaK2					110_5	Clustered/Singleton	1	VC_110_5	1	0	1	0	1	1	1	1
Caulobacter~phage~CcrBL9					112_0	Clustered	2	VC_112_0	2	0.1785	0.941661	0.1681	1	1	1	1
Caulobacter~phage~CcrSC					112_0	Clustered	2	VC_112_0	2	0.1785	0.941661	0.1681	1	1	1	1
Caulobacter~phage~CcrColossus					112_1	Clustered	2	VC_112_1	2	0.13	0.941661	0.1224	1	1	1	1
Caulobacter~phage~CcrPW					112_1	Clustered	2	VC_112_1	2	0.13	0.941661	0.1224	1	1	1	1
Caulobacter~phage~CcrBL10					112_2	Clustered	2	VC_112_2	2	0.0825	0.827899	0.0683	2	1	1	1
Caulobacter~virus~Rogue					112_2	Clustered	2	VC_112_2	2	0.0825	0.827899	0.0683	2	1	1	1
Caulobacter~virus~Karma					112_3	Clustered	4	VC_112_3	4	0.3012	0.998339	0.3007	1	1	1	1
Caulobacter~virus~Magneto					112_3	Clustered	4	VC_112_3	4	0.3012	0.998339	0.3007	1	1	1	1
Caulobacter~virus~Swift					112_3	Clustered	4	VC_112_3	4	0.3012	0.998339	0.3007	1	1	1	1
Caulobacter~virus~phiCbK					112_3	Clustered	4	VC_112_3	4	0.3012	0.998339	0.3007	1	1	1	1
Erwinia~phage~phiEa104					114_0	Clustered	3	VC_114_0	3	0.0782	0.998292	0.0781	1	1	1	1
Erwinia~phage~phiEa21-4					114_0	Clustered	3	VC_114_0	3	0.0782	0.998292	0.0781	1	1	1	1
Erwinia~phage~vB_Eam-MM7					114_0	Clustered	3	VC_114_0	3	0.0782	0.998292	0.0781	1	1	1	1
Rheinheimera~phage~vB_RspM_Barba18A					115_0	Clustered	5	VC_115_0	5	0.9776	0.999999	0.9776	1	1	1	1
Rheinheimera~phage~vB_RspM_Barba19A					115_0	Clustered	5	VC_115_0	5	0.9776	0.999999	0.9776	1	1	1	1
Rheinheimera~phage~vB_RspM_Barba21A					115_0	Clustered	5	VC_115_0	5	0.9776	0.999999	0.9776	1	1	1	1
Rheinheimera~phage~vB_RspM_Barba5S					115_0	Clustered	5	VC_115_0	5	0.9776	0.999999	0.9776	1	1	1	1
Rheinheimera~phage~vB_RspM_Barba8S					115_0	Clustered	5	VC_115_0	5	0.9776	0.999999	0.9776	1	1	1	1
Cyanophage~PP					117_0	Clustered	2	VC_117_0	2	0.5665	0.868224	0.4918	1	1	1	1
Phormidium~virus~WMP3					117_0	Clustered	2	VC_117_0	2	0.5665	0.868224	0.4918	1	1	1	1
Bacillus~virus~1					118_0	Clustered	2	VC_118_0	2	0.4574	0.944398	0.4319	1	1	1	1
Geobacillus~phage~GBSV1					118_0	Clustered	2	VC_118_0	2	0.4574	0.944398	0.4319	1	1	1	1
Oenococcus~phage~phi9805					119_0	Clustered	3	VC_119_0	3	0.5661	0.996612	0.5642	1	1	1	1
Oenococcus~phage~phiS11					119_0	Clustered	3	VC_119_0	3	0.5661	0.996612	0.5642	1	1	1	1
Oenococcus~phage~phiS13					119_0	Clustered	3	VC_119_0	3	0.5661	0.996612	0.5642	1	1	1	1
Pectobacterium~phage~Nepra					12_0	Clustered	4	VC_12_0	4	0.2439	0.999986	0.2439	1	1	1	1
Pectobacterium~phage~phiA41					12_0	Clustered	4	VC_12_0	4	0.2439	0.999986	0.2439	1	1	1	1
Pectobacterium~phage~vB_PatP_CB1					12_0	Clustered	4	VC_12_0	4	0.2439	0.999986	0.2439	1	1	1	1
Pectobacterium~phage~vB_PatP_CB4					12_0	Clustered	4	VC_12_0	4	0.2439	0.999986	0.2439	1	1	1	1
Enterococcus~phage~EFC-1					120_0	Clustered/Singleton	1	VC_120_0	1	0	1	0	1	1	1	1
Lactococcus~phage~BK5-T					121_0	Clustered	6	VC_121_0	6	0.2196	0.999914	0.2195	1	1	1	0.7333
Lactococcus~phage~BM13					121_0	Clustered	6	VC_121_0	6	0.2196	0.999914	0.2195	1	1	1	0.7333
Lactococcus~phage~P335~sensu~lato					121_0	Clustered	6	VC_121_0	6	0.2196	0.999914	0.2195	1	1	1	0.7333
Lactococcus~phage~bIL285					121_0	Clustered	6	VC_121_0	6	0.2196	0.999914	0.2195	1	1	1	0.7333
Lactococcus~phage~bIL286					121_0	Clustered	6	VC_121_0	6	0.2196	0.999914	0.2195	1	1	1	0.7333
Lactococcus~phage~bIL309					121_0	Clustered	6	VC_121_0	6	0.2196	0.999914	0.2195	1	1	1	0.7333
Streptococcus~phage~20617					122_0	Clustered	8	VC_122_0	8	0.4185	1	0.4185	2	1	1	1
Streptococcus~phage~TP-778L					122_0	Clustered	8	VC_122_0	8	0.4185	1	0.4185	2	1	1	1
Streptococcus~phage~TP-J34					122_0	Clustered	8	VC_122_0	8	0.4185	1	0.4185	2	1	1	1
Streptococcus~virus~2972					122_0	Clustered	8	VC_122_0	8	0.4185	1	0.4185	2	1	1	1
Streptococcus~virus~858					122_0	Clustered	8	VC_122_0	8	0.4185	1	0.4185	2	1	1	1
Streptococcus~virus~ALQ132					122_0	Clustered	8	VC_122_0	8	0.4185	1	0.4185	2	1	1	1
Streptococcus~virus~O1205					122_0	Clustered	8	VC_122_0	8	0.4185	1	0.4185	2	1	1	1
Streptococcus~virus~Sfi11					122_0	Clustered	8	VC_122_0	8	0.4185	1	0.4185	2	1	1	1
Streptococcus~phage~DCC1738					123_0	Clustered	11	VC_123_0	11	0.8287	1	0.8287	1	1	1	1
Streptococcus~phage~IC1					123_0	Clustered	11	VC_123_0	11	0.8287	1	0.8287	1	1	1	1
Streptococcus~phage~K13					123_0	Clustered	11	VC_123_0	11	0.8287	1	0.8287	1	1	1	1
Streptococcus~phage~phiARI0004					123_0	Clustered	11	VC_123_0	11	0.8287	1	0.8287	1	1	1	1
Streptococcus~phage~phiARI0031					123_0	Clustered	11	VC_123_0	11	0.8287	1	0.8287	1	1	1	1
Streptococcus~phage~phiARI0131-1					123_0	Clustered	11	VC_123_0	11	0.8287	1	0.8287	1	1	1	1
Streptococcus~phage~phiARI0460-1					123_0	Clustered	11	VC_123_0	11	0.8287	1	0.8287	1	1	1	1
Streptococcus~phage~phiARI0462					123_0	Clustered	11	VC_123_0	11	0.8287	1	0.8287	1	1	1	1
Streptococcus~phage~phiARI0468-1					123_0	Clustered	11	VC_123_0	11	0.8287	1	0.8287	1	1	1	1
Streptococcus~phage~phiARI0468-2					123_0	Clustered	11	VC_123_0	11	0.8287	1	0.8287	1	1	1	1
Streptococcus~phage~phiARI0746					123_0	Clustered	11	VC_123_0	11	0.8287	1	0.8287	1	1	1	1
Archaeal~BJ1~virus					125_0	Clustered	2	VC_125_0	2	0.8319	0.729854	0.6072	1	2	2	1
Halorubrum~phage~CGphi46					125_0	Clustered	2	VC_125_0	2	0.8319	0.729854	0.6072	1	2	2	1
Arthrobacter~phage~BarretLemon					126_0	Clustered	9	VC_126_0	9	0.6878	1	0.6878	1	1	1	1
Arthrobacter~phage~Beans					126_0	Clustered	9	VC_126_0	9	0.6878	1	0.6878	1	1	1	1
Arthrobacter~phage~Brent					126_0	Clustered	9	VC_126_0	9	0.6878	1	0.6878	1	1	1	1
Arthrobacter~phage~Jawnski					126_0	Clustered	9	VC_126_0	9	0.6878	1	0.6878	1	1	1	1
Arthrobacter~phage~Martha					126_0	Clustered	9	VC_126_0	9	0.6878	1	0.6878	1	1	1	1
Arthrobacter~phage~Piccoletto					126_0	Clustered	9	VC_126_0	9	0.6878	1	0.6878	1	1	1	1
Arthrobacter~phage~Shade					126_0	Clustered	9	VC_126_0	9	0.6878	1	0.6878	1	1	1	1
Arthrobacter~phage~Sonny					126_0	Clustered	9	VC_126_0	9	0.6878	1	0.6878	1	1	1	1
Arthrobacter~phage~Zartrosa					126_0	Clustered	9	VC_126_0	9	0.6878	1	0.6878	1	1	1	1
Arthrobacter~phage~Colucci					127_0	Clustered	6	VC_127_0	6	0.6121	1	0.6121	2	1	1	1
Arthrobacter~phage~DrYang					127_0	Clustered	6	VC_127_0	6	0.6121	1	0.6121	2	1	1	1
Arthrobacter~phage~KBurrousTX					127_0	Clustered	6	VC_127_0	6	0.6121	1	0.6121	2	1	1	1
Arthrobacter~phage~Lymara					127_0	Clustered	6	VC_127_0	6	0.6121	1	0.6121	2	1	1	1
Arthrobacter~phage~PrincessTrina					127_0	Clustered	6	VC_127_0	6	0.6121	1	0.6121	2	1	1	1
Arthrobacter~phage~vB_ArtM-ArV1					127_0	Clustered	6	VC_127_0	6	0.6121	1	0.6121	2	1	1	1
Arthrobacter~phage~Mufasa8					128_0	Clustered	2	VC_128_0	2	0.6996	0.936544	0.6552	2	1	1	1
Arthrobacter~phage~Sonali					128_0	Clustered	2	VC_128_0	2	0.6996	0.936544	0.6552	2	1	1	1
Arthrobacter~phage~Abidatro					129_0	Clustered	6	VC_129_0	6	0.7873	1	0.7873	3	1	1	1
Arthrobacter~phage~Andrew					129_0	Clustered	6	VC_129_0	6	0.7873	1	0.7873	3	1	1	1
Arthrobacter~phage~Coral					129_0	Clustered	6	VC_129_0	6	0.7873	1	0.7873	3	1	1	1
Arthrobacter~phage~Galaxy					129_0	Clustered	6	VC_129_0	6	0.7873	1	0.7873	3	1	1	1
Arthrobacter~phage~Kepler					129_0	Clustered	6	VC_129_0	6	0.7873	1	0.7873	3	1	1	1
Arthrobacter~phage~Kuleana					129_0	Clustered	6	VC_129_0	6	0.7873	1	0.7873	3	1	1	1
Arthrobacter~phage~Bennie					130_0	Clustered	9	VC_130_0	9	0.8565	1	0.8565	1	1	1	1
Arthrobacter~phage~DrRobert					130_0	Clustered	9	VC_130_0	9	0.8565	1	0.8565	1	1	1	1
Arthrobacter~phage~Glenn					130_0	Clustered	9	VC_130_0	9	0.8565	1	0.8565	1	1	1	1
Arthrobacter~phage~HunterDalle					130_0	Clustered	9	VC_130_0	9	0.8565	1	0.8565	1	1	1	1
Arthrobacter~phage~Joann					130_0	Clustered	9	VC_130_0	9	0.8565	1	0.8565	1	1	1	1
Arthrobacter~phage~Korra					130_0	Clustered	9	VC_130_0	9	0.8565	1	0.8565	1	1	1	1
Arthrobacter~phage~Preamble					130_0	Clustered	9	VC_130_0	9	0.8565	1	0.8565	1	1	1	1
Arthrobacter~phage~Pumancara					130_0	Clustered	9	VC_130_0	9	0.8565	1	0.8565	1	1	1	1
Arthrobacter~phage~Wayne					130_0	Clustered	9	VC_130_0	9	0.8565	1	0.8565	1	1	1	1
Arthrobacter~phage~Maja					131_0	Clustered	2	VC_131_0	2	0.0924	0.937339	0.0866	2	1	1	1
Arthrobacter~phage~vB_ArS-ArV2					131_0	Clustered	2	VC_131_0	2	0.0924	0.937339	0.0866	2	1	1	1
Gordonia~phage~GMA1					132_0	Clustered	3	VC_132_0	3	0.1368	0.990057	0.1355	1	1	1	1
Rhodococcus~phage~Jace					132_0	Clustered	3	VC_132_0	3	0.1368	0.990057	0.1355	1	1	1	1
Rhodococcus~phage~REQ3					132_0	Clustered	3	VC_132_0	3	0.1368	0.990057	0.1355	1	1	1	1
Gordonia~phage~Gsput1					133_0	Clustered	3	VC_133_0	3	0.7047	0.998009	0.7033	2	1	1	1
Gordonia~phage~Splinter					133_0	Clustered	3	VC_133_0	3	0.7047	0.998009	0.7033	2	1	1	1
Gordonia~phage~Vendetta					133_0	Clustered	3	VC_133_0	3	0.7047	0.998009	0.7033	2	1	1	1
Gordonia~phage~Gustav					134_0	Clustered	3	VC_134_0	3	0.4135	0.99846	0.4129	2	1	1	1
Gordonia~phage~Mahdia					134_0	Clustered	3	VC_134_0	3	0.4135	0.99846	0.4129	2	1	1	1
Gordonia~phage~Trine					134_0	Clustered	3	VC_134_0	3	0.4135	0.99846	0.4129	2	1	1	1
Microbacterium~phage~Armstrong					135_0	Clustered	3	VC_135_0	3	0.482	0.998272	0.4811	3	1	1	1
Microbacterium~phage~Dismas					135_0	Clustered	3	VC_135_0	3	0.482	0.998272	0.4811	3	1	1	1
Microbacterium~phage~Eden					135_0	Clustered	3	VC_135_0	3	0.482	0.998272	0.4811	3	1	1	1
Mycobacterium~phage~Butters					136_0	Clustered	10	VC_136_0	10	0.496	1	0.496	3	1	1	1
Mycobacterium~phage~Carcharodon					136_0	Clustered	10	VC_136_0	10	0.496	1	0.496	3	1	1	1
Mycobacterium~phage~Charlie					136_0	Clustered	10	VC_136_0	10	0.496	1	0.496	3	1	1	1
Mycobacterium~phage~MichelleMyBell					136_0	Clustered	10	VC_136_0	10	0.496	1	0.496	3	1	1	1
Mycobacterium~phage~Panchino					136_0	Clustered	10	VC_136_0	10	0.496	1	0.496	3	1	1	1
Mycobacterium~phage~Phrann					136_0	Clustered	10	VC_136_0	10	0.496	1	0.496	3	1	1	1
Mycobacterium~phage~Pipsqueaks					136_0	Clustered	10	VC_136_0	10	0.496	1	0.496	3	1	1	1
Mycobacterium~phage~Redi					136_0	Clustered	10	VC_136_0	10	0.496	1	0.496	3	1	1	1
Mycobacterium~phage~SkinnyPete					136_0	Clustered	10	VC_136_0	10	0.496	1	0.496	3	1	1	1
Mycobacterium~phage~Xeno					136_0	Clustered	10	VC_136_0	10	0.496	1	0.496	3	1	1	1
Propionibacterium~phage~Anatole					137_0	Clustered	6	VC_137_0	6	0.7142	1	0.7142	2	1	1	1
Propionibacterium~phage~B22					137_0	Clustered	6	VC_137_0	6	0.7142	1	0.7142	2	1	1	1
Propionibacterium~phage~B3					137_0	Clustered	6	VC_137_0	6	0.7142	1	0.7142	2	1	1	1
Propionibacterium~phage~Doucette					137_0	Clustered	6	VC_137_0	6	0.7142	1	0.7142	2	1	1	1
Propionibacterium~phage~E6					137_0	Clustered	6	VC_137_0	6	0.7142	1	0.7142	2	1	1	1
Propionibacterium~phage~G4					137_0	Clustered	6	VC_137_0	6	0.7142	1	0.7142	2	1	1	1
Arthrobacter~phage~Adat					138_0	Clustered	2	VC_138_0	2	1	1	1	1	1	1	1
Arthrobacter~phage~Jasmine					138_0	Clustered	2	VC_138_0	2	1	1	1	1	1	1	1
Arthrobacter~phage~Amigo					139_0	Clustered	2	VC_139_0	2	0.7848	0.912378	0.716	1	1	1	1
Arthrobacter~phage~Molivia					139_0	Clustered	2	VC_139_0	2	0.7848	0.912378	0.716	1	1	1	1
Vibrio~phage~1.169.O._10N.261.52.B1					14_0	Clustered	4	VC_14_0	4	0.6041	0.999985	0.6041	1	1	1	1
Vibrio~phage~1.188.A._10N.286.51.A6					14_0	Clustered	4	VC_14_0	4	0.6041	0.999985	0.6041	1	1	1	1
Vibrio~phage~1.224.A._10N.261.48.B1					14_0	Clustered	4	VC_14_0	4	0.6041	0.999985	0.6041	1	1	1	1
Vibrio~phage~1.261.O._10N.286.51.A7					14_0	Clustered	4	VC_14_0	4	0.6041	0.999985	0.6041	1	1	1	1
Arthrobacter~phage~TripleJ					140_0	Clustered	2	VC_140_0	2	0.1297	0.949359	0.1231	2	1	1	1
Brevibacterium~phage~LuckyBarnes					140_0	Clustered	2	VC_140_0	2	0.1297	0.949359	0.1231	2	1	1	1
Clavibacter~phage~CMP1					141_0	Clustered	3	VC_141_0	3	0.6146	0.990548	0.6088	3	1	1	1
Clavibacter~phage~CN1A					141_0	Clustered	3	VC_141_0	3	0.6146	0.990548	0.6088	3	1	1	1
Microbacterium~phage~vB_MoxS-ISF9					141_0	Clustered	3	VC_141_0	3	0.6146	0.990548	0.6088	3	1	1	1
Arthrobacter~phage~DrManhattan					142_0	Clustered	4	VC_142_0	4	0.5933	0.999976	0.5933	4	1	1	1
Arthrobacter~phage~Liebe					142_0	Clustered	4	VC_142_0	4	0.5933	0.999976	0.5933	4	1	1	1
Arthrobacter~phage~Yang					142_0	Clustered	4	VC_142_0	4	0.5933	0.999976	0.5933	4	1	1	1
Microbacterium~phage~Zeta1847					142_0	Clustered	4	VC_142_0	4	0.5933	0.999976	0.5933	4	1	1	1
Arthrobacter~phage~Bridgette					143_0	Clustered	5	VC_143_0	5	0.9825	0.99986	0.9824	1	1	1	1
Arthrobacter~phage~Constance					143_0	Clustered	5	VC_143_0	5	0.9825	0.99986	0.9824	1	1	1	1
Arthrobacter~phage~Eileen					143_0	Clustered	5	VC_143_0	5	0.9825	0.99986	0.9824	1	1	1	1
Arthrobacter~phage~Judy					143_0	Clustered	5	VC_143_0	5	0.9825	0.99986	0.9824	1	1	1	1
Arthrobacter~phage~Peas					143_0	Clustered	5	VC_143_0	5	0.9825	0.99986	0.9824	1	1	1	1
Faecalibacterium~phage~FP_oengus					146_0	Clustered/Singleton	1	VC_146_0	1	0	1	0	1	1	1	1
Gordonia~phage~Avazak					147_0	Clustered	12	VC_147_0	12	0.659	1	0.659	2	1	1	0.8636
Gordonia~phage~Chikenjars					147_0	Clustered	12	VC_147_0	12	0.659	1	0.659	2	1	1	0.8636
Gordonia~phage~Crocheter					147_0	Clustered	12	VC_147_0	12	0.659	1	0.659	2	1	1	0.8636
Gordonia~phage~Duffington					147_0	Clustered	12	VC_147_0	12	0.659	1	0.659	2	1	1	0.8636
Gordonia~phage~Kenosha					147_0	Clustered	12	VC_147_0	12	0.659	1	0.659	2	1	1	0.8636
Gordonia~phage~OhMyWard					147_0	Clustered	12	VC_147_0	12	0.659	1	0.659	2	1	1	0.8636
Gordonia~phage~Rickmore					147_0	Clustered	12	VC_147_0	12	0.659	1	0.659	2	1	1	0.8636
Gordonia~phage~Secretariat					147_0	Clustered	12	VC_147_0	12	0.659	1	0.659	2	1	1	0.8636
Gordonia~phage~Tanis					147_0	Clustered	12	VC_147_0	12	0.659	1	0.659	2	1	1	0.8636
Gordonia~phage~Untouchable					147_0	Clustered	12	VC_147_0	12	0.659	1	0.659	2	1	1	0.8636
Rhodococcus~phage~ReqiPepy6					147_0	Clustered	12	VC_147_0	12	0.659	1	0.659	2	1	1	0.8636
Rhodococcus~phage~ReqiPoco6					147_0	Clustered	12	VC_147_0	12	0.659	1	0.659	2	1	1	0.8636
Lactococcus~phage~P078					148_0	Clustered	4	VC_148_0	4	0.4046	0.999977	0.4046	1	1	1	1
Lactococcus~phage~P092					148_0	Clustered	4	VC_148_0	4	0.4046	0.999977	0.4046	1	1	1	1
Lactococcus~phage~P118					148_0	Clustered	4	VC_148_0	4	0.4046	0.999977	0.4046	1	1	1	1
Lactococcus~phage~P162					148_0	Clustered	4	VC_148_0	4	0.4046	0.999977	0.4046	1	1	1	1
Gordonia~phage~GMA5					149_0	Clustered	4	VC_149_0	4	0.7844	0.990672	0.777	1	1	1	1
Gordonia~phage~GRU3					149_0	Clustered	4	VC_149_0	4	0.7844	0.990672	0.777	1	1	1	1
Gordonia~phage~McGonagall					149_0	Clustered	4	VC_149_0	4	0.7844	0.990672	0.777	1	1	1	1
Rhodococcus~phage~RRH1					149_0	Clustered	4	VC_149_0	4	0.7844	0.990672	0.777	1	1	1	1
Vibrio~phage~JA-1					15_0	Clustered	4	VC_15_0	4	0.324	0.999985	0.324	1	1	1	1
Vibrio~phage~JSF3					15_0	Clustered	4	VC_15_0	4	0.324	0.999985	0.324	1	1	1	1
Vibrio~phage~VCO139					15_0	Clustered	4	VC_15_0	4	0.324	0.999985	0.324	1	1	1	1
Vibrio~phage~phi~1					15_0	Clustered	4	VC_15_0	4	0.324	0.999985	0.324	1	1	1	1
Streptomyces~phage~AbbeyMikolon					150_0	Clustered	2	VC_150_0	2	0.1304	0.945764	0.1233	2	1	1	1
Streptomyces~phage~Rowa					150_0	Clustered	2	VC_150_0	2	0.1304	0.945764	0.1233	2	1	1	1
Streptomyces~phage~Aaronocolus					151_0	Clustered	15	VC_151_0	15	0.989	1	0.989	4	1	1	1
Streptomyces~phage~Amela					151_0	Clustered	15	VC_151_0	15	0.989	1	0.989	4	1	1	1
Streptomyces~phage~Caliburn					151_0	Clustered	15	VC_151_0	15	0.989	1	0.989	4	1	1	1
Streptomyces~phage~Danzina					151_0	Clustered	15	VC_151_0	15	0.989	1	0.989	4	1	1	1
Streptomyces~phage~Hydra					151_0	Clustered	15	VC_151_0	15	0.989	1	0.989	4	1	1	1
Streptomyces~phage~Izzy					151_0	Clustered	15	VC_151_0	15	0.989	1	0.989	4	1	1	1
Streptomyces~phage~Lannister					151_0	Clustered	15	VC_151_0	15	0.989	1	0.989	4	1	1	1
Streptomyces~phage~Lika					151_0	Clustered	15	VC_151_0	15	0.989	1	0.989	4	1	1	1
Streptomyces~phage~Nanodon					151_0	Clustered	15	VC_151_0	15	0.989	1	0.989	4	1	1	1
Streptomyces~phage~R4					151_0	Clustered	15	VC_151_0	15	0.989	1	0.989	4	1	1	1
Streptomyces~phage~Sujidade					151_0	Clustered	15	VC_151_0	15	0.989	1	0.989	4	1	1	1
Streptomyces~phage~Zemlya					151_0	Clustered	15	VC_151_0	15	0.989	1	0.989	4	1	1	1
Streptomyces~phage~phiCAM					151_0	Clustered	15	VC_151_0	15	0.989	1	0.989	4	1	1	1
Streptomyces~phage~phiELB20					151_0	Clustered	15	VC_151_0	15	0.989	1	0.989	4	1	1	1
Streptomyces~phage~phiHau3					151_0	Clustered	15	VC_151_0	15	0.989	1	0.989	4	1	1	1
Streptomyces~phage~Lilbooboo					152_0	Clustered	5	VC_152_0	5	0.7112	0.999999	0.7112	2	1	1	1
Streptomyces~phage~Vash					152_0	Clustered	5	VC_152_0	5	0.7112	0.999999	0.7112	2	1	1	1
Streptomyces~virus~TG1					152_0	Clustered	5	VC_152_0	5	0.7112	0.999999	0.7112	2	1	1	1
Streptomyces~virus~phiBT1					152_0	Clustered	5	VC_152_0	5	0.7112	0.999999	0.7112	2	1	1	1
Streptomyces~virus~phiC31					152_0	Clustered	5	VC_152_0	5	0.7112	0.999999	0.7112	2	1	1	1
Arthrobacter~phage~KellEzio					153_0	Clustered	2	VC_153_0	2	1	1	1	1	1	1	1
Arthrobacter~phage~Kitkat					153_0	Clustered	2	VC_153_0	2	1	1	1	1	1	1	1
Corynebacterium~phage~BFK20					154_0	Clustered	3	VC_154_0	3	0.6136	0.997488	0.612	2	1	1	1
Corynebacterium~phage~phi673					154_0	Clustered	3	VC_154_0	3	0.6136	0.997488	0.612	2	1	1	1
Corynebacterium~phage~phi674					154_0	Clustered	3	VC_154_0	3	0.6136	0.997488	0.612	2	1	1	1
Microbacterium~phage~Hyperion					155_0	Clustered	3	VC_155_0	3	0.8033	0.996918	0.8009	2	1	1	1
Microbacterium~phage~OneinaGillian					155_0	Clustered	3	VC_155_0	3	0.8033	0.996918	0.8009	2	1	1	1
Microbacterium~phage~Squash					155_0	Clustered	3	VC_155_0	3	0.8033	0.996918	0.8009	2	1	1	1
Microbacterium~phage~Fireman					156_0	Clustered	6	VC_156_0	6	0.8104	1	0.8104	2	1	1	1
Microbacterium~phage~KaiHaiDragon					156_0	Clustered	6	VC_156_0	6	0.8104	1	0.8104	2	1	1	1
Microbacterium~phage~Metamorphoo					156_0	Clustered	6	VC_156_0	6	0.8104	1	0.8104	2	1	1	1
Microbacterium~phage~Paschalis					156_0	Clustered	6	VC_156_0	6	0.8104	1	0.8104	2	1	1	1
Microbacterium~phage~Quhwah					156_0	Clustered	6	VC_156_0	6	0.8104	1	0.8104	2	1	1	1
Microbacterium~phage~RobsFeet					156_0	Clustered	6	VC_156_0	6	0.8104	1	0.8104	2	1	1	1
Rhizobium~phage~RR1-A					157_0	Clustered	2	VC_157_0	2	0.58	0.729854	0.4233	1	1	1	1
Rhizobium~phage~vB_RleM_PPF1					157_0	Clustered	2	VC_157_0	2	0.58	0.729854	0.4233	1	1	1	1
Vibrio~phage~VHML					159_0	Clustered	3	VC_159_0	3	0.204	0.998455	0.2037	1	1	1	1
Vibrio~phage~VP585					159_0	Clustered	3	VC_159_0	3	0.204	0.998455	0.2037	1	1	1	1
Vibrio~phage~vB_VpaM_MAR					159_0	Clustered	3	VC_159_0	3	0.204	0.998455	0.2037	1	1	1	1
Achromobacter~phage~JWF					16_0	Clustered	2	VC_16_0	2	1	1	1	2	1	1	1
Caulobacter~phage~Seuss					16_0	Clustered	2	VC_16_0	2	1	1	1	2	1	1	1
Bacillus~phage~0305phi8-36					160_0	Clustered/Singleton	1	VC_160_0	1	0	1	0	1	1	1	1
Brevibacillus~phage~Jenst					160_1	Clustered/Singleton	1	VC_160_1	1	0	1	0	1	1	1	1
Bacillus~phage~AR9					161_0	Clustered	2	VC_161_0	2	0.7288	0.729854	0.5319	1	1	1	1
Bacillus~virus~PBS1					161_0	Clustered	2	VC_161_0	2	0.7288	0.729854	0.5319	1	1	1	1
Bacillus~phage~Aurora					162_0	Clustered	4	VC_162_0	4	0.6583	0.999895	0.6582	1	1	1	1
Bacillus~phage~Claudi					162_0	Clustered	4	VC_162_0	4	0.6583	0.999895	0.6582	1	1	1	1
Bacillus~phage~MG-B1					162_0	Clustered	4	VC_162_0	4	0.6583	0.999895	0.6582	1	1	1	1
Bacillus~phage~Stitch					162_0	Clustered	4	VC_162_0	4	0.6583	0.999895	0.6582	1	1	1	1
Streptococcus~phage~CP-7					163_0	Clustered	2	VC_163_0	2	0.617	0.937107	0.5782	1	1	1	1
Streptococcus~phage~Cp1					163_0	Clustered	2	VC_163_0	2	0.617	0.937107	0.5782	1	1	1	1
Bacillus~phage~BCP78					164_0	Clustered	3	VC_164_0	3	0.0522	0.998473	0.0521	1	1	1	1
Bacillus~phage~BCU4					164_0	Clustered	3	VC_164_0	3	0.0522	0.998473	0.0521	1	1	1	1
Bacillus~phage~TsarBomba					164_0	Clustered	3	VC_164_0	3	0.0522	0.998473	0.0521	1	1	1	1
Bacillus~phage~SIOphi					164_1	Clustered/Singleton	1	VC_164_1	1	0	1	0	1	1	1	1
Bacillus~phage~Moonbeam					164_10	Clustered/Singleton	1	VC_164_10	1	0	1	0	1	1	1	1
Bacillus~phage~Mater					164_11	Clustered/Singleton	1	VC_164_11	1	0	1	0	1	1	1	1
Bacillus~phage~vB_BmeM-Goe8					164_12	Clustered/Singleton	1	VC_164_12	1	0	1	0	1	1	1	1
Bacillus~phage~Shbh1					164_2	Clustered/Singleton	1	VC_164_2	1	0	1	0	1	1	1	1
Bacillus~phage~Grass					164_3	Clustered	2	VC_164_3	2	0.0311	0.952052	0.0296	1	1	1	1
Bacillus~phage~phiNIT1					164_3	Clustered	2	VC_164_3	2	0.0311	0.952052	0.0296	1	1	1	1
Bacillus~phage~BSP38					164_4	Clustered	2	VC_164_4	2	0.0297	0.952456	0.0283	1	1	1	1
Bacillus~phage~vB_BsuM-Goe3					164_4	Clustered	2	VC_164_4	2	0.0297	0.952456	0.0283	1	1	1	1
Bacillus~phage~BCP8-2					164_5	Clustered	2	VC_164_5	2	0.0257	0.944637	0.0243	1	1	1	1
Bacillus~phage~JBP901					164_5	Clustered	2	VC_164_5	2	0.0257	0.944637	0.0243	1	1	1	1
Bacillus~phage~Bcp1					164_6	Clustered	4	VC_164_6	4	0.0801	0.999973	0.0801	1	1	1	0.8333
Bacillus~phage~Deep~Blue					164_6	Clustered	4	VC_164_6	4	0.0801	0.999973	0.0801	1	1	1	0.8333
Bacillus~phage~vB_BceM_Bc431v3					164_6	Clustered	4	VC_164_6	4	0.0801	0.999973	0.0801	1	1	1	0.8333
Bacillus~virus~BM15					164_6	Clustered	4	VC_164_6	4	0.0801	0.999973	0.0801	1	1	1	0.8333
Bacillus~phage~Bobb					164_7	Clustered	3	VC_164_7	3	0.0666	0.998258	0.0665	1	1	1	1
Bacillus~phage~Bp8p-C					164_7	Clustered	3	VC_164_7	3	0.0666	0.998258	0.0665	1	1	1	1
Bacillus~phage~Bp8p-T					164_7	Clustered	3	VC_164_7	3	0.0666	0.998258	0.0665	1	1	1	1
Bacillus~phage~phiAGATE					164_8	Clustered/Singleton	1	VC_164_8	1	0	1	0	1	1	1	1
Bacillus~phage~Eldridge					164_9	Clustered/Singleton	1	VC_164_9	1	0	1	0	1	1	1	1
Bacillus~phage~Belinda					165_0	Clustered	12	VC_165_0	12	0.3168	1	0.3168	1	2	1	1
Bacillus~phage~DIGNKC					165_0	Clustered	12	VC_165_0	12	0.3168	1	0.3168	1	2	1	1
Bacillus~phage~DirtyBetty					165_0	Clustered	12	VC_165_0	12	0.3168	1	0.3168	1	2	1	1
Bacillus~phage~Eyuki					165_0	Clustered	12	VC_165_0	12	0.3168	1	0.3168	1	2	1	1
Bacillus~phage~Hakuna					165_0	Clustered	12	VC_165_0	12	0.3168	1	0.3168	1	2	1	1
Bacillus~phage~Kida					165_0	Clustered	12	VC_165_0	12	0.3168	1	0.3168	1	2	1	1
Bacillus~phage~Megatron					165_0	Clustered	12	VC_165_0	12	0.3168	1	0.3168	1	2	1	1
Bacillus~phage~Nemo					165_0	Clustered	12	VC_165_0	12	0.3168	1	0.3168	1	2	1	1
Bacillus~phage~Nigalana					165_0	Clustered	12	VC_165_0	12	0.3168	1	0.3168	1	2	1	1
Bacillus~phage~NotTheCreek					165_0	Clustered	12	VC_165_0	12	0.3168	1	0.3168	1	2	1	1
Bacillus~phage~SageFayge					165_0	Clustered	12	VC_165_0	12	0.3168	1	0.3168	1	2	1	1
Bacillus~phage~Zuko					165_0	Clustered	12	VC_165_0	12	0.3168	1	0.3168	1	2	1	1
Bacillus~phage~BPS10C					165_1	Clustered	4	VC_165_1	4	0.0706	0.999195	0.0706	1	2	1	1
Bacillus~phage~BPS13					165_1	Clustered	4	VC_165_1	4	0.0706	0.999195	0.0706	1	2	1	1
Bacillus~phage~SalinJah					165_1	Clustered	4	VC_165_1	4	0.0706	0.999195	0.0706	1	2	1	1
Bacillus~phage~W.Ph.					165_1	Clustered	4	VC_165_1	4	0.0706	0.999195	0.0706	1	2	1	1
Bacillus~phage~CampHawk					166_0	Clustered	2	VC_166_0	2	0.2447	0.9545	0.2335	1	1	1	1
Bacillus~virus~SPO1					166_0	Clustered	2	VC_166_0	2	0.2447	0.9545	0.2335	1	1	1	1
Clostridium~phage~c-st					167_0	Clustered/Singleton	1	VC_167_0	1	0	1	0	1	1	1	1
Clostridium~phage~phiCD211					167_1	Clustered/Singleton	1	VC_167_1	1	0	1	0	1	1	1	1
Bacillus~virus~SPbeta					167_2	Clustered/Singleton	1	VC_167_2	1	0	1	0	1	1	1	1
Staphylococcus~phage~SPbeta-like					167_3	Clustered/Singleton	1	VC_167_3	1	0	1	0	1	1	1	1
Geobacillus~virus~E3					167_4	Clustered/Singleton	1	VC_167_4	1	0	1	0	1	1	1	1
Bacillus~phage~vB_BanS-Tsamsa					167_5	Clustered/Singleton	1	VC_167_5	1	0	1	0	1	1	1	1
Brevibacillus~phage~Sundance					167_6	Clustered/Singleton	1	VC_167_6	1	0	1	0	1	1	1	1
Clostridium~phage~phi8074-B1					169_0	Clustered	3	VC_169_0	3	0.4762	0.99118	0.472	1	1	1	1
Clostridium~phage~phiCTP1					169_0	Clustered	3	VC_169_0	3	0.4762	0.99118	0.472	1	1	1	1
Streptococcus~phage~Dp-1					169_0	Clustered	3	VC_169_0	3	0.4762	0.99118	0.472	1	1	1	1
Salmonella~phage~BP63					17_0	Clustered	7	VC_17_0	7	0.9327	1	0.9327	2	1	1	1
Salmonella~phage~SE13					17_0	Clustered	7	VC_17_0	7	0.9327	1	0.9327	2	1	1	1
Salmonella~phage~SE4					17_0	Clustered	7	VC_17_0	7	0.9327	1	0.9327	2	1	1	1
Salmonella~phage~UPF_BP2					17_0	Clustered	7	VC_17_0	7	0.9327	1	0.9327	2	1	1	1
Salmonella~phage~ZCSE2					17_0	Clustered	7	VC_17_0	7	0.9327	1	0.9327	2	1	1	1
Salmonella~phage~birk					17_0	Clustered	7	VC_17_0	7	0.9327	1	0.9327	2	1	1	1
Salmonella~phage~yarpen					17_0	Clustered	7	VC_17_0	7	0.9327	1	0.9327	2	1	1	1
Bacillus~phage~BCD7					170_0	Clustered	2	VC_170_0	2	0.666	0.814453	0.5425	1	1	1	1
Streptomyces~phage~BRock					170_0	Clustered	2	VC_170_0	2	0.666	0.814453	0.5425	1	1	1	1
Lactobacillus~phage~JCL1032					172_0	Clustered/Singleton	1	VC_172_0	1	0	1	0	1	1	1	1
Eggerthella~phage~PMBT5					173_0	Clustered	2	VC_173_0	2	0.0818	0.896402	0.0733	2	1	1	1
Faecalibacterium~phage~FP_Lugh					173_0	Clustered	2	VC_173_0	2	0.0818	0.896402	0.0733	2	1	1	1
Listeria~phage~A006					175_0	Clustered	6	VC_175_0	6	0.7165	1	0.7165	1	1	1	0.6667
Listeria~phage~A118					175_0	Clustered	6	VC_175_0	6	0.7165	1	0.7165	1	1	1	0.6667
Listeria~phage~A500					175_0	Clustered	6	VC_175_0	6	0.7165	1	0.7165	1	1	1	0.6667
Listeria~phage~LP-030-3					175_0	Clustered	6	VC_175_0	6	0.7165	1	0.7165	1	1	1	0.6667
Listeria~phage~vB_LmoS_188					175_0	Clustered	6	VC_175_0	6	0.7165	1	0.7165	1	1	1	0.6667
Listeria~phage~vB_LmoS_293					175_0	Clustered	6	VC_175_0	6	0.7165	1	0.7165	1	1	1	0.6667
Paenibacillus~phage~BN12					176_0	Clustered	20	VC_176_0	20	0.8525	1	0.8525	1	1	1	1
Paenibacillus~phage~Diva					176_0	Clustered	20	VC_176_0	20	0.8525	1	0.8525	1	1	1	1
Paenibacillus~phage~Eltigre					176_0	Clustered	20	VC_176_0	20	0.8525	1	0.8525	1	1	1	1
Paenibacillus~phage~Fern					176_0	Clustered	20	VC_176_0	20	0.8525	1	0.8525	1	1	1	1
Paenibacillus~phage~HB10c2					176_0	Clustered	20	VC_176_0	20	0.8525	1	0.8525	1	1	1	1
Paenibacillus~phage~Jacopo					176_0	Clustered	20	VC_176_0	20	0.8525	1	0.8525	1	1	1	1
Paenibacillus~phage~Kawika					176_0	Clustered	20	VC_176_0	20	0.8525	1	0.8525	1	1	1	1
Paenibacillus~phage~Leyra					176_0	Clustered	20	VC_176_0	20	0.8525	1	0.8525	1	1	1	1
Paenibacillus~phage~Likha					176_0	Clustered	20	VC_176_0	20	0.8525	1	0.8525	1	1	1	1
Paenibacillus~phage~Lucielle					176_0	Clustered	20	VC_176_0	20	0.8525	1	0.8525	1	1	1	1
Paenibacillus~phage~PBL1c					176_0	Clustered	20	VC_176_0	20	0.8525	1	0.8525	1	1	1	1
Paenibacillus~phage~Pagassa					176_0	Clustered	20	VC_176_0	20	0.8525	1	0.8525	1	1	1	1
Paenibacillus~phage~Rani					176_0	Clustered	20	VC_176_0	20	0.8525	1	0.8525	1	1	1	1
Paenibacillus~phage~Shelly					176_0	Clustered	20	VC_176_0	20	0.8525	1	0.8525	1	1	1	1
Paenibacillus~phage~Sitara					176_0	Clustered	20	VC_176_0	20	0.8525	1	0.8525	1	1	1	1
Paenibacillus~phage~Tadhana					176_0	Clustered	20	VC_176_0	20	0.8525	1	0.8525	1	1	1	1
Paenibacillus~phage~Willow					176_0	Clustered	20	VC_176_0	20	0.8525	1	0.8525	1	1	1	1
Paenibacillus~phage~Xenia					176_0	Clustered	20	VC_176_0	20	0.8525	1	0.8525	1	1	1	1
Paenibacillus~phage~Yerffej					176_0	Clustered	20	VC_176_0	20	0.8525	1	0.8525	1	1	1	1
Paenibacillus~phage~phiIBB_Pl23					176_0	Clustered	20	VC_176_0	20	0.8525	1	0.8525	1	1	1	1
Streptococcus~phage~A25					178_0	Clustered	5	VC_178_0	5	0.2975	1	0.2975	1	1	1	1
Streptococcus~phage~MM1					178_0	Clustered	5	VC_178_0	5	0.2975	1	0.2975	1	1	1	1
Streptococcus~phage~phiARI0468-4					178_0	Clustered	5	VC_178_0	5	0.2975	1	0.2975	1	1	1	1
Streptococcus~phage~phiBHN167					178_0	Clustered	5	VC_178_0	5	0.2975	1	0.2975	1	1	1	1
Streptococcus~phage~phiNJ2					178_0	Clustered	5	VC_178_0	5	0.2975	1	0.2975	1	1	1	1
Lactobacillus~phage~Bacchae					179_0	Clustered	4	VC_179_0	4	0.3128	0.999983	0.3128	1	1	1	1
Lactobacillus~phage~Bromius					179_0	Clustered	4	VC_179_0	4	0.3128	0.999983	0.3128	1	1	1	1
Lactobacillus~phage~Iacchus					179_0	Clustered	4	VC_179_0	4	0.3128	0.999983	0.3128	1	1	1	1
Lactobacillus~phage~Semele					179_0	Clustered	4	VC_179_0	4	0.3128	0.999983	0.3128	1	1	1	1
Lactobacillus~phage~Lpa804					179_1	Clustered	3	VC_179_1	3	0.1271	0.994815	0.1265	2	2	1	1
Lactobacillus~phage~LpeD					179_1	Clustered	3	VC_179_1	3	0.1271	0.994815	0.1265	2	2	1	1
Lactobacillus~virus~LP65					179_1	Clustered	3	VC_179_1	3	0.1271	0.994815	0.1265	2	2	1	1
Lactobacillus~phage~3-521					179_2	Clustered/Singleton	1	VC_179_2	1	0	1	0	1	1	1	1
Bacteriophage~sp.					18_0	Clustered	20	VC_18_0	20	0.8604	1	0.8604	2	2	2	1
Enterobacter~phage~Enc34					18_0	Clustered	20	VC_18_0	20	0.8604	1	0.8604	2	2	2	1
Klebsiella~phage~KPN~N137					18_0	Clustered	20	VC_18_0	20	0.8604	1	0.8604	2	2	2	1
Klebsiella~phage~Seifer					18_0	Clustered	20	VC_18_0	20	0.8604	1	0.8604	2	2	2	1
Klebsiella~phage~Soft					18_0	Clustered	20	VC_18_0	20	0.8604	1	0.8604	2	2	2	1
Proteus~phage~pPM_01					18_0	Clustered	20	VC_18_0	20	0.8604	1	0.8604	2	2	2	1
Providencia~phage~Redjac					18_0	Clustered	20	VC_18_0	20	0.8604	1	0.8604	2	2	2	1
Salmonella~phage~118970_sal1					18_0	Clustered	20	VC_18_0	20	0.8604	1	0.8604	2	2	2	1
Salmonella~phage~35					18_0	Clustered	20	VC_18_0	20	0.8604	1	0.8604	2	2	2	1
Salmonella~phage~37					18_0	Clustered	20	VC_18_0	20	0.8604	1	0.8604	2	2	2	1
Salmonella~phage~BP12C					18_0	Clustered	20	VC_18_0	20	0.8604	1	0.8604	2	2	2	1
Salmonella~phage~BSPM4					18_0	Clustered	20	VC_18_0	20	0.8604	1	0.8604	2	2	2	1
Salmonella~phage~KFS-SE1					18_0	Clustered	20	VC_18_0	20	0.8604	1	0.8604	2	2	2	1
Salmonella~phage~ST-101					18_0	Clustered	20	VC_18_0	20	0.8604	1	0.8604	2	2	2	1
Salmonella~phage~Siskin					18_0	Clustered	20	VC_18_0	20	0.8604	1	0.8604	2	2	2	1
Salmonella~virus~Chi					18_0	Clustered	20	VC_18_0	20	0.8604	1	0.8604	2	2	2	1
Salmonella~virus~FSLSP030					18_0	Clustered	20	VC_18_0	20	0.8604	1	0.8604	2	2	2	1
Salmonella~virus~FSLSP088					18_0	Clustered	20	VC_18_0	20	0.8604	1	0.8604	2	2	2	1
Salmonella~virus~SPN19					18_0	Clustered	20	VC_18_0	20	0.8604	1	0.8604	2	2	2	1
Salmonella~virus~iEPS5					18_0	Clustered	20	VC_18_0	20	0.8604	1	0.8604	2	2	2	1
Lactobacillus~phage~521B					180_0	Clustered	2	VC_180_0	2	0.1481	0.954542	0.1413	1	1	1	1
Lactobacillus~phage~SAC12B					180_0	Clustered	2	VC_180_0	2	0.1481	0.954542	0.1413	1	1	1	1
Listeria~phage~LMSP-25					181_0	Clustered	14	VC_181_0	14	0.7014	1	0.7014	2	2	1	1
Listeria~phage~LMTA-148					181_0	Clustered	14	VC_181_0	14	0.7014	1	0.7014	2	2	1	1
Listeria~phage~LMTA-34					181_0	Clustered	14	VC_181_0	14	0.7014	1	0.7014	2	2	1	1
Listeria~phage~LMTA-57					181_0	Clustered	14	VC_181_0	14	0.7014	1	0.7014	2	2	1	1
Listeria~phage~LMTA-94					181_0	Clustered	14	VC_181_0	14	0.7014	1	0.7014	2	2	1	1
Listeria~phage~LP-048					181_0	Clustered	14	VC_181_0	14	0.7014	1	0.7014	2	2	1	1
Listeria~phage~LP-064					181_0	Clustered	14	VC_181_0	14	0.7014	1	0.7014	2	2	1	1
Listeria~phage~LP-083-2					181_0	Clustered	14	VC_181_0	14	0.7014	1	0.7014	2	2	1	1
Listeria~phage~LP-124					181_0	Clustered	14	VC_181_0	14	0.7014	1	0.7014	2	2	1	1
Listeria~phage~LP-125					181_0	Clustered	14	VC_181_0	14	0.7014	1	0.7014	2	2	1	1
Listeria~phage~List-36					181_0	Clustered	14	VC_181_0	14	0.7014	1	0.7014	2	2	1	1
Listeria~phage~vB_LmoM_AG20					181_0	Clustered	14	VC_181_0	14	0.7014	1	0.7014	2	2	1	1
Listeria~virus~A511					181_0	Clustered	14	VC_181_0	14	0.7014	1	0.7014	2	2	1	1
Listeria~virus~P100					181_0	Clustered	14	VC_181_0	14	0.7014	1	0.7014	2	2	1	1
Bacillus~phage~BalMu-1					183_0	Clustered	2	VC_183_0	2	0.0447	0.873113	0.039	2	1	1	1
Faecalibacterium~phage~FP_Mushu					183_0	Clustered	2	VC_183_0	2	0.0447	0.873113	0.039	2	1	1	1
Clostridium~phage~phiCDHM19					184_0	Clustered	2	VC_184_0	2	0.093	0.950934	0.0884	2	1	1	1
Clostridium~virus~phiCD119					184_0	Clustered	2	VC_184_0	2	0.093	0.950934	0.0884	2	1	1	1
Clostridium~phage~CDKM15					184_1	Clustered	5	VC_184_1	5	0.3832	1	0.3832	2	1	1	1
Clostridium~phage~CDKM9					184_1	Clustered	5	VC_184_1	5	0.3832	1	0.3832	2	1	1	1
Clostridium~phage~phiCD505					184_1	Clustered	5	VC_184_1	5	0.3832	1	0.3832	2	1	1	1
Clostridium~phage~phiMMP02					184_1	Clustered	5	VC_184_1	5	0.3832	1	0.3832	2	1	1	1
Clostridium~virus~phiCD27					184_1	Clustered	5	VC_184_1	5	0.3832	1	0.3832	2	1	1	1
Clostridium~phage~CDMH1					184_2	Clustered	4	VC_184_2	4	0.2776	0.999979	0.2776	2	1	1	1
Clostridium~phage~phiMMP01					184_2	Clustered	4	VC_184_2	4	0.2776	0.999979	0.2776	2	1	1	1
Clostridium~phage~phiMMP03					184_2	Clustered	4	VC_184_2	4	0.2776	0.999979	0.2776	2	1	1	1
Clostridium~virus~phiC2					184_2	Clustered	4	VC_184_2	4	0.2776	0.999979	0.2776	2	1	1	1
Bacillus~phage~Bam35c					185_0	Clustered	4	VC_185_0	4	1	1	1	1	1	1	1
Bacillus~phage~GIL16c					185_0	Clustered	4	VC_185_0	4	1	1	1	1	1	1	1
Bacillus~phage~Wip1					185_0	Clustered	4	VC_185_0	4	1	1	1	1	1	1	1
Bacillus~virus~AP50					185_0	Clustered	4	VC_185_0	4	1	1	1	1	1	1	1
Bacillus~phage~Fah					187_0	Clustered	3	VC_187_0	3	0.3477	0.998189	0.347	1	1	1	1
Bacillus~phage~Gamma					187_0	Clustered	3	VC_187_0	3	0.3477	0.998189	0.347	1	1	1	1
Bacillus~virus~Wbeta					187_0	Clustered	3	VC_187_0	3	0.3477	0.998189	0.347	1	1	1	1
Bacillus~phage~PfEFR-4					188_0	Clustered	3	VC_188_0	3	0.2522	0.998446	0.2518	1	1	1	1
Bacillus~phage~PfEFR-5					188_0	Clustered	3	VC_188_0	3	0.2522	0.998446	0.2518	1	1	1	1
Bacillus~phage~vB_BceS-MY192					188_0	Clustered	3	VC_188_0	3	0.2522	0.998446	0.2518	1	1	1	1
Bacillus~phage~TP21-L					189_0	Clustered	2	VC_189_0	2	0.7559	0.879217	0.6646	1	1	1	1
Bacillus~virus~BMBtp2					189_0	Clustered	2	VC_189_0	2	0.7559	0.879217	0.6646	1	1	1	1
Achromobacter~phage~phiAxp-2					19_0	Clustered	5	VC_19_0	5	0.091	0.960534	0.0874	3	1	1	1
Burkholderia~phage~BcepNazgul					19_0	Clustered	5	VC_19_0	5	0.091	0.960534	0.0874	3	1	1	1
Burkholderia~phage~vB_BceS_AH2					19_0	Clustered	5	VC_19_0	5	0.091	0.960534	0.0874	3	1	1	1
Loktanella~phage~pCB2051-A					19_0	Clustered	5	VC_19_0	5	0.091	0.960534	0.0874	3	1	1	1
Ruegeria~phage~DSS3-P1					19_0	Clustered	5	VC_19_0	5	0.091	0.960534	0.0874	3	1	1	1
Bacillus~phage~vB_BtS_B83					190_0	Clustered	2	VC_190_0	2	0.5463	0.945764	0.5166	1	1	1	1
Bacillus~phage~vB_BtS_BMBtp14					190_0	Clustered	2	VC_190_0	2	0.5463	0.945764	0.5166	1	1	1	1
Lactobacillus~phage~PLE2					191_0	Clustered	2	VC_191_0	2	0.3174	0.939818	0.2983	1	1	1	1
Lactobacillus~phage~iA2					191_0	Clustered	2	VC_191_0	2	0.3174	0.939818	0.2983	1	1	1	1
Clostridium~phage~PhiS63					192_0	Clustered	3	VC_192_0	3	0.2526	0.986945	0.2493	1	1	1	1
Clostridium~phage~phi3626					192_0	Clustered	3	VC_192_0	3	0.2526	0.986945	0.2493	1	1	1	1
Clostridium~phage~phiSM101					192_0	Clustered	3	VC_192_0	3	0.2526	0.986945	0.2493	1	1	1	1
Bacillus~phage~Carmen17					194_0	Clustered	2	VC_194_0	2	0.2495	0.953217	0.2379	1	1	1	1
Bacillus~phage~PBC1					194_0	Clustered	2	VC_194_0	2	0.2495	0.953217	0.2379	1	1	1	1
Clostridium~phage~phiCT19406A					195_0	Clustered	2	VC_195_0	2	0.4364	0.941042	0.4106	1	1	1	1
Clostridium~phage~phiCTC2A					195_0	Clustered	2	VC_195_0	2	0.4364	0.941042	0.4106	1	1	1	1
Corynebacterium~phage~Adelaide					196_0	Clustered	6	VC_196_0	6	0.7357	1	0.7357	2	1	1	1
Corynebacterium~phage~Dina					196_0	Clustered	6	VC_196_0	6	0.7357	1	0.7357	2	1	1	1
Corynebacterium~phage~Lederberg					196_0	Clustered	6	VC_196_0	6	0.7357	1	0.7357	2	1	1	1
Corynebacterium~phage~SamW					196_0	Clustered	6	VC_196_0	6	0.7357	1	0.7357	2	1	1	1
Corynebacterium~phage~StAB					196_0	Clustered	6	VC_196_0	6	0.7357	1	0.7357	2	1	1	1
Corynebacterium~phage~Stiles					196_0	Clustered	6	VC_196_0	6	0.7357	1	0.7357	2	1	1	1
Bacteroides~phage~B124-14					197_0	Clustered	2	VC_197_0	2	0.4143	0.945404	0.3917	1	1	1	1
Bacteroides~phage~B40-8					197_0	Clustered	2	VC_197_0	2	0.4143	0.945404	0.3917	1	1	1	1
Lactococcus~phage~1358					198_0	Clustered	3	VC_198_0	3	0.4393	0.99638	0.4377	1	1	1	1
Listeria~phage~P35					198_0	Clustered	3	VC_198_0	3	0.4393	0.99638	0.4377	1	1	1	1
Listeria~phage~P40					198_0	Clustered	3	VC_198_0	3	0.4393	0.99638	0.4377	1	1	1	1
Listeria~phage~B025					199_0	Clustered	4	VC_199_0	4	0.4356	0.999981	0.4356	1	1	1	1
Listeria~phage~LP-030-2					199_0	Clustered	4	VC_199_0	4	0.4356	0.999981	0.4356	1	1	1	1
Listeria~phage~LP-101					199_0	Clustered	4	VC_199_0	4	0.4356	0.999981	0.4356	1	1	1	1
Listeria~phage~PSA					199_0	Clustered	4	VC_199_0	4	0.4356	0.999981	0.4356	1	1	1	1
Pseudomonas~phage~LKO4					2_0	Clustered	5	VC_2_0	5	0.4995	1	0.4995	1	1	1	1
Pseudomonas~phage~MP1412					2_0	Clustered	5	VC_2_0	5	0.4995	1	0.4995	1	1	1	1
Pseudomonas~phage~PAE1					2_0	Clustered	5	VC_2_0	5	0.4995	1	0.4995	1	1	1	1
Pseudomonas~virus~M6					2_0	Clustered	5	VC_2_0	5	0.4995	1	0.4995	1	1	1	1
Pseudomonas~virus~Yua					2_0	Clustered	5	VC_2_0	5	0.4995	1	0.4995	1	1	1	1
Citrobacter~phage~Michonne	Caudovirales	-	Ounavirinae	Mooglevirus	20_0	Clustered	29	VC_20_0	29	0.9132	1	0.9132	5	2	2	0.9975
Citrobacter~phage~Moogle	Caudovirales	-	Ounavirinae	Mooglevirus	20_0	Clustered	29	VC_20_0	29	0.9132	1	0.9132	5	2	2	0.9975
Citrobacter~phage~Mordin	Caudovirales	-	Ounavirinae	Mooglevirus	20_0	Clustered	29	VC_20_0	29	0.9132	1	0.9132	5	2	2	0.9975
Enterobacteriaphage~UAB_Phi87	Caudovirales	-	Ounavirinae	Felixounavirus	20_0	Clustered	29	VC_20_0	29	0.9132	1	0.9132	5	2	2	0.9975
Escherichia~phage~EC6	Caudovirales	-	Ounavirinae	Felixounavirus	20_0	Clustered	29	VC_20_0	29	0.9132	1	0.9132	5	2	2	0.9975
Escherichia~phage~HY02	Caudovirales	-	Ounavirinae	Felixounavirus	20_0	Clustered	29	VC_20_0	29	0.9132	1	0.9132	5	2	2	0.9975
Escherichia~phage~JH2	Caudovirales	-	Ounavirinae	Felixounavirus	20_0	Clustered	29	VC_20_0	29	0.9132	1	0.9132	5	2	2	0.9975
Escherichia~phage~SUSP1	Caudovirales	-	Ounavirinae	Suspvirus	20_0	Clustered	29	VC_20_0	29	0.9132	1	0.9132	5	2	2	0.9975
Escherichia~phage~SUSP2	Caudovirales	-	Ounavirinae	Suspvirus	20_0	Clustered	29	VC_20_0	29	0.9132	1	0.9132	5	2	2	0.9975
Escherichia~phage~vB_EcoM-VpaE1	Caudovirales	-	Ounavirinae	Felixounavirus	20_0	Clustered	29	VC_20_0	29	0.9132	1	0.9132	5	2	2	0.9975
Escherichia~phage~vB_EcoM_AYO145A	Caudovirales	-	Ounavirinae	Felixounavirus	20_0	Clustered	29	VC_20_0	29	0.9132	1	0.9132	5	2	2	0.9975
Escherichia~phage~vB_EcoM_Alf5	Caudovirales	-	Ounavirinae	Felixounavirus	20_0	Clustered	29	VC_20_0	29	0.9132	1	0.9132	5	2	2	0.9975
Escherichia~phage~wV8	Caudovirales	-	Ounavirinae	Felixounavirus	20_0	Clustered	29	VC_20_0	29	0.9132	1	0.9132	5	2	2	0.9975
Escherichia~typing~phage~1	Caudovirales	-	Ounavirinae	Felixounavirus	20_0	Clustered	29	VC_20_0	29	0.9132	1	0.9132	5	2	2	0.9975
Salmonella~phage~BPS15Q2	Caudovirales	-	Ounavirinae	Felixounavirus	20_0	Clustered	29	VC_20_0	29	0.9132	1	0.9132	5	2	2	0.9975
Salmonella~phage~BPS17L1	Caudovirales	-	Ounavirinae	Felixounavirus	20_0	Clustered	29	VC_20_0	29	0.9132	1	0.9132	5	2	2	0.9975
Salmonella~phage~BPS17W1	Caudovirales	-	Ounavirinae	Felixounavirus	20_0	Clustered	29	VC_20_0	29	0.9132	1	0.9132	5	2	2	0.9975
Salmonella~phage~FelixO1	Caudovirales	-	Ounavirinae	Felixounavirus	20_0	Clustered	29	VC_20_0	29	0.9132	1	0.9132	5	2	2	0.9975
Salmonella~phage~Mushroom	Caudovirales	-	Ounavirinae	Felixounavirus	20_0	Clustered	29	VC_20_0	29	0.9132	1	0.9132	5	2	2	0.9975
Salmonella~phage~Si3	Caudovirales	-	Ounavirinae	Felixounavirus	20_0	Clustered	29	VC_20_0	29	0.9132	1	0.9132	5	2	2	0.9975
Salmonella~phage~vB_SPuM_SP116	Caudovirales	-	Ounavirinae	Felixounavirus	20_0	Clustered	29	VC_20_0	29	0.9132	1	0.9132	5	2	2	0.9975
Shigella~phage~Sf13	Caudovirales	-	Ounavirinae	Mooglevirus	20_0	Clustered	29	VC_20_0	29	0.9132	1	0.9132	5	2	2	0.9975
Shigella~phage~Sf14	Caudovirales	-	Ounavirinae	Mooglevirus	20_0	Clustered	29	VC_20_0	29	0.9132	1	0.9132	5	2	2	0.9975
Shigella~phage~Sf17	Caudovirales	-	Ounavirinae	Mooglevirus	20_0	Clustered	29	VC_20_0	29	0.9132	1	0.9132	5	2	2	0.9975
Staphylococcus~phage~SA1	Caudovirales	-	Ounavirinae	Unassigned	20_0	Clustered	29	VC_20_0	29	0.9132	1	0.9132	5	2	2	0.9975
Staphylococcus~phage~SMSAP5					200_0	Clustered	13	VC_200_0	13	0.4007	1	0.4007	1	1	1	1
Staphylococcus~phage~StauST398-2					200_0	Clustered	13	VC_200_0	13	0.4007	1	0.4007	1	1	1	1
Staphylococcus~phage~YMC/09/04/R1988					200_0	Clustered	13	VC_200_0	13	0.4007	1	0.4007	1	1	1	1
Staphylococcus~phage~phi2958PVL					200_0	Clustered	13	VC_200_0	13	0.4007	1	0.4007	1	1	1	1
Staphylococcus~phage~phi7401PVL					200_0	Clustered	13	VC_200_0	13	0.4007	1	0.4007	1	1	1	1
Staphylococcus~phage~tp310-2					200_0	Clustered	13	VC_200_0	13	0.4007	1	0.4007	1	1	1	1
Staphylococcus~phage~vB_SauS_phi2					200_0	Clustered	13	VC_200_0	13	0.4007	1	0.4007	1	1	1	1
Staphylococcus~virus~3a					200_0	Clustered	13	VC_200_0	13	0.4007	1	0.4007	1	1	1	1
Staphylococcus~virus~42e					200_0	Clustered	13	VC_200_0	13	0.4007	1	0.4007	1	1	1	1
Staphylococcus~virus~47					200_0	Clustered	13	VC_200_0	13	0.4007	1	0.4007	1	1	1	1
Staphylococcus~virus~IPLA35					200_0	Clustered	13	VC_200_0	13	0.4007	1	0.4007	1	1	1	1
Staphylococcus~virus~phi12					200_0	Clustered	13	VC_200_0	13	0.4007	1	0.4007	1	1	1	1
Staphylococcus~virus~phiSLT					200_0	Clustered	13	VC_200_0	13	0.4007	1	0.4007	1	1	1	1
Streptococcus~phage~315.6					201_0	Clustered	2	VC_201_0	2	0.2183	0.953821	0.2082	1	1	1	1
Streptococcus~phage~P9					201_0	Clustered	2	VC_201_0	2	0.2183	0.953821	0.2082	1	1	1	1
Bacillus~phage~Mgbh1					202_0	Clustered	2	VC_202_0	2	0.4288	0.918772	0.394	2	1	1	1
Paenibacillus~phage~Tripp					202_0	Clustered	2	VC_202_0	2	0.4288	0.918772	0.394	2	1	1	1
Enterococcus~phage~BC611					203_0	Clustered	6	VC_203_0	6	0.8773	1	0.8773	2	1	1	1
Enterococcus~phage~IMEEF1					203_0	Clustered	6	VC_203_0	6	0.8773	1	0.8773	2	1	1	1
Enterococcus~phage~SAP6					203_0	Clustered	6	VC_203_0	6	0.8773	1	0.8773	2	1	1	1
Enterococcus~phage~VD13					203_0	Clustered	6	VC_203_0	6	0.8773	1	0.8773	2	1	1	1
Enterococcus~phage~vB_EfaS_IME198					203_0	Clustered	6	VC_203_0	6	0.8773	1	0.8773	2	1	1	1
Streptococcus~phage~SPQS1					203_0	Clustered	6	VC_203_0	6	0.8773	1	0.8773	2	1	1	1
Listeria~phage~LP-026					204_0	Clustered	5	VC_204_0	5	0.8841	1	0.8841	1	1	1	1
Listeria~phage~LP-037					204_0	Clustered	5	VC_204_0	5	0.8841	1	0.8841	1	1	1	1
Listeria~phage~LP-110					204_0	Clustered	5	VC_204_0	5	0.8841	1	0.8841	1	1	1	1
Listeria~phage~LP-114					204_0	Clustered	5	VC_204_0	5	0.8841	1	0.8841	1	1	1	1
Listeria~phage~P70					204_0	Clustered	5	VC_204_0	5	0.8841	1	0.8841	1	1	1	1
Bacillus~phage~PM1					205_0	Clustered	3	VC_205_0	3	0.2616	0.969037	0.2535	3	1	1	0.6667
Geobacillus~phage~GBK2					205_0	Clustered	3	VC_205_0	3	0.2616	0.969037	0.2535	3	1	1	0.6667
Geobacillus~phage~TP-84					205_0	Clustered	3	VC_205_0	3	0.2616	0.969037	0.2535	3	1	1	0.6667
Bacillus~virus~Andromeda					206_0	Clustered	8	VC_206_0	8	0.9996	0.988943	0.9886	1	1	1	1
Bacillus~virus~Blastoid					206_0	Clustered	8	VC_206_0	8	0.9996	0.988943	0.9886	1	1	1	1
Bacillus~virus~Curly					206_0	Clustered	8	VC_206_0	8	0.9996	0.988943	0.9886	1	1	1	1
Bacillus~virus~Eoghan					206_0	Clustered	8	VC_206_0	8	0.9996	0.988943	0.9886	1	1	1	1
Bacillus~virus~Finn					206_0	Clustered	8	VC_206_0	8	0.9996	0.988943	0.9886	1	1	1	1
Bacillus~virus~Glittering					206_0	Clustered	8	VC_206_0	8	0.9996	0.988943	0.9886	1	1	1	1
Bacillus~virus~Riggi					206_0	Clustered	8	VC_206_0	8	0.9996	0.988943	0.9886	1	1	1	1
Bacillus~virus~Taylor					206_0	Clustered	8	VC_206_0	8	0.9996	0.988943	0.9886	1	1	1	1
Staphylococcus~phage~23MRA					207_0	Clustered	28	VC_207_0	28	0.5548	1	0.5548	2	1	1	0.7619
Staphylococcus~phage~3~AJ-2017					207_0	Clustered	28	VC_207_0	28	0.5548	1	0.5548	2	1	1	0.7619
Staphylococcus~phage~IME1361_01					207_0	Clustered	28	VC_207_0	28	0.5548	1	0.5548	2	1	1	0.7619
Staphylococcus~phage~JS01					207_0	Clustered	28	VC_207_0	28	0.5548	1	0.5548	2	1	1	0.7619
Staphylococcus~phage~P1105					207_0	Clustered	28	VC_207_0	28	0.5548	1	0.5548	2	1	1	0.7619
Staphylococcus~phage~P282					207_0	Clustered	28	VC_207_0	28	0.5548	1	0.5548	2	1	1	0.7619
Staphylococcus~phage~P630					207_0	Clustered	28	VC_207_0	28	0.5548	1	0.5548	2	1	1	0.7619
Staphylococcus~phage~P954					207_0	Clustered	28	VC_207_0	28	0.5548	1	0.5548	2	1	1	0.7619
Staphylococcus~phage~PVL					207_0	Clustered	28	VC_207_0	28	0.5548	1	0.5548	2	1	1	0.7619
Staphylococcus~phage~SA1014ruMSSAST7					207_0	Clustered	28	VC_207_0	28	0.5548	1	0.5548	2	1	1	0.7619
Staphylococcus~phage~SA345ruMSSAST8					207_0	Clustered	28	VC_207_0	28	0.5548	1	0.5548	2	1	1	0.7619
Staphylococcus~phage~SA7					207_0	Clustered	28	VC_207_0	28	0.5548	1	0.5548	2	1	1	0.7619
Staphylococcus~phage~SA780ruMSSAST101					207_0	Clustered	28	VC_207_0	28	0.5548	1	0.5548	2	1	1	0.7619
Staphylococcus~phage~StauST398-4					207_0	Clustered	28	VC_207_0	28	0.5548	1	0.5548	2	1	1	0.7619
Staphylococcus~phage~phi5967PVL					207_0	Clustered	28	VC_207_0	28	0.5548	1	0.5548	2	1	1	0.7619
Staphylococcus~phage~phi7247PVL					207_0	Clustered	28	VC_207_0	28	0.5548	1	0.5548	2	1	1	0.7619
Staphylococcus~phage~phiBU01					207_0	Clustered	28	VC_207_0	28	0.5548	1	0.5548	2	1	1	0.7619
Staphylococcus~phage~phiN315					207_0	Clustered	28	VC_207_0	28	0.5548	1	0.5548	2	1	1	0.7619
Staphylococcus~phage~phiNM3					207_0	Clustered	28	VC_207_0	28	0.5548	1	0.5548	2	1	1	0.7619
Staphylococcus~phage~phiPVL-CN125					207_0	Clustered	28	VC_207_0	28	0.5548	1	0.5548	2	1	1	0.7619
Staphylococcus~phage~phiSa119					207_0	Clustered	28	VC_207_0	28	0.5548	1	0.5548	2	1	1	0.7619
Staphylococcus~phage~phiSa2wa_st22					207_0	Clustered	28	VC_207_0	28	0.5548	1	0.5548	2	1	1	0.7619
Staphylococcus~phage~tp310-1					207_0	Clustered	28	VC_207_0	28	0.5548	1	0.5548	2	1	1	0.7619
Staphylococcus~phage~tp310-3					207_0	Clustered	28	VC_207_0	28	0.5548	1	0.5548	2	1	1	0.7619
Staphylococcus~prophage~phiPV83					207_0	Clustered	28	VC_207_0	28	0.5548	1	0.5548	2	1	1	0.7619
Staphylococcus~virus~108PVL					207_0	Clustered	28	VC_207_0	28	0.5548	1	0.5548	2	1	1	0.7619
Staphylococcus~virus~13					207_0	Clustered	28	VC_207_0	28	0.5548	1	0.5548	2	1	1	0.7619
Staphylococcus~virus~77					207_0	Clustered	28	VC_207_0	28	0.5548	1	0.5548	2	1	1	0.7619
Staphylococcus~phage~IME-SA4					208_0	Clustered	4	VC_208_0	4	0.0705	0.999898	0.0705	2	1	1	0.8333
Staphylococcus~phage~StB20					208_0	Clustered	4	VC_208_0	4	0.0705	0.999898	0.0705	2	1	1	0.8333
Staphylococcus~phage~StB20-like					208_0	Clustered	4	VC_208_0	4	0.0705	0.999898	0.0705	2	1	1	0.8333
Staphylococcus~phage~phiRS7					208_0	Clustered	4	VC_208_0	4	0.0705	0.999898	0.0705	2	1	1	0.8333
Bacillus~phage~SP-15					209_0	Clustered/Singleton	1	VC_209_0	1	0	1	0	1	1	1	1
Bacillus~virus~G					209_1	Clustered/Singleton	1	VC_209_1	1	0	1	0	1	1	1	1
Bacillus~phage~Slash					211_0	Clustered	4	VC_211_0	4	0.999	0.89435	0.8935	1	1	1	1
Bacillus~phage~Stahl					211_0	Clustered	4	VC_211_0	4	0.999	0.89435	0.8935	1	1	1	1
Bacillus~phage~Staley					211_0	Clustered	4	VC_211_0	4	0.999	0.89435	0.8935	1	1	1	1
Bacillus~phage~Stills					211_0	Clustered	4	VC_211_0	4	0.999	0.89435	0.8935	1	1	1	1
Lactococcus~phage~949					212_0	Clustered	3	VC_212_0	3	0.6898	0.996618	0.6875	1	1	1	1
Lactococcus~phage~WRP3					212_0	Clustered	3	VC_212_0	3	0.6898	0.996618	0.6875	1	1	1	1
Lactococcus~phage~phiL47					212_0	Clustered	3	VC_212_0	3	0.6898	0.996618	0.6875	1	1	1	1
Streptococcus~phage~315.1					213_0	Clustered	2	VC_213_0	2	0.1785	0.954745	0.1704	1	1	1	1
Streptococcus~phage~phi3396					213_0	Clustered	2	VC_213_0	2	0.1785	0.954745	0.1704	1	1	1	1
Staphylococcus~phage~6ec					215_0	Clustered	2	VC_215_0	2	0.355	0.954444	0.3389	1	1	1	1
Staphylococcus~phage~vB_SepS_SEP9					215_0	Clustered	2	VC_215_0	2	0.355	0.954444	0.3389	1	1	1	1
Bacteriophage~APSE-2					217_0	Clustered	2	VC_217_0	2	0.1179	0.95326	0.1124	1	1	1	1
Hamiltonella~virus~APSE1					217_0	Clustered	2	VC_217_0	2	0.1179	0.95326	0.1124	1	1	1	1
Enterobacteria~phage~HK620					218_0	Clustered	19	VC_218_0	19	0.5631	1	0.5631	2	1	1	0.8655
Enterobacteria~phage~IME10					218_0	Clustered	19	VC_218_0	19	0.5631	1	0.5631	2	1	1	0.8655
Enterobacteria~phage~ST104					218_0	Clustered	19	VC_218_0	19	0.5631	1	0.5631	2	1	1	0.8655
Enterobacteria~phage~Sf101					218_0	Clustered	19	VC_218_0	19	0.5631	1	0.5631	2	1	1	0.8655
Enterobacteria~phage~UAB_Phi20					218_0	Clustered	19	VC_218_0	19	0.5631	1	0.5631	2	1	1	0.8655
Salmonella~phage~103203_sal5					218_0	Clustered	19	VC_218_0	19	0.5631	1	0.5631	2	1	1	0.8655
Salmonella~phage~118970_sal4					218_0	Clustered	19	VC_218_0	19	0.5631	1	0.5631	2	1	1	0.8655
Salmonella~phage~SE1~(in:P22virus)					218_0	Clustered	19	VC_218_0	19	0.5631	1	0.5631	2	1	1	0.8655
Salmonella~phage~SEN22					218_0	Clustered	19	VC_218_0	19	0.5631	1	0.5631	2	1	1	0.8655
Salmonella~phage~SPN9CC					218_0	Clustered	19	VC_218_0	19	0.5631	1	0.5631	2	1	1	0.8655
Salmonella~phage~ST160					218_0	Clustered	19	VC_218_0	19	0.5631	1	0.5631	2	1	1	0.8655
Salmonella~phage~UPF_BP1					218_0	Clustered	19	VC_218_0	19	0.5631	1	0.5631	2	1	1	0.8655
Salmonella~phage~epsilon34					218_0	Clustered	19	VC_218_0	19	0.5631	1	0.5631	2	1	1	0.8655
Salmonella~phage~g341c					218_0	Clustered	19	VC_218_0	19	0.5631	1	0.5631	2	1	1	0.8655
Salmonella~phage~vB_SemP_Emek					218_0	Clustered	19	VC_218_0	19	0.5631	1	0.5631	2	1	1	0.8655
Salmonella~virus~BTP1					218_0	Clustered	19	VC_218_0	19	0.5631	1	0.5631	2	1	1	0.8655
Salmonella~virus~P22					218_0	Clustered	19	VC_218_0	19	0.5631	1	0.5631	2	1	1	0.8655
Salmonella~virus~ST64T					218_0	Clustered	19	VC_218_0	19	0.5631	1	0.5631	2	1	1	0.8655
Shigella~virus~Sf6					218_0	Clustered	19	VC_218_0	19	0.5631	1	0.5631	2	1	1	0.8655
Enterobacteria~phage~IME_EC2					219_0	Clustered	6	VC_219_0	6	0.6889	1	0.6889	4	2	1	1
Escherichia~phage~C130_2					219_0	Clustered	6	VC_219_0	6	0.6889	1	0.6889	4	2	1	1
Escherichia~phage~Skarpretter					219_0	Clustered	6	VC_219_0	6	0.6889	1	0.6889	4	2	1	1
Escherichia~phage~Sortsne					219_0	Clustered	6	VC_219_0	6	0.6889	1	0.6889	4	2	1	1
Klebsiella~phage~vB_KpnS_IME279					219_0	Clustered	6	VC_219_0	6	0.6889	1	0.6889	4	2	1	1
Salmonella~phage~Lumpael					219_0	Clustered	6	VC_219_0	6	0.6889	1	0.6889	4	2	1	1
Acidianus~bottle-shaped~virus					22_0	Clustered	3	VC_22_0	3	1	1	1	1	1	1	1
Acidianus~bottle-shaped~virus~2					22_0	Clustered	3	VC_22_0	3	1	1	1	1	1	1	1
Acidianus~bottle-shaped~virus~3					22_0	Clustered	3	VC_22_0	3	1	1	1	1	1	1	1
Enterobacteria~phage~SfV					221_0	Clustered	6	VC_221_0	6	0.6075	1	0.6075	1	1	1	1
Enterobacteria~phage~phiP27					221_0	Clustered	6	VC_221_0	6	0.6075	1	0.6075	1	1	1	1
Salmonella~phage~118970_sal3					221_0	Clustered	6	VC_221_0	6	0.6075	1	0.6075	1	1	1	1
Salmonella~phage~ST64B					221_0	Clustered	6	VC_221_0	6	0.6075	1	0.6075	1	1	1	1
Shigella~phage~SfII					221_0	Clustered	6	VC_221_0	6	0.6075	1	0.6075	1	1	1	1
Shigella~phage~SfIV					221_0	Clustered	6	VC_221_0	6	0.6075	1	0.6075	1	1	1	1
Faecalibacterium~phage~FP_Epona					222_0	Clustered	5	VC_222_0	5	0.6592	0.647889	0.4271	5	1	1	1
Faecalibacterium~phage~FP_Lagaffe					222_0	Clustered	5	VC_222_0	5	0.6592	0.647889	0.4271	5	1	1	1
Faecalibacterium~phage~FP_Taranis					222_0	Clustered	5	VC_222_0	5	0.6592	0.647889	0.4271	5	1	1	1
Faecalibacterium~phage~FP_Toutatis					222_0	Clustered	5	VC_222_0	5	0.6592	0.647889	0.4271	5	1	1	1
Vibrio~phage~X29					222_0	Clustered	5	VC_222_0	5	0.6592	0.647889	0.4271	5	1	1	1
Flavobacterium~phage~Fpv10					223_0	Clustered	6	VC_223_0	6	0.8404	1	0.8404	1	1	1	1
Flavobacterium~phage~Fpv11					223_0	Clustered	6	VC_223_0	6	0.8404	1	0.8404	1	1	1	1
Flavobacterium~phage~Fpv5					223_0	Clustered	6	VC_223_0	6	0.8404	1	0.8404	1	1	1	1
Flavobacterium~phage~Fpv6					223_0	Clustered	6	VC_223_0	6	0.8404	1	0.8404	1	1	1	1
Flavobacterium~phage~Fpv7					223_0	Clustered	6	VC_223_0	6	0.8404	1	0.8404	1	1	1	1
Flavobacterium~phage~Fpv8					223_0	Clustered	6	VC_223_0	6	0.8404	1	0.8404	1	1	1	1
Bdellovibrio~phage~phiMH2K					224_0	Clustered	5	VC_224_0	5	0.7891	0.999912	0.7891	2	1	1	1
Chlamydia~phage~2					224_0	Clustered	5	VC_224_0	5	0.7891	0.999912	0.7891	2	1	1	1
Chlamydia~phage~4					224_0	Clustered	5	VC_224_0	5	0.7891	0.999912	0.7891	2	1	1	1
Chlamydia~phage~CPG1					224_0	Clustered	5	VC_224_0	5	0.7891	0.999912	0.7891	2	1	1	1
Chlamydia~virus~CPAR39					224_0	Clustered	5	VC_224_0	5	0.7891	0.999912	0.7891	2	1	1	1
Chlamydia~virus~Chp1					225_0	Clustered	2	VC_225_0	2	0.1476	0.882618	0.1302	2	1	1	1
Escherichia~phage~EC6098					225_0	Clustered	2	VC_225_0	2	0.1476	0.882618	0.1302	2	1	1	1
Enterobacter~phage~Tyrion					226_0	Clustered	5	VC_226_0	5	0.6788	1	0.6788	2	1	1	1
Escherichia~phage~TL-2011b					226_0	Clustered	5	VC_226_0	5	0.6788	1	0.6788	2	1	1	1
Escherichia~phage~phiV10					226_0	Clustered	5	VC_226_0	5	0.6788	1	0.6788	2	1	1	1
Salmonella~phage~SPN1S					226_0	Clustered	5	VC_226_0	5	0.6788	1	0.6788	2	1	1	1
Salmonella~phage~epsilon15					226_0	Clustered	5	VC_226_0	5	0.6788	1	0.6788	2	1	1	1
Liberibacter~phage~SC1					227_0	Clustered	2	VC_227_0	2	0.7917	0.918133	0.7269	1	1	1	1
Liberibacter~phage~SC2					227_0	Clustered	2	VC_227_0	2	0.7917	0.918133	0.7269	1	1	1	1
Bordetella~virus~BPP1					228_0	Clustered	3	VC_228_0	3	0.1332	0.925585	0.1233	2	1	1	1
Pseudomonas~phage~AF					228_0	Clustered	3	VC_228_0	3	0.1332	0.925585	0.1233	2	1	1	1
Xanthomonas~citri~phage~CP2					228_0	Clustered	3	VC_228_0	3	0.1332	0.925585	0.1233	2	1	1	1
Brevibacillus~phage~Abouo					229_0	Clustered	5	VC_229_0	5	0.7684	1	0.7684	2	1	1	1
Brevibacillus~phage~Davies					229_0	Clustered	5	VC_229_0	5	0.7684	1	0.7684	2	1	1	1
Brevibacillus~phage~Jimmer1					229_0	Clustered	5	VC_229_0	5	0.7684	1	0.7684	2	1	1	1
Brevibacillus~phage~Jimmer2					229_0	Clustered	5	VC_229_0	5	0.7684	1	0.7684	2	1	1	1
Brevibacillus~phage~Osiris					229_0	Clustered	5	VC_229_0	5	0.7684	1	0.7684	2	1	1	1
Stygiolobus~rod-shaped~virus					23_0	Clustered	12	VC_23_0	12	0.8191	1	0.8191	1	1	1	1
Sulfolobus~islandicus~rod-shaped~virus~1					23_0	Clustered	12	VC_23_0	12	0.8191	1	0.8191	1	1	1	1
Sulfolobus~islandicus~rod-shaped~virus~10					23_0	Clustered	12	VC_23_0	12	0.8191	1	0.8191	1	1	1	1
Sulfolobus~islandicus~rod-shaped~virus~11					23_0	Clustered	12	VC_23_0	12	0.8191	1	0.8191	1	1	1	1
Sulfolobus~islandicus~rod-shaped~virus~2					23_0	Clustered	12	VC_23_0	12	0.8191	1	0.8191	1	1	1	1
Sulfolobus~islandicus~rod-shaped~virus~4					23_0	Clustered	12	VC_23_0	12	0.8191	1	0.8191	1	1	1	1
Sulfolobus~islandicus~rod-shaped~virus~5					23_0	Clustered	12	VC_23_0	12	0.8191	1	0.8191	1	1	1	1
Sulfolobus~islandicus~rod-shaped~virus~6					23_0	Clustered	12	VC_23_0	12	0.8191	1	0.8191	1	1	1	1
Sulfolobus~islandicus~rod-shaped~virus~7					23_0	Clustered	12	VC_23_0	12	0.8191	1	0.8191	1	1	1	1
Sulfolobus~islandicus~rod-shaped~virus~8					23_0	Clustered	12	VC_23_0	12	0.8191	1	0.8191	1	1	1	1
Sulfolobus~islandicus~rod-shaped~virus~9					23_0	Clustered	12	VC_23_0	12	0.8191	1	0.8191	1	1	1	1
Sulfolobus~islandicus~rudivirus~3					23_0	Clustered	12	VC_23_0	12	0.8191	1	0.8191	1	1	1	1
Lactobacillus~phage~KC5a					230_0	Clustered	4	VC_230_0	4	0.7066	0.999963	0.7066	1	1	1	1
Lactobacillus~phage~phi~jlb1					230_0	Clustered	4	VC_230_0	4	0.7066	0.999963	0.7066	1	1	1	1
Lactobacillus~phage~phiAQ113					230_0	Clustered	4	VC_230_0	4	0.7066	0.999963	0.7066	1	1	1	1
Lactobacillus~prophage~Lj771					230_0	Clustered	4	VC_230_0	4	0.7066	0.999963	0.7066	1	1	1	1
Staphylococcus~phage~phiSA_BS1					231_0	Clustered	2	VC_231_0	2	0.0267	0.95411	0.0255	1	1	1	1
Staphylococcus~phage~phiSA_BS2					231_0	Clustered	2	VC_231_0	2	0.0267	0.95411	0.0255	1	1	1	1
Staphylococcus~phage~676Z					231_1	Clustered	26	VC_231_1	26	0.6415	1	0.6415	1	2	1	0.9969
Staphylococcus~phage~812					231_1	Clustered	26	VC_231_1	26	0.6415	1	0.6415	1	2	1	0.9969
Staphylococcus~phage~A3R					231_1	Clustered	26	VC_231_1	26	0.6415	1	0.6415	1	2	1	0.9969
Staphylococcus~phage~A5W					231_1	Clustered	26	VC_231_1	26	0.6415	1	0.6415	1	2	1	0.9969
Staphylococcus~phage~Fi200W					231_1	Clustered	26	VC_231_1	26	0.6415	1	0.6415	1	2	1	0.9969
Staphylococcus~phage~G15					231_1	Clustered	26	VC_231_1	26	0.6415	1	0.6415	1	2	1	0.9969
Staphylococcus~phage~IME-SA1					231_1	Clustered	26	VC_231_1	26	0.6415	1	0.6415	1	2	1	0.9969
Staphylococcus~phage~IME-SA118					231_1	Clustered	26	VC_231_1	26	0.6415	1	0.6415	1	2	1	0.9969
Staphylococcus~phage~IME-SA119					231_1	Clustered	26	VC_231_1	26	0.6415	1	0.6415	1	2	1	0.9969
Staphylococcus~phage~IME-SA2					231_1	Clustered	26	VC_231_1	26	0.6415	1	0.6415	1	2	1	0.9969
Staphylococcus~phage~ISP					231_1	Clustered	26	VC_231_1	26	0.6415	1	0.6415	1	2	1	0.9969
Staphylococcus~phage~JD007					231_1	Clustered	26	VC_231_1	26	0.6415	1	0.6415	1	2	1	0.9969
Staphylococcus~phage~MCE-2014					231_1	Clustered	26	VC_231_1	26	0.6415	1	0.6415	1	2	1	0.9969
Staphylococcus~phage~MSA6					231_1	Clustered	26	VC_231_1	26	0.6415	1	0.6415	1	2	1	0.9969
Staphylococcus~phage~P108					231_1	Clustered	26	VC_231_1	26	0.6415	1	0.6415	1	2	1	0.9969
Staphylococcus~phage~P4W					231_1	Clustered	26	VC_231_1	26	0.6415	1	0.6415	1	2	1	0.9969
Staphylococcus~phage~S25-3					231_1	Clustered	26	VC_231_1	26	0.6415	1	0.6415	1	2	1	0.9969
Staphylococcus~phage~S25-4					231_1	Clustered	26	VC_231_1	26	0.6415	1	0.6415	1	2	1	0.9969
Staphylococcus~phage~SA5					231_1	Clustered	26	VC_231_1	26	0.6415	1	0.6415	1	2	1	0.9969
Staphylococcus~phage~Sb1					231_1	Clustered	26	VC_231_1	26	0.6415	1	0.6415	1	2	1	0.9969
Staphylococcus~phage~Staph1N					231_1	Clustered	26	VC_231_1	26	0.6415	1	0.6415	1	2	1	0.9969
Staphylococcus~phage~Team1					231_1	Clustered	26	VC_231_1	26	0.6415	1	0.6415	1	2	1	0.9969
Staphylococcus~phage~phiIPLA-RODI					231_1	Clustered	26	VC_231_1	26	0.6415	1	0.6415	1	2	1	0.9969
Staphylococcus~phage~phiSA12					231_1	Clustered	26	VC_231_1	26	0.6415	1	0.6415	1	2	1	0.9969
Staphylococcus~virus~G1					231_1	Clustered	26	VC_231_1	26	0.6415	1	0.6415	1	2	1	0.9969
Staphylococcus~virus~K					231_1	Clustered	26	VC_231_1	26	0.6415	1	0.6415	1	2	1	0.9969
Staphylococcus~phage~phiIBB-SEP1					231_2	Clustered	2	VC_231_2	2	0.0189	0.954338	0.0181	1	1	1	1
Staphylococcus~phage~phiIPLA-C1C					231_2	Clustered	2	VC_231_2	2	0.0189	0.954338	0.0181	1	1	1	1
Staphylococcus~phage~Stau2					231_3	Clustered	4	VC_231_3	4	0.0637	0.999983	0.0637	1	1	1	1
Staphylococcus~phage~vB_SauM_Remus					231_3	Clustered	4	VC_231_3	4	0.0637	0.999983	0.0637	1	1	1	1
Staphylococcus~phage~vB_SauM_Romulus					231_3	Clustered	4	VC_231_3	4	0.0637	0.999983	0.0637	1	1	1	1
Staphylococcus~virus~SA11					231_3	Clustered	4	VC_231_3	4	0.0637	0.999983	0.0637	1	1	1	1
Staphylococcus~phage~vB_SscM-1					231_4	Clustered/Singleton	1	VC_231_4	1	0	1	0	1	1	1	1
Staphylococcus~virus~Twort					231_5	Clustered/Singleton	1	VC_231_5	1	0	1	0	1	1	1	1
Enterococcus~phage~phiFL1A					232_0	Clustered	3	VC_232_0	3	0.4742	0.997284	0.4729	1	1	1	1
Enterococcus~phage~phiFL2A					232_0	Clustered	3	VC_232_0	3	0.4742	0.997284	0.4729	1	1	1	1
Enterococcus~phage~phiFL3A					232_0	Clustered	3	VC_232_0	3	0.4742	0.997284	0.4729	1	1	1	1
Enterobacteria~phage~HK106					234_0	Clustered	13	VC_234_0	13	0.4112	1	0.4112	2	1	1	1
Enterobacteria~phage~HK140					234_0	Clustered	13	VC_234_0	13	0.4112	1	0.4112	2	1	1	1
Enterobacteria~phage~mEp235					234_0	Clustered	13	VC_234_0	13	0.4112	1	0.4112	2	1	1	1
Escherichia~phage~HK446					234_0	Clustered	13	VC_234_0	13	0.4112	1	0.4112	2	1	1	1
Escherichia~phage~HK542					234_0	Clustered	13	VC_234_0	13	0.4112	1	0.4112	2	1	1	1
Escherichia~phage~HK544					234_0	Clustered	13	VC_234_0	13	0.4112	1	0.4112	2	1	1	1
Escherichia~phage~HK633					234_0	Clustered	13	VC_234_0	13	0.4112	1	0.4112	2	1	1	1
Escherichia~phage~HK75					234_0	Clustered	13	VC_234_0	13	0.4112	1	0.4112	2	1	1	1
Escherichia~phage~mEp234					234_0	Clustered	13	VC_234_0	13	0.4112	1	0.4112	2	1	1	1
Escherichia~phage~mEpX1					234_0	Clustered	13	VC_234_0	13	0.4112	1	0.4112	2	1	1	1
Escherichia~phage~mEpX2					234_0	Clustered	13	VC_234_0	13	0.4112	1	0.4112	2	1	1	1
Escherichia~virus~HK022					234_0	Clustered	13	VC_234_0	13	0.4112	1	0.4112	2	1	1	1
Escherichia~virus~HK97					234_0	Clustered	13	VC_234_0	13	0.4112	1	0.4112	2	1	1	1
Brucella~phage~BiPBO1					235_0	Clustered	2	VC_235_0	2	0.8067	0.729854	0.5887	1	1	1	1
Rhizobium~phage~16-3					235_0	Clustered	2	VC_235_0	2	0.8067	0.729854	0.5887	1	1	1	1
Brucella~phage~Pr					236_0	Clustered	2	VC_236_0	2	0.8336	0.933768	0.7784	1	1	1	1
Brucella~phage~Tb					236_0	Clustered	2	VC_236_0	2	0.8336	0.933768	0.7784	1	1	1	1
Sulfitobacter~phage~NYA-2014a					238_0	Clustered	3	VC_238_0	3	0.9697	0.985907	0.956	1	1	1	1
Sulfitobacter~phage~pCB2047-A					238_0	Clustered	3	VC_238_0	3	0.9697	0.985907	0.956	1	1	1	1
Sulfitobacter~phage~pCB2047-C					238_0	Clustered	3	VC_238_0	3	0.9697	0.985907	0.956	1	1	1	1
Burkholderia~phage~Bcep176					239_0	Clustered	5	VC_239_0	5	0.4691	1	0.4691	2	1	1	1
Burkholderia~phage~KS9					239_0	Clustered	5	VC_239_0	5	0.4691	1	0.4691	2	1	1	1
Burkholderia~virus~phi1026b					239_0	Clustered	5	VC_239_0	5	0.4691	1	0.4691	2	1	1	1
Burkholderia~virus~phi6442					239_0	Clustered	5	VC_239_0	5	0.4691	1	0.4691	2	1	1	1
Burkholderia~virus~phiE125					239_0	Clustered	5	VC_239_0	5	0.4691	1	0.4691	2	1	1	1
Acidianus~filamentous~virus~3					24_0	Clustered	6	VC_24_0	6	0.9324	0.999998	0.9324	1	1	1	1
Acidianus~filamentous~virus~6					24_0	Clustered	6	VC_24_0	6	0.9324	0.999998	0.9324	1	1	1	1
Acidianus~filamentous~virus~7					24_0	Clustered	6	VC_24_0	6	0.9324	0.999998	0.9324	1	1	1	1
Acidianus~filamentous~virus~8					24_0	Clustered	6	VC_24_0	6	0.9324	0.999998	0.9324	1	1	1	1
Acidianus~filamentous~virus~9					24_0	Clustered	6	VC_24_0	6	0.9324	0.999998	0.9324	1	1	1	1
Sulfolobus~islandicus~filamentous~virus					24_0	Clustered	6	VC_24_0	6	0.9324	0.999998	0.9324	1	1	1	1
Escherichia~Stx1~converting~phage					241_0	Clustered	2	VC_241_0	2	0.0681	0.955168	0.065	2	1	1	1
Escherichia~phage~Stx2~II					241_0	Clustered	2	VC_241_0	2	0.0681	0.955168	0.065	2	1	1	1
Enterobacteria~phage~VT2-Sakai					241_1	Clustered	14	VC_241_1	14	0.5676	1	0.5676	5	1	1	0.8901
Enterobacteria~phage~VT2phi_272					241_1	Clustered	14	VC_241_1	14	0.5676	1	0.5676	5	1	1	0.8901
Escherichia~phage~933W					241_1	Clustered	14	VC_241_1	14	0.5676	1	0.5676	5	1	1	0.8901
Escherichia~phage~Min27					241_1	Clustered	14	VC_241_1	14	0.5676	1	0.5676	5	1	1	0.8901
Escherichia~phage~P13374					241_1	Clustered	14	VC_241_1	14	0.5676	1	0.5676	5	1	1	0.8901
Escherichia~phage~PA2					241_1	Clustered	14	VC_241_1	14	0.5676	1	0.5676	5	1	1	0.8901
Escherichia~phage~PA28					241_1	Clustered	14	VC_241_1	14	0.5676	1	0.5676	5	1	1	0.8901
Escherichia~phage~TL-2011c					241_1	Clustered	14	VC_241_1	14	0.5676	1	0.5676	5	1	1	0.8901
Escherichia~phage~phi191					241_1	Clustered	14	VC_241_1	14	0.5676	1	0.5676	5	1	1	0.8901
Escherichia~phage~vB_EcoP_24B					241_1	Clustered	14	VC_241_1	14	0.5676	1	0.5676	5	1	1	0.8901
Shigella~phage~75/02~Stx					241_1	Clustered	14	VC_241_1	14	0.5676	1	0.5676	5	1	1	0.8901
Shigella~phage~POCJ13					241_1	Clustered	14	VC_241_1	14	0.5676	1	0.5676	5	1	1	0.8901
Shigella~phage~Ss-VASD					241_1	Clustered	14	VC_241_1	14	0.5676	1	0.5676	5	1	1	0.8901
Stx2-converting~phage~86					241_1	Clustered	14	VC_241_1	14	0.5676	1	0.5676	5	1	1	0.8901
Klebsiella~phage~phiKO2					242_0	Clustered	2	VC_242_0	2	0.2172	0.940045	0.2042	1	1	1	1
Yersinia~phage~PY54					242_0	Clustered	2	VC_242_0	2	0.2172	0.940045	0.2042	1	1	1	1
Burkholderia~virus~BcepF1					243_0	Clustered	6	VC_243_0	6	0.0835	0.759956	0.0634	4	1	1	0.8667
Pseudomonas~phage~tabernarius					243_0	Clustered	6	VC_243_0	6	0.0835	0.759956	0.0634	4	1	1	0.8667
Serratia~phage~MTx					243_0	Clustered	6	VC_243_0	6	0.0835	0.759956	0.0634	4	1	1	0.8667
Serratia~phage~MyoSmar					243_0	Clustered	6	VC_243_0	6	0.0835	0.759956	0.0634	4	1	1	0.8667
Xanthomonas~phage~Carpasina					243_0	Clustered	6	VC_243_0	6	0.0835	0.759956	0.0634	4	1	1	0.8667
Xanthomonas~virus~XcP1					243_0	Clustered	6	VC_243_0	6	0.0835	0.759956	0.0634	4	1	1	0.8667
Pseudomonas~phage~14-1					245_0	Clustered	27	VC_245_0	27	0.784	1	0.784	1	1	1	1
Pseudomonas~phage~BrSP1					245_0	Clustered	27	VC_245_0	27	0.784	1	0.784	1	1	1	1
Pseudomonas~phage~DL60					245_0	Clustered	27	VC_245_0	27	0.784	1	0.784	1	1	1	1
Pseudomonas~phage~DL68					245_0	Clustered	27	VC_245_0	27	0.784	1	0.784	1	1	1	1
Pseudomonas~phage~EPa61					245_0	Clustered	27	VC_245_0	27	0.784	1	0.784	1	1	1	1
Pseudomonas~phage~F8					245_0	Clustered	27	VC_245_0	27	0.784	1	0.784	1	1	1	1
Pseudomonas~phage~JG024					245_0	Clustered	27	VC_245_0	27	0.784	1	0.784	1	1	1	1
Pseudomonas~phage~KPP12					245_0	Clustered	27	VC_245_0	27	0.784	1	0.784	1	1	1	1
Pseudomonas~phage~LBL3					245_0	Clustered	27	VC_245_0	27	0.784	1	0.784	1	1	1	1
Pseudomonas~phage~LMA2					245_0	Clustered	27	VC_245_0	27	0.784	1	0.784	1	1	1	1
Pseudomonas~phage~NH-4					245_0	Clustered	27	VC_245_0	27	0.784	1	0.784	1	1	1	1
Pseudomonas~phage~PA01					245_0	Clustered	27	VC_245_0	27	0.784	1	0.784	1	1	1	1
Pseudomonas~phage~PA5					245_0	Clustered	27	VC_245_0	27	0.784	1	0.784	1	1	1	1
Pseudomonas~phage~PB1					245_0	Clustered	27	VC_245_0	27	0.784	1	0.784	1	1	1	1
Pseudomonas~phage~R12					245_0	Clustered	27	VC_245_0	27	0.784	1	0.784	1	1	1	1
Pseudomonas~phage~R26					245_0	Clustered	27	VC_245_0	27	0.784	1	0.784	1	1	1	1
Pseudomonas~phage~SL1					245_0	Clustered	27	VC_245_0	27	0.784	1	0.784	1	1	1	1
Pseudomonas~phage~SN					245_0	Clustered	27	VC_245_0	27	0.784	1	0.784	1	1	1	1
Pseudomonas~phage~phiKTN6					245_0	Clustered	27	VC_245_0	27	0.784	1	0.784	1	1	1	1
Pseudomonas~phage~vB_PaeM_CEB_DP1					245_0	Clustered	27	VC_245_0	27	0.784	1	0.784	1	1	1	1
Pseudomonas~phage~vB_PaeM_E215					245_0	Clustered	27	VC_245_0	27	0.784	1	0.784	1	1	1	1
Pseudomonas~phage~vB_PaeM_E217					245_0	Clustered	27	VC_245_0	27	0.784	1	0.784	1	1	1	1
Pseudomonas~phage~vB_PaeM_LS1					245_0	Clustered	27	VC_245_0	27	0.784	1	0.784	1	1	1	1
Pseudomonas~phage~vB_PaeM_PAO1_Ab27					245_0	Clustered	27	VC_245_0	27	0.784	1	0.784	1	1	1	1
Pseudomonas~phage~vB_PaeM_SCUT-S1					245_0	Clustered	27	VC_245_0	27	0.784	1	0.784	1	1	1	1
Pseudomonas~phage~vB_Pae_PS44					245_0	Clustered	27	VC_245_0	27	0.784	1	0.784	1	1	1	1
Pseudomonas~virus~PA8P1					245_0	Clustered	27	VC_245_0	27	0.784	1	0.784	1	1	1	1
Escherichia~phage~D108					248_0	Clustered	3	VC_248_0	3	0.5451	0.998248	0.5442	1	1	1	1
Escherichia~phage~Mu					248_0	Clustered	3	VC_248_0	3	0.5451	0.998248	0.5442	1	1	1	1
Shigella~phage~SfMu					248_0	Clustered	3	VC_248_0	3	0.5451	0.998248	0.5442	1	1	1	1
Pseudomonas~phage~B3					249_0	Clustered	5	VC_249_0	5	0.3186	1	0.3186	2	1	1	1
Pseudomonas~phage~JBD25					249_0	Clustered	5	VC_249_0	5	0.3186	1	0.3186	2	1	1	1
Pseudomonas~phage~JBD67					249_0	Clustered	5	VC_249_0	5	0.3186	1	0.3186	2	1	1	1
Pseudomonas~phage~JD18					249_0	Clustered	5	VC_249_0	5	0.3186	1	0.3186	2	1	1	1
Pseudomonas~phage~vB_PaeS_PM105					249_0	Clustered	5	VC_249_0	5	0.3186	1	0.3186	2	1	1	1
Acidianus~filamentous~virus~2					25_0	Clustered	2	VC_25_0	2	0.3968	0.926603	0.3676	1	1	1	1
Sulfolobales~Beppu~filamentous~virus~3					25_0	Clustered	2	VC_25_0	2	0.3968	0.926603	0.3676	1	1	1	1
Pseudomonas~phage~H70					250_0	Clustered	19	VC_250_0	19	0.8434	1	0.8434	2	1	1	1
Pseudomonas~phage~JBD24					250_0	Clustered	19	VC_250_0	19	0.8434	1	0.8434	2	1	1	1
Pseudomonas~phage~JBD30					250_0	Clustered	19	VC_250_0	19	0.8434	1	0.8434	2	1	1	1
Pseudomonas~phage~JBD5					250_0	Clustered	19	VC_250_0	19	0.8434	1	0.8434	2	1	1	1
Pseudomonas~phage~JBD69					250_0	Clustered	19	VC_250_0	19	0.8434	1	0.8434	2	1	1	1
Pseudomonas~phage~JBD88a					250_0	Clustered	19	VC_250_0	19	0.8434	1	0.8434	2	1	1	1
Pseudomonas~phage~JBD93					250_0	Clustered	19	VC_250_0	19	0.8434	1	0.8434	2	1	1	1
Pseudomonas~phage~JD024					250_0	Clustered	19	VC_250_0	19	0.8434	1	0.8434	2	1	1	1
Pseudomonas~phage~MP42					250_0	Clustered	19	VC_250_0	19	0.8434	1	0.8434	2	1	1	1
Pseudomonas~phage~MP48					250_0	Clustered	19	VC_250_0	19	0.8434	1	0.8434	2	1	1	1
Pseudomonas~phage~vB_PaeS_PAO1_Ab30					250_0	Clustered	19	VC_250_0	19	0.8434	1	0.8434	2	1	1	1
Pseudomonas~virus~D3112					250_0	Clustered	19	VC_250_0	19	0.8434	1	0.8434	2	1	1	1
Pseudomonas~virus~DMS3					250_0	Clustered	19	VC_250_0	19	0.8434	1	0.8434	2	1	1	1
Pseudomonas~virus~FHA0480					250_0	Clustered	19	VC_250_0	19	0.8434	1	0.8434	2	1	1	1
Pseudomonas~virus~LPB1					250_0	Clustered	19	VC_250_0	19	0.8434	1	0.8434	2	1	1	1
Pseudomonas~virus~MP22					250_0	Clustered	19	VC_250_0	19	0.8434	1	0.8434	2	1	1	1
Pseudomonas~virus~MP29					250_0	Clustered	19	VC_250_0	19	0.8434	1	0.8434	2	1	1	1
Pseudomonas~virus~MP38					250_0	Clustered	19	VC_250_0	19	0.8434	1	0.8434	2	1	1	1
Pseudomonas~virus~PA1KOR					250_0	Clustered	19	VC_250_0	19	0.8434	1	0.8434	2	1	1	1
Rhodobacter~phage~RC1					251_0	Clustered	2	VC_251_0	2	0.4845	0.945579	0.4581	1	1	1	1
Rhodovulum~phage~RS1					251_0	Clustered	2	VC_251_0	2	0.4845	0.945579	0.4581	1	1	1	1
Rhizobium~phage~vB_RleS_L338C					252_0	Clustered	3	VC_252_0	3	0.3195	0.986916	0.3153	2	1	1	0.6667
Stenotrophomonas~phage~vB_SmaS_DLP_5					252_0	Clustered	3	VC_252_0	3	0.3195	0.986916	0.3153	2	1	1	0.6667
Vibrio~phage~SIO-2					252_0	Clustered	3	VC_252_0	3	0.3195	0.986916	0.3153	2	1	1	0.6667
Burkholderia~virus~Bcep22					253_0	Clustered	4	VC_253_0	4	0.6435	0.999973	0.6434	1	1	1	1
Burkholderia~virus~Bcepil02					253_0	Clustered	4	VC_253_0	4	0.6435	0.999973	0.6434	1	1	1	1
Burkholderia~virus~Bcepmigl					253_0	Clustered	4	VC_253_0	4	0.6435	0.999973	0.6434	1	1	1	1
Burkholderia~virus~DC1					253_0	Clustered	4	VC_253_0	4	0.6435	0.999973	0.6434	1	1	1	1
Pseudomonas~virus~F116					254_0	Clustered	2	VC_254_0	2	0.6043	0.941721	0.5691	1	1	1	1
Pseudomonas~virus~H66					254_0	Clustered	2	VC_254_0	2	0.6043	0.941721	0.5691	1	1	1	1
Clostridium~phage~phiCD111					256_0	Clustered	3	VC_256_0	3	0.5227	0.997451	0.5214	1	1	1	1
Clostridium~phage~phiCD146					256_0	Clustered	3	VC_256_0	3	0.5227	0.997451	0.5214	1	1	1	1
Clostridium~phage~phiCD38-2					256_0	Clustered	3	VC_256_0	3	0.5227	0.997451	0.5214	1	1	1	1
Campylobacter~phage~CP30A					257_0	Clustered	6	VC_257_0	6	0.8462	1	0.8462	2	1	1	1
Campylobacter~phage~PC14					257_0	Clustered	6	VC_257_0	6	0.8462	1	0.8462	2	1	1	1
Campylobacter~phage~vB_CjeM_Los1					257_0	Clustered	6	VC_257_0	6	0.8462	1	0.8462	2	1	1	1
Campylobacter~virus~CP81					257_0	Clustered	6	VC_257_0	6	0.8462	1	0.8462	2	1	1	1
Campylobacter~virus~CPX					257_0	Clustered	6	VC_257_0	6	0.8462	1	0.8462	2	1	1	1
Campylobacter~virus~NCTC12673					257_0	Clustered	6	VC_257_0	6	0.8462	1	0.8462	2	1	1	1
Campylobacter~virus~CP21					258_0	Clustered	4	VC_258_0	4	0.6876	0.999901	0.6875	1	1	1	1
Campylobacter~virus~CP220					258_0	Clustered	4	VC_258_0	4	0.6876	0.999901	0.6875	1	1	1	1
Campylobacter~virus~CPt10					258_0	Clustered	4	VC_258_0	4	0.6876	0.999901	0.6875	1	1	1	1
Campylobacter~virus~IBB35					258_0	Clustered	4	VC_258_0	4	0.6876	0.999901	0.6875	1	1	1	1
Tenacibaculum~phage~PTm1					259_0	Clustered	2	VC_259_0	2	0.5219	0.814453	0.425	1	1	1	1
Tenacibaculum~phage~pT24					259_0	Clustered	2	VC_259_0	2	0.5219	0.814453	0.425	1	1	1	1
Sphingomonas~phage~PAU					259_1	Clustered/Singleton	1	VC_259_1	1	0	1	0	1	1	1	1
Sulfolobus~monocaudavirus~SMV1					26_0	Clustered	4	VC_26_0	4	0.7355	0.999797	0.7354	1	1	1	1
Sulfolobus~monocaudavirus~SMV2					26_0	Clustered	4	VC_26_0	4	0.7355	0.999797	0.7354	1	1	1	1
Sulfolobus~monocaudavirus~SMV3					26_0	Clustered	4	VC_26_0	4	0.7355	0.999797	0.7354	1	1	1	1
Sulfolobus~monocaudavirus~SMV4					26_0	Clustered	4	VC_26_0	4	0.7355	0.999797	0.7354	1	1	1	1
Enterobacteria~phage~C-1~INW-2012					260_0	Clustered	4	VC_260_0	4	0.652	0.999997	0.652	1	1	1	1
Enterobacteria~phage~Hgal1					260_0	Clustered	4	VC_260_0	4	0.652	0.999997	0.652	1	1	1	1
Enterobacteria~phage~M					260_0	Clustered	4	VC_260_0	4	0.652	0.999997	0.652	1	1	1	1
Pseudomonas~phage~PRR1					260_0	Clustered	4	VC_260_0	4	0.652	0.999997	0.652	1	1	1	1
Caulobacter~phage~phiCb5					261_0	Clustered	2	VC_261_0	2	0.0769	0	0	1	1	1	1
Pseudomonas~phage~PP7					261_0	Clustered	2	VC_261_0	2	0.0769	0	0	1	1	1	1
Celeribacter~phage~P12053L					262_0	Clustered	4	VC_262_0	4	0.7754	0.999934	0.7753	1	1	1	1
Lentibacter~virus~vB_LenP_ICBM1					262_0	Clustered	4	VC_262_0	4	0.7754	0.999934	0.7753	1	1	1	1
Lentibacter~virus~vB_LenP_ICBM2					262_0	Clustered	4	VC_262_0	4	0.7754	0.999934	0.7753	1	1	1	1
Roseobacter~virus~SIO1					262_0	Clustered	4	VC_262_0	4	0.7754	0.999934	0.7753	1	1	1	1
Vibrio~phage~ICP2					263_0	Clustered	2	VC_263_0	2	0.6668	0.940714	0.6273	1	1	1	1
Vibrio~phage~ICP2_2013_A_Haiti					263_0	Clustered	2	VC_263_0	2	0.6668	0.940714	0.6273	1	1	1	1
Cellulophaga~phage~phi13:2					264_0	Clustered	4	VC_264_0	4	0.912	0.999797	0.9118	1	1	1	1
Cellulophaga~phage~phi18:3					264_0	Clustered	4	VC_264_0	4	0.912	0.999797	0.9118	1	1	1	1
Cellulophaga~phage~phi19:3					264_0	Clustered	4	VC_264_0	4	0.912	0.999797	0.9118	1	1	1	1
Cellulophaga~phage~phi46:3					264_0	Clustered	4	VC_264_0	4	0.912	0.999797	0.9118	1	1	1	1
Cellulophaga~phage~phi10:1					265_0	Clustered	2	VC_265_0	2	0.3725	0.944058	0.3517	1	1	1	1
Cellulophaga~phage~phi19:1					265_0	Clustered	2	VC_265_0	2	0.3725	0.944058	0.3517	1	1	1	1
Cellulophaga~phage~phi17:2					266_0	Clustered	2	VC_266_0	2	0.914	0.918133	0.8392	1	1	1	1
Cellulophaga~phage~phi4:1					266_0	Clustered	2	VC_266_0	2	0.914	0.918133	0.8392	1	1	1	1
Cellulophaga~phage~phi12:1					267_0	Clustered	3	VC_267_0	3	0.8966	0.989354	0.887	1	1	1	1
Cellulophaga~phage~phi17:1					267_0	Clustered	3	VC_267_0	3	0.8966	0.989354	0.887	1	1	1	1
Cellulophaga~phage~phi18:1					267_0	Clustered	3	VC_267_0	3	0.8966	0.989354	0.887	1	1	1	1
Flavobacterium~phage~vB_FspM_lotta8-1					268_0	Clustered	2	VC_268_0	2	0.7467	0.918407	0.6857	1	1	1	1
Flavobacterium~phage~vB_FspM_pippi8-1					268_0	Clustered	2	VC_268_0	2	0.7467	0.918407	0.6857	1	1	1	1
Cellulophaga~phage~phi12:2					269_0	Clustered	2	VC_269_0	2	1	1	1	1	1	1	1
Cellulophaga~phage~phi12a:1					269_0	Clustered	2	VC_269_0	2	1	1	1	1	1	1	1
Acidianus~spindle-shaped~virus~1					27_0	Clustered	9	VC_27_0	9	0.9079	0.999998	0.9079	2	1	1	1
Sulfolobus~spindle-shaped~virus~1					27_0	Clustered	9	VC_27_0	9	0.9079	0.999998	0.9079	2	1	1	1
Sulfolobus~spindle-shaped~virus~2					27_0	Clustered	9	VC_27_0	9	0.9079	0.999998	0.9079	2	1	1	1
Sulfolobus~spindle-shaped~virus~4					27_0	Clustered	9	VC_27_0	9	0.9079	0.999998	0.9079	2	1	1	1
Sulfolobus~spindle-shaped~virus~5					27_0	Clustered	9	VC_27_0	9	0.9079	0.999998	0.9079	2	1	1	1
Sulfolobus~spindle-shaped~virus~6					27_0	Clustered	9	VC_27_0	9	0.9079	0.999998	0.9079	2	1	1	1
Sulfolobus~spindle-shaped~virus~7					27_0	Clustered	9	VC_27_0	9	0.9079	0.999998	0.9079	2	1	1	1
Sulfolobus~virus~Kamchatka~1					27_0	Clustered	9	VC_27_0	9	0.9079	0.999998	0.9079	2	1	1	1
Sulfolobus~virus~Ragged~Hills					27_0	Clustered	9	VC_27_0	9	0.9079	0.999998	0.9079	2	1	1	1
Cellulophaga~phage~phi14:2					270_0	Clustered	2	VC_270_0	2	0.0204	0.926603	0.0189	1	1	1	1
Cellulophaga~phage~phi38:1					270_0	Clustered	2	VC_270_0	2	0.0204	0.926603	0.0189	1	1	1	1
Flavobacterium~phage~FpV4					271_0	Clustered	5	VC_271_0	5	0.9873	0.9987	0.986	1	1	1	1
Flavobacterium~phage~Fpv1					271_0	Clustered	5	VC_271_0	5	0.9873	0.9987	0.986	1	1	1	1
Flavobacterium~phage~Fpv2					271_0	Clustered	5	VC_271_0	5	0.9873	0.9987	0.986	1	1	1	1
Flavobacterium~phage~Fpv20					271_0	Clustered	5	VC_271_0	5	0.9873	0.9987	0.986	1	1	1	1
Flavobacterium~phage~Fpv3					271_0	Clustered	5	VC_271_0	5	0.9873	0.9987	0.986	1	1	1	1
Flavobacterium~phage~vB_FspS_filifjonk9-1					272_0	Clustered	12	VC_272_0	12	0.994	1	0.994	1	1	1	1
Flavobacterium~phage~vB_FspS_hattifnatt9-1					272_0	Clustered	12	VC_272_0	12	0.994	1	0.994	1	1	1	1
Flavobacterium~phage~vB_FspS_hemulen6-1					272_0	Clustered	12	VC_272_0	12	0.994	1	0.994	1	1	1	1
Flavobacterium~phage~vB_FspS_lillamy9-1					272_0	Clustered	12	VC_272_0	12	0.994	1	0.994	1	1	1	1
Flavobacterium~phage~vB_FspS_morran9-1					272_0	Clustered	12	VC_272_0	12	0.994	1	0.994	1	1	1	1
Flavobacterium~phage~vB_FspS_mumin9-1					272_0	Clustered	12	VC_272_0	12	0.994	1	0.994	1	1	1	1
Flavobacterium~phage~vB_FspS_mymlan6-1					272_0	Clustered	12	VC_272_0	12	0.994	1	0.994	1	1	1	1
Flavobacterium~phage~vB_FspS_sniff9-1					272_0	Clustered	12	VC_272_0	12	0.994	1	0.994	1	1	1	1
Flavobacterium~phage~vB_FspS_snork6-1					272_0	Clustered	12	VC_272_0	12	0.994	1	0.994	1	1	1	1
Flavobacterium~phage~vB_FspS_snusmum6-1					272_0	Clustered	12	VC_272_0	12	0.994	1	0.994	1	1	1	1
Flavobacterium~phage~vB_FspS_stinky9-1					272_0	Clustered	12	VC_272_0	12	0.994	1	0.994	1	1	1	1
Flavobacterium~phage~vB_FspS_tooticki6-1					272_0	Clustered	12	VC_272_0	12	0.994	1	0.994	1	1	1	1
Flavobacterium~phage~FCL-2					273_0	Clustered	2	VC_273_0	2	0.6709	0.924992	0.6206	1	1	1	1
Flavobacterium~phage~FCV-1					273_0	Clustered	2	VC_273_0	2	0.6709	0.924992	0.6206	1	1	1	1
Citrobacter~phage~CF1~DK-2017	Caudovirales	Drexlerviridae	Tempevirinae	Tlsvirus	274_0	Clustered	27	VC_274_0	27	0.5128	1	0.5128	4	3	2	0.812
Citrobacter~phage~Sazh	Caudovirales	Drexlerviridae	Tempevirinae	Tlsvirus	274_0	Clustered	27	VC_274_0	27	0.5128	1	0.5128	4	3	2	0.812
Citrobacter~virus~Stevie	Caudovirales	Drexlerviridae	Tempevirinae	Tlsvirus	274_0	Clustered	27	VC_274_0	27	0.5128	1	0.5128	4	3	2	0.812
Cronobacter~phage~CS01	Caudovirales	Drexlerviridae		Kyungwonvirus	274_0	Clustered	27	VC_274_0	27	0.5128	1	0.5128	4	3	2	0.812
Cronobacter~virus~Esp2949-1	Caudovirales	Drexlerviridae	Tempevirinae	Tlsvirus	274_0	Clustered	27	VC_274_0	27	0.5128	1	0.5128	4	3	2	0.812
Escherichia~phage~LL5	Caudovirales	Drexlerviridae	Tempevirinae	Tlsvirus	274_0	Clustered	27	VC_274_0	27	0.5128	1	0.5128	4	3	2	0.812
Escherichia~phage~vB_EcoS-95	Caudovirales	Drexlerviridae	Tempevirinae	Warwickvirus	274_0	Clustered	27	VC_274_0	27	0.5128	1	0.5128	4	3	2	0.812
Escherichia~phage~vB_Eco_swan01	Caudovirales	Drexlerviridae	Tempevirinae	Warwickvirus	274_0	Clustered	27	VC_274_0	27	0.5128	1	0.5128	4	3	2	0.812
Escherichia~virus~TLS	Caudovirales	Drexlerviridae	Tempevirinae	Tlsvirus	274_0	Clustered	27	VC_274_0	27	0.5128	1	0.5128	4	3	2	0.812
Salmonella~phage~36	Caudovirales	Drexlerviridae	Tempevirinae	Tlsvirus	274_0	Clustered	27	VC_274_0	27	0.5128	1	0.5128	4	3	2	0.812
Salmonella~phage~YSP2	Caudovirales	Drexlerviridae	Tempevirinae	Tlsvirus	274_0	Clustered	27	VC_274_0	27	0.5128	1	0.5128	4	3	2	0.812
Salmonella~phage~phSE-2	Caudovirales	Drexlerviridae	Tempevirinae	Tlsvirus	274_0	Clustered	27	VC_274_0	27	0.5128	1	0.5128	4	3	2	0.812
Salmonella~phage~vB_SenS_PHB07	Caudovirales	Drexlerviridae	Tempevirinae	Tlsvirus	274_0	Clustered	27	VC_274_0	27	0.5128	1	0.5128	4	3	2	0.812
Salmonella~virus~SP126	Caudovirales	Drexlerviridae	Tempevirinae	Tlsvirus	274_0	Clustered	27	VC_274_0	27	0.5128	1	0.5128	4	3	2	0.812
Shigella~phage~pSf-1	Caudovirales	Drexlerviridae	Tempevirinae	Hanrivervirus	274_0	Clustered	27	VC_274_0	27	0.5128	1	0.5128	4	3	2	0.812
Enterobacteria~phage~vB_EcoS_NBD2	Caudovirales				274_1	Clustered/Singleton	1	VC_274_1	1	0	1	0	1	1	1	1
Enterobacter~virus~F20	Caudovirales				276_0	Clustered	18	VC_276_0	18	0.5846	1	0.5846	2	2	1	1
Klebsiella~phage~1513	Caudovirales				276_0	Clustered	18	VC_276_0	18	0.5846	1	0.5846	2	2	1	1
Klebsiella~phage~GH-K3	Caudovirales				276_0	Clustered	18	VC_276_0	18	0.5846	1	0.5846	2	2	1	1
Klebsiella~phage~KLPN1	Caudovirales				276_0	Clustered	18	VC_276_0	18	0.5846	1	0.5846	2	2	1	1
Klebsiella~phage~KOX1	Caudovirales				276_0	Clustered	18	VC_276_0	18	0.5846	1	0.5846	2	2	1	1
Klebsiella~phage~KP36	Caudovirales				276_0	Clustered	18	VC_276_0	18	0.5846	1	0.5846	2	2	1	1
Klebsiella~phage~KPN~N141	Caudovirales				276_0	Clustered	18	VC_276_0	18	0.5846	1	0.5846	2	2	1	1
Klebsiella~phage~KpKT21phi1	Caudovirales				276_0	Clustered	18	VC_276_0	18	0.5846	1	0.5846	2	2	1	1
Klebsiella~phage~MezzoGao	Caudovirales				276_0	Clustered	18	VC_276_0	18	0.5846	1	0.5846	2	2	1	1
Klebsiella~phage~NJR15	Caudovirales				276_0	Clustered	18	VC_276_0	18	0.5846	1	0.5846	2	2	1	1
Klebsiella~phage~NJS1	Caudovirales				276_0	Clustered	18	VC_276_0	18	0.5846	1	0.5846	2	2	1	1
Klebsiella~phage~NJS2	Caudovirales				276_0	Clustered	18	VC_276_0	18	0.5846	1	0.5846	2	2	1	1
Klebsiella~phage~PKP126	Caudovirales				276_0	Clustered	18	VC_276_0	18	0.5846	1	0.5846	2	2	1	1
Klebsiella~phage~Sushi	Caudovirales				276_0	Clustered	18	VC_276_0	18	0.5846	1	0.5846	2	2	1	1
Klebsiella~phage~TAH8	Caudovirales				276_0	Clustered	18	VC_276_0	18	0.5846	1	0.5846	2	2	1	1
Klebsiella~phage~TSK1	Caudovirales				276_0	Clustered	18	VC_276_0	18	0.5846	1	0.5846	2	2	1	1
Klebsiella~phage~vB_KpnS_KpV522	Caudovirales				276_0	Clustered	18	VC_276_0	18	0.5846	1	0.5846	2	2	1	1
Klebsiella~virus~GML-KpCol1	Caudovirales				276_0	Clustered	18	VC_276_0	18	0.5846	1	0.5846	2	2	1	1
Citrobacter~phage~CR44b	Caudovirales				277_0	Clustered	19	VC_277_0	19	0.6962	1	0.6962	3	1	1	1
Citrobacter~phage~CR8	Caudovirales				277_0	Clustered	19	VC_277_0	19	0.6962	1	0.6962	3	1	1	1
Citrobacter~phage~SH3	Caudovirales				277_0	Clustered	19	VC_277_0	19	0.6962	1	0.6962	3	1	1	1
Citrobacter~phage~SH4	Caudovirales				277_0	Clustered	19	VC_277_0	19	0.6962	1	0.6962	3	1	1	1
Cronobacter~phage~Dev2	Caudovirales				277_0	Clustered	19	VC_277_0	19	0.6962	1	0.6962	3	1	1	1
Cronobacter~phage~GW1	Caudovirales				277_0	Clustered	19	VC_277_0	19	0.6962	1	0.6962	3	1	1	1
Enterobacteria~phage~EcoDS1	Caudovirales				277_0	Clustered	19	VC_277_0	19	0.6962	1	0.6962	3	1	1	1
Enterobacteria~phage~K1F	Caudovirales				277_0	Clustered	19	VC_277_0	19	0.6962	1	0.6962	3	1	1	1
Escherichia~phage~IMM-002	Caudovirales				277_0	Clustered	19	VC_277_0	19	0.6962	1	0.6962	3	1	1	1
Escherichia~phage~LM33_P1	Caudovirales				277_0	Clustered	19	VC_277_0	19	0.6962	1	0.6962	3	1	1	1
Escherichia~phage~PE3-1	Caudovirales				277_0	Clustered	19	VC_277_0	19	0.6962	1	0.6962	3	1	1	1
Escherichia~phage~ST31	Caudovirales				277_0	Clustered	19	VC_277_0	19	0.6962	1	0.6962	3	1	1	1
Escherichia~phage~YZ1	Caudovirales				277_0	Clustered	19	VC_277_0	19	0.6962	1	0.6962	3	1	1	1
Escherichia~phage~ZG49	Caudovirales				277_0	Clustered	19	VC_277_0	19	0.6962	1	0.6962	3	1	1	1
Escherichia~phage~vB_EcoP-Ro45lw	Caudovirales				277_0	Clustered	19	VC_277_0	19	0.6962	1	0.6962	3	1	1	1
Escherichia~phage~vB_EcoP_F	Caudovirales				277_0	Clustered	19	VC_277_0	19	0.6962	1	0.6962	3	1	1	1
Escherichia~phage~vB_EcoP_GA2A	Caudovirales				277_0	Clustered	19	VC_277_0	19	0.6962	1	0.6962	3	1	1	1
Escherichia~virus~Vec13	Caudovirales				277_0	Clustered	19	VC_277_0	19	0.6962	1	0.6962	3	1	1	1
Shigella~phage~SFPH2	Caudovirales				277_0	Clustered	19	VC_277_0	19	0.6962	1	0.6962	3	1	1	1
Citrobacter~phage~SH1	Caudovirales				278_0	Clustered	58	VC_278_0	58	0.7531	1	0.7531	10	2	1	1
Citrobacter~phage~SH2	Caudovirales				278_0	Clustered	58	VC_278_0	58	0.7531	1	0.7531	10	2	1	1
Citrobacter~phage~phiCFP-1	Caudovirales				278_0	Clustered	58	VC_278_0	58	0.7531	1	0.7531	10	2	1	1
Enterobacter~phage~E-2	Caudovirales				278_0	Clustered	58	VC_278_0	58	0.7531	1	0.7531	10	2	1	1
Enterobacter~phage~E-3	Caudovirales				278_0	Clustered	58	VC_278_0	58	0.7531	1	0.7531	10	2	1	1
Enterobacteria~phage~13a	Caudovirales				278_0	Clustered	58	VC_278_0	58	0.7531	1	0.7531	10	2	1	1
Enterobacteria~phage~285P	Caudovirales				278_0	Clustered	58	VC_278_0	58	0.7531	1	0.7531	10	2	1	1
Enterobacteria~phage~BA14	Caudovirales				278_0	Clustered	58	VC_278_0	58	0.7531	1	0.7531	10	2	1	1
Enterobacteria~phage~T3	Caudovirales				278_0	Clustered	58	VC_278_0	58	0.7531	1	0.7531	10	2	1	1
Enterobacteria~phage~T7M	Caudovirales				278_0	Clustered	58	VC_278_0	58	0.7531	1	0.7531	10	2	1	1
Enterobacteria~phage~vB_EcoP_IME390	Caudovirales				278_0	Clustered	58	VC_278_0	58	0.7531	1	0.7531	10	2	1	1
Erwinia~phage~FE44	Caudovirales				278_0	Clustered	58	VC_278_0	58	0.7531	1	0.7531	10	2	1	1
Erwinia~phage~vB_EamP-L1	Caudovirales				278_0	Clustered	58	VC_278_0	58	0.7531	1	0.7531	10	2	1	1
Escherichia~phage~64795_ec1	Caudovirales				278_0	Clustered	58	VC_278_0	58	0.7531	1	0.7531	10	2	1	1
Escherichia~phage~C5	Caudovirales				278_0	Clustered	58	VC_278_0	58	0.7531	1	0.7531	10	2	1	1
Escherichia~phage~CICC~80001	Caudovirales				278_0	Clustered	58	VC_278_0	58	0.7531	1	0.7531	10	2	1	1
Escherichia~phage~ECA2	Caudovirales				278_0	Clustered	58	VC_278_0	58	0.7531	1	0.7531	10	2	1	1
Escherichia~phage~EG1	Caudovirales				278_0	Clustered	58	VC_278_0	58	0.7531	1	0.7531	10	2	1	1
Escherichia~phage~Ebrios	Caudovirales				278_0	Clustered	58	VC_278_0	58	0.7531	1	0.7531	10	2	1	1
Escherichia~phage~HZ2R8	Caudovirales				278_0	Clustered	58	VC_278_0	58	0.7531	1	0.7531	10	2	1	1
Escherichia~phage~HZP2	Caudovirales				278_0	Clustered	58	VC_278_0	58	0.7531	1	0.7531	10	2	1	1
Escherichia~phage~LL2	Caudovirales				278_0	Clustered	58	VC_278_0	58	0.7531	1	0.7531	10	2	1	1
Escherichia~phage~N30	Caudovirales				278_0	Clustered	58	VC_278_0	58	0.7531	1	0.7531	10	2	1	1
Escherichia~phage~P483	Caudovirales				278_0	Clustered	58	VC_278_0	58	0.7531	1	0.7531	10	2	1	1
Escherichia~phage~P694	Caudovirales				278_0	Clustered	58	VC_278_0	58	0.7531	1	0.7531	10	2	1	1
Escherichia~phage~SRT7	Caudovirales				278_0	Clustered	58	VC_278_0	58	0.7531	1	0.7531	10	2	1	1
Escherichia~phage~T7	Caudovirales				278_0	Clustered	58	VC_278_0	58	0.7531	1	0.7531	10	2	1	1
Escherichia~phage~vB_EcoP_S523	Caudovirales				278_0	Clustered	58	VC_278_0	58	0.7531	1	0.7531	10	2	1	1
Kluyvera~phage~Kvp1	Caudovirales				278_0	Clustered	58	VC_278_0	58	0.7531	1	0.7531	10	2	1	1
Leclercia~phage~10164-302	Caudovirales				278_0	Clustered	58	VC_278_0	58	0.7531	1	0.7531	10	2	1	1
Morganella~phage~MmP1	Caudovirales				278_0	Clustered	58	VC_278_0	58	0.7531	1	0.7531	10	2	1	1
Morganella~phage~vB_MmoP_MP2	Caudovirales				278_0	Clustered	58	VC_278_0	58	0.7531	1	0.7531	10	2	1	1
Pectobacterium~phage~Jarilo	Caudovirales				278_0	Clustered	58	VC_278_0	58	0.7531	1	0.7531	10	2	1	1
Pectobacterium~phage~PP47	Caudovirales				278_0	Clustered	58	VC_278_0	58	0.7531	1	0.7531	10	2	1	1
Pectobacterium~phage~PP74	Caudovirales				278_0	Clustered	58	VC_278_0	58	0.7531	1	0.7531	10	2	1	1
Pectobacterium~phage~PP81	Caudovirales				278_0	Clustered	58	VC_278_0	58	0.7531	1	0.7531	10	2	1	1
Pectobacterium~phage~PPWS4	Caudovirales				278_0	Clustered	58	VC_278_0	58	0.7531	1	0.7531	10	2	1	1
Phage~NC-A	Caudovirales				278_0	Clustered	58	VC_278_0	58	0.7531	1	0.7531	10	2	1	1
Salmonella~phage~3A_8767	Caudovirales				278_0	Clustered	58	VC_278_0	58	0.7531	1	0.7531	10	2	1	1
Salmonella~phage~BP12A	Caudovirales				278_0	Clustered	58	VC_278_0	58	0.7531	1	0.7531	10	2	1	1
Salmonella~phage~BSP161	Caudovirales				278_0	Clustered	58	VC_278_0	58	0.7531	1	0.7531	10	2	1	1
Salmonella~phage~Vi06	Caudovirales				278_0	Clustered	58	VC_278_0	58	0.7531	1	0.7531	10	2	1	1
Salmonella~phage~phiSG-JL2	Caudovirales				278_0	Clustered	58	VC_278_0	58	0.7531	1	0.7531	10	2	1	1
Serratia~phage~2050H2	Caudovirales				278_0	Clustered	58	VC_278_0	58	0.7531	1	0.7531	10	2	1	1
Serratia~phage~SM9-3Y	Caudovirales				278_0	Clustered	58	VC_278_0	58	0.7531	1	0.7531	10	2	1	1
Shigella~phage~VB_Ship_A7	Caudovirales				278_0	Clustered	58	VC_278_0	58	0.7531	1	0.7531	10	2	1	1
Stenotrophomonas~phage~IME15	Caudovirales				278_0	Clustered	58	VC_278_0	58	0.7531	1	0.7531	10	2	1	1
Yersinia~phage~Berlin	Caudovirales				278_0	Clustered	58	VC_278_0	58	0.7531	1	0.7531	10	2	1	1
Yersinia~phage~PYPS50	Caudovirales				278_0	Clustered	58	VC_278_0	58	0.7531	1	0.7531	10	2	1	1
Yersinia~phage~Yep-phi	Caudovirales				278_0	Clustered	58	VC_278_0	58	0.7531	1	0.7531	10	2	1	1
Yersinia~phage~Yepe2	Caudovirales				278_0	Clustered	58	VC_278_0	58	0.7531	1	0.7531	10	2	1	1
Yersinia~phage~YpP-Y	Caudovirales				278_0	Clustered	58	VC_278_0	58	0.7531	1	0.7531	10	2	1	1
Yersinia~phage~YpsP-G	Caudovirales				278_0	Clustered	58	VC_278_0	58	0.7531	1	0.7531	10	2	1	1
Yersinia~phage~phiA1122	Caudovirales				278_0	Clustered	58	VC_278_0	58	0.7531	1	0.7531	10	2	1	1
Yersinia~phage~phiYe-F10	Caudovirales				278_0	Clustered	58	VC_278_0	58	0.7531	1	0.7531	10	2	1	1
Yersinia~phage~phiYeO3-12	Caudovirales				278_0	Clustered	58	VC_278_0	58	0.7531	1	0.7531	10	2	1	1
Yersinia~phage~vB_YenP_AP10	Caudovirales				278_0	Clustered	58	VC_278_0	58	0.7531	1	0.7531	10	2	1	1
Yersinia~phage~vB_YenP_AP5	Caudovirales				278_0	Clustered	58	VC_278_0	58	0.7531	1	0.7531	10	2	1	1
Sulfolobus~virus~STSV1	Unassigned				28_0	Clustered	2	VC_28_0	2	0.7064	0.879217	0.6211	1	1	1	1
Sulfolobus~virus~STSV2	Unassigned				28_0	Clustered	2	VC_28_0	2	0.7064	0.879217	0.6211	1	1	1	1
Dickeya~phage~Ninurta	Caudovirales				281_0	Clustered	2	VC_281_0	2	0.0251	0.957248	0.024	2	1	1	1
Dickeya~phage~vB_DsoP_JA10	Caudovirales				281_0	Clustered	2	VC_281_0	2	0.0251	0.957248	0.024	2	1	1	1
Enterobacter~phage~phiEap-1	Caudovirales				282_0	Clustered	23	VC_282_0	23	0.7338	1	0.7338	3	2	1	1
Escherichia~phage~K30	Caudovirales				282_0	Clustered	23	VC_282_0	23	0.7338	1	0.7338	3	2	1	1
Klebsiella~phage~2044-307w	Caudovirales				282_0	Clustered	23	VC_282_0	23	0.7338	1	0.7338	3	2	1	1
Klebsiella~phage~Henu1	Caudovirales				282_0	Clustered	23	VC_282_0	23	0.7338	1	0.7338	3	2	1	1
Klebsiella~phage~K11	Caudovirales				282_0	Clustered	23	VC_282_0	23	0.7338	1	0.7338	3	2	1	1
Klebsiella~phage~K5	Caudovirales				282_0	Clustered	23	VC_282_0	23	0.7338	1	0.7338	3	2	1	1
Klebsiella~phage~K5-2	Caudovirales				282_0	Clustered	23	VC_282_0	23	0.7338	1	0.7338	3	2	1	1
Klebsiella~phage~K5-4	Caudovirales				282_0	Clustered	23	VC_282_0	23	0.7338	1	0.7338	3	2	1	1
Klebsiella~phage~KP32	Caudovirales				282_0	Clustered	23	VC_282_0	23	0.7338	1	0.7338	3	2	1	1
Klebsiella~phage~Pharr	Caudovirales				282_0	Clustered	23	VC_282_0	23	0.7338	1	0.7338	3	2	1	1
Klebsiella~phage~SH-Kp~152410	Caudovirales				282_0	Clustered	23	VC_282_0	23	0.7338	1	0.7338	3	2	1	1
Klebsiella~phage~kpssk3	Caudovirales				282_0	Clustered	23	VC_282_0	23	0.7338	1	0.7338	3	2	1	1
Klebsiella~phage~vB_Kp1	Caudovirales				282_0	Clustered	23	VC_282_0	23	0.7338	1	0.7338	3	2	1	1
Klebsiella~phage~vB_KpnP_BIS33	Caudovirales				282_0	Clustered	23	VC_282_0	23	0.7338	1	0.7338	3	2	1	1
Klebsiella~phage~vB_KpnP_IL33	Caudovirales				282_0	Clustered	23	VC_282_0	23	0.7338	1	0.7338	3	2	1	1
Klebsiella~phage~vB_KpnP_IME205	Caudovirales				282_0	Clustered	23	VC_282_0	23	0.7338	1	0.7338	3	2	1	1
Klebsiella~phage~vB_KpnP_IME321	Caudovirales				282_0	Clustered	23	VC_282_0	23	0.7338	1	0.7338	3	2	1	1
Klebsiella~phage~vB_KpnP_KpV289	Caudovirales				282_0	Clustered	23	VC_282_0	23	0.7338	1	0.7338	3	2	1	1
Klebsiella~phage~vB_KpnP_KpV763	Caudovirales				282_0	Clustered	23	VC_282_0	23	0.7338	1	0.7338	3	2	1	1
Klebsiella~phage~vB_KpnP_KpV766	Caudovirales				282_0	Clustered	23	VC_282_0	23	0.7338	1	0.7338	3	2	1	1
Klebsiella~phage~vB_KpnP_KpV767	Caudovirales				282_0	Clustered	23	VC_282_0	23	0.7338	1	0.7338	3	2	1	1
Klebsiella~phage~vB_KpnP_PRA33	Caudovirales				282_0	Clustered	23	VC_282_0	23	0.7338	1	0.7338	3	2	1	1
Klebsiella~virus~KP32	Caudovirales				282_0	Clustered	23	VC_282_0	23	0.7338	1	0.7338	3	2	1	1
Mesorhizobium~phage~vB_MloP_Lo5R7ANS	Caudovirales				283_0	Clustered	4	VC_283_0	4	0.0781	0.99692	0.0779	4	1	1	1
Pelagibacter~phage~HTVC011P	Caudovirales				283_0	Clustered	4	VC_283_0	4	0.0781	0.99692	0.0779	4	1	1	1
Pelagibacter~phage~HTVC019P	Caudovirales				283_0	Clustered	4	VC_283_0	4	0.0781	0.99692	0.0779	4	1	1	1
Rhizobium~phage~RHEph01	Caudovirales				283_0	Clustered	4	VC_283_0	4	0.0781	0.99692	0.0779	4	1	1	1
Pseudomonad~phage~gh-1	Caudovirales				284_0	Clustered	18	VC_284_0	18	0.5435	1	0.5435	7	2	1	1
Pseudomonas~phage~22PfluR64PP	Caudovirales				284_0	Clustered	18	VC_284_0	18	0.5435	1	0.5435	7	2	1	1
Pseudomonas~phage~Henninger	Caudovirales				284_0	Clustered	18	VC_284_0	18	0.5435	1	0.5435	7	2	1	1
Pseudomonas~phage~PFP1	Caudovirales				284_0	Clustered	18	VC_284_0	18	0.5435	1	0.5435	7	2	1	1
Pseudomonas~phage~PPPL-1	Caudovirales				284_0	Clustered	18	VC_284_0	18	0.5435	1	0.5435	7	2	1	1
Pseudomonas~phage~PPpW-4	Caudovirales				284_0	Clustered	18	VC_284_0	18	0.5435	1	0.5435	7	2	1	1
Pseudomonas~phage~Pf-10	Caudovirales				284_0	Clustered	18	VC_284_0	18	0.5435	1	0.5435	7	2	1	1
Pseudomonas~phage~Phi-S1	Caudovirales				284_0	Clustered	18	VC_284_0	18	0.5435	1	0.5435	7	2	1	1
Pseudomonas~phage~PspYZU08	Caudovirales				284_0	Clustered	18	VC_284_0	18	0.5435	1	0.5435	7	2	1	1
Pseudomonas~phage~UNO-SLW1	Caudovirales				284_0	Clustered	18	VC_284_0	18	0.5435	1	0.5435	7	2	1	1
Pseudomonas~phage~phi15	Caudovirales				284_0	Clustered	18	VC_284_0	18	0.5435	1	0.5435	7	2	1	1
Pseudomonas~phage~phiIBB-PF7A	Caudovirales				284_0	Clustered	18	VC_284_0	18	0.5435	1	0.5435	7	2	1	1
Pseudomonas~phage~phiPSA2	Caudovirales				284_0	Clustered	18	VC_284_0	18	0.5435	1	0.5435	7	2	1	1
Pseudomonas~phage~phiPsa17	Caudovirales				284_0	Clustered	18	VC_284_0	18	0.5435	1	0.5435	7	2	1	1
Pseudomonas~phage~shl2	Caudovirales				284_0	Clustered	18	VC_284_0	18	0.5435	1	0.5435	7	2	1	1
Pseudomonas~virus~KNP	Caudovirales				284_0	Clustered	18	VC_284_0	18	0.5435	1	0.5435	7	2	1	1
Pseudomonas~virus~Pf1~ERZ-2017	Caudovirales				284_0	Clustered	18	VC_284_0	18	0.5435	1	0.5435	7	2	1	1
Pseudomonas~virus~WRT	Caudovirales				284_0	Clustered	18	VC_284_0	18	0.5435	1	0.5435	7	2	1	1
Vibrio~phage~ICP3	Caudovirales				285_0	Clustered	3	VC_285_0	3	0.0583	0.998556	0.0582	2	1	1	1
Vibrio~phage~N4	Caudovirales				285_0	Clustered	3	VC_285_0	3	0.0583	0.998556	0.0582	2	1	1	1
Vibriophage~VP4	Caudovirales				285_0	Clustered	3	VC_285_0	3	0.0583	0.998556	0.0582	2	1	1	1
Pasteurella~phage~PHB01	Caudovirales				286_0	Clustered	2	VC_286_0	2	0.035	0.956928	0.0335	1	1	1	1
Pasteurella~phage~PHB02	Caudovirales				286_0	Clustered	2	VC_286_0	2	0.035	0.956928	0.0335	1	1	1	1
Citrobacter~phage~vB_CroP_CrRp3	Caudovirales				287_0	Clustered	23	VC_287_0	23	0.7108	1	0.7108	7	2	1	1
Enterobacteria~phage~UAB_Phi78	Caudovirales				287_0	Clustered	23	VC_287_0	23	0.7108	1	0.7108	7	2	1	1
Enterobacteria~phage~vB_EcoP_ACG-C91	Caudovirales				287_0	Clustered	23	VC_287_0	23	0.7108	1	0.7108	7	2	1	1
Erwinia~amylovora~phage~Era103	Caudovirales				287_0	Clustered	23	VC_287_0	23	0.7108	1	0.7108	7	2	1	1
Erwinia~phage~phiEa100	Caudovirales				287_0	Clustered	23	VC_287_0	23	0.7108	1	0.7108	7	2	1	1
Erwinia~phage~vB_EamP-S2	Caudovirales				287_0	Clustered	23	VC_287_0	23	0.7108	1	0.7108	7	2	1	1
Escherichia~phage~LL11	Caudovirales				287_0	Clustered	23	VC_287_0	23	0.7108	1	0.7108	7	2	1	1
Escherichia~phage~vB_EcoP_B	Caudovirales				287_0	Clustered	23	VC_287_0	23	0.7108	1	0.7108	7	2	1	1
Escherichia~phage~vB_EcoP_C	Caudovirales				287_0	Clustered	23	VC_287_0	23	0.7108	1	0.7108	7	2	1	1
Escherichia~phage~vB_EcoP_K	Caudovirales				287_0	Clustered	23	VC_287_0	23	0.7108	1	0.7108	7	2	1	1
Escherichia~virus~AAPEc6	Caudovirales				287_0	Clustered	23	VC_287_0	23	0.7108	1	0.7108	7	2	1	1
Escherichia~virus~K1-5	Caudovirales				287_0	Clustered	23	VC_287_0	23	0.7108	1	0.7108	7	2	1	1
Escherichia~virus~K1E	Caudovirales				287_0	Clustered	23	VC_287_0	23	0.7108	1	0.7108	7	2	1	1
Escherichia~virus~VEc3	Caudovirales				287_0	Clustered	23	VC_287_0	23	0.7108	1	0.7108	7	2	1	1
Escherichia~virus~mutPK1A2	Caudovirales				287_0	Clustered	23	VC_287_0	23	0.7108	1	0.7108	7	2	1	1
Lelliottia~phage~phD2B	Caudovirales				287_0	Clustered	23	VC_287_0	23	0.7108	1	0.7108	7	2	1	1
Pectobacterium~phage~PP1	Caudovirales				287_0	Clustered	23	VC_287_0	23	0.7108	1	0.7108	7	2	1	1
Proteus~phage~PM~116	Caudovirales				287_0	Clustered	23	VC_287_0	23	0.7108	1	0.7108	7	2	1	1
Proteus~phage~PM~85	Caudovirales				287_0	Clustered	23	VC_287_0	23	0.7108	1	0.7108	7	2	1	1
Proteus~phage~PM~93	Caudovirales				287_0	Clustered	23	VC_287_0	23	0.7108	1	0.7108	7	2	1	1
Proteus~phage~vB_PmiP_Pm5460	Caudovirales				287_0	Clustered	23	VC_287_0	23	0.7108	1	0.7108	7	2	1	1
Salmonella~phage~BP12B	Caudovirales				287_0	Clustered	23	VC_287_0	23	0.7108	1	0.7108	7	2	1	1
Salmonella~virus~SP6	Caudovirales				287_0	Clustered	23	VC_287_0	23	0.7108	1	0.7108	7	2	1	1
Clostridium~phage~phiCD481-1	Caudovirales				289_0	Clustered	6	VC_289_0	6	0.5997	1	0.5997	1	1	1	1
Clostridium~phage~phiCD506	Caudovirales				289_0	Clustered	6	VC_289_0	6	0.5997	1	0.5997	1	1	1	1
Clostridium~phage~phiCDHM11	Caudovirales				289_0	Clustered	6	VC_289_0	6	0.5997	1	0.5997	1	1	1	1
Clostridium~phage~phiCDHM13	Caudovirales				289_0	Clustered	6	VC_289_0	6	0.5997	1	0.5997	1	1	1	1
Clostridium~phage~phiCDHM14	Caudovirales				289_0	Clustered	6	VC_289_0	6	0.5997	1	0.5997	1	1	1	1
Clostridium~phage~phiMMP04	Caudovirales				289_0	Clustered	6	VC_289_0	6	0.5997	1	0.5997	1	1	1	1
Sulfolobales~Virus~YNP2	Unassigned				29_0	Clustered	2	VC_29_0	2	0.6508	0.918133	0.5975	1	1	1	1
Sulfolobales~virus~YNP1	Unassigned				29_0	Clustered	2	VC_29_0	2	0.6508	0.918133	0.5975	1	1	1	1
Clostridium~phage~CPS2	Caudovirales				291_0	Clustered	4	VC_291_0	4	0.5855	0.999898	0.5854	1	1	1	1
Clostridium~phage~phiCP7R	Caudovirales				291_0	Clustered	4	VC_291_0	4	0.5855	0.999898	0.5854	1	1	1	1
Clostridium~phage~phiCPV4	Caudovirales				291_0	Clustered	4	VC_291_0	4	0.5855	0.999898	0.5854	1	1	1	1
Clostridium~phage~phiZP2	Caudovirales				291_0	Clustered	4	VC_291_0	4	0.5855	0.999898	0.5854	1	1	1	1
Clostridium~phage~phiCP13O	Caudovirales				292_0	Clustered	4	VC_292_0	4	1	1	1	1	1	1	1
Clostridium~phage~phiCP26F	Caudovirales				292_0	Clustered	4	VC_292_0	4	1	1	1	1	1	1	1
Clostridium~phage~phiCP34O	Caudovirales				292_0	Clustered	4	VC_292_0	4	1	1	1	1	1	1	1
Clostridium~phage~phiCP39-O	Caudovirales				292_0	Clustered	4	VC_292_0	4	1	1	1	1	1	1	1
Mycobacterium~phage~32HC	Caudovirales				294_0	Clustered	2	VC_294_0	2	0.0831	0.953873	0.0792	2	1	1	1
Mycobacterium~phage~Giles	Caudovirales				294_0	Clustered	2	VC_294_0	2	0.0831	0.953873	0.0792	2	1	1	1
Gordonia~phage~BetterKatz	Caudovirales				294_1	Clustered	2	VC_294_1	2	0.0712	0.954602	0.0679	2	1	1	1
Gordonia~phage~Ruthy	Caudovirales				294_1	Clustered	2	VC_294_1	2	0.0712	0.954602	0.0679	2	1	1	1
Gordonia~phage~Blueberry	Caudovirales				295_0	Clustered	8	VC_295_0	8	0.6948	1	0.6948	1	1	1	1
Gordonia~phage~CaptainKirk2	Caudovirales				295_0	Clustered	8	VC_295_0	8	0.6948	1	0.6948	1	1	1	1
Gordonia~phage~CarolAnn	Caudovirales				295_0	Clustered	8	VC_295_0	8	0.6948	1	0.6948	1	1	1	1
Gordonia~phage~Fairfaxidum	Caudovirales				295_0	Clustered	8	VC_295_0	8	0.6948	1	0.6948	1	1	1	1
Gordonia~phage~Guacamole	Caudovirales				295_0	Clustered	8	VC_295_0	8	0.6948	1	0.6948	1	1	1	1
Gordonia~phage~Obliviate	Caudovirales				295_0	Clustered	8	VC_295_0	8	0.6948	1	0.6948	1	1	1	1
Gordonia~phage~UmaThurman	Caudovirales				295_0	Clustered	8	VC_295_0	8	0.6948	1	0.6948	1	1	1	1
Gordonia~phage~Utz	Caudovirales				295_0	Clustered	8	VC_295_0	8	0.6948	1	0.6948	1	1	1	1
Corynebacterium~phage~C3PO	Caudovirales				298_0	Clustered	3	VC_298_0	3	0.6648	0.995531	0.6618	1	1	1	1
Corynebacterium~phage~Darwin	Caudovirales				298_0	Clustered	3	VC_298_0	3	0.6648	0.995531	0.6618	1	1	1	1
Corynebacterium~phage~Zion	Caudovirales				298_0	Clustered	3	VC_298_0	3	0.6648	0.995531	0.6618	1	1	1	1
Gordonia~phage~GRU1	Caudovirales				299_0	Clustered	3	VC_299_0	3	0.6434	0.998111	0.6422	1	1	1	1
Gordonia~phage~GTE5	Caudovirales				299_0	Clustered	3	VC_299_0	3	0.6434	0.998111	0.6422	1	1	1	1
Gordonia~phage~GTE8	Caudovirales				299_0	Clustered	3	VC_299_0	3	0.6434	0.998111	0.6422	1	1	1	1
Escherichia~phage~CAjan	Caudovirales				3_0	Clustered	3	VC_3_0	3	0.2382	0.998194	0.2378	1	1	1	1
Escherichia~phage~Seurat	Caudovirales				3_0	Clustered	3	VC_3_0	3	0.2382	0.998194	0.2378	1	1	1	1
Escherichia~phage~slur01	Caudovirales				3_0	Clustered	3	VC_3_0	3	0.2382	0.998194	0.2378	1	1	1	1
Enterobacteria~phage~9g	Caudovirales				3_1	Clustered	6	VC_3_1	6	0.4635	1	0.4635	2	1	1	1
Enterobacteria~phage~JenK1	Caudovirales				3_1	Clustered	6	VC_3_1	6	0.4635	1	0.4635	2	1	1	1
Enterobacteria~phage~JenP1	Caudovirales				3_1	Clustered	6	VC_3_1	6	0.4635	1	0.4635	2	1	1	1
Enterobacteria~phage~JenP2	Caudovirales				3_1	Clustered	6	VC_3_1	6	0.4635	1	0.4635	2	1	1	1
Pantoea~phage~vB_PagS_Vid5	Caudovirales				3_1	Clustered	6	VC_3_1	6	0.4635	1	0.4635	2	1	1	1
Salmonella~phage~SE1~(in:Nonagvirus)	Caudovirales				3_1	Clustered	6	VC_3_1	6	0.4635	1	0.4635	2	1	1	1
Sinorhizobium~phage~phiM12	Caudovirales				30_0	Clustered	3	VC_30_0	3	0.1906	0.998499	0.1903	1	1	1	1
Sinorhizobium~phage~phiM7	Caudovirales				30_0	Clustered	3	VC_30_0	3	0.1906	0.998499	0.1903	1	1	1	1
Sinorhizobium~phage~phiN3	Caudovirales				30_0	Clustered	3	VC_30_0	3	0.1906	0.998499	0.1903	1	1	1	1
Mycobacterium~phage~Papyrus	Caudovirales				300_0	Clustered	2	VC_300_0	2	0.1436	0.952496	0.1368	1	1	1	1
Mycobacterium~phage~Send513	Caudovirales				300_0	Clustered	2	VC_300_0	2	0.1436	0.952496	0.1368	1	1	1	1
Mycobacterium~phage~Cuke	Caudovirales				300_1	Clustered	3	VC_300_1	3	0.1881	0.998231	0.1877	1	1	1	1
Mycobacterium~phage~Fowlmouth	Caudovirales				300_1	Clustered	3	VC_300_1	3	0.1881	0.998231	0.1877	1	1	1	1
Mycobacterium~phage~Indlulamithi	Caudovirales				300_1	Clustered	3	VC_300_1	3	0.1881	0.998231	0.1877	1	1	1	1
Gordonia~phage~Gibbin	Caudovirales				301_0	Clustered	5	VC_301_0	5	0.4862	1	0.4862	1	1	1	1
Gordonia~phage~Lambo	Caudovirales				301_0	Clustered	5	VC_301_0	5	0.4862	1	0.4862	1	1	1	1
Gordonia~phage~Ranch	Caudovirales				301_0	Clustered	5	VC_301_0	5	0.4862	1	0.4862	1	1	1	1
Gordonia~phage~Sadboi	Caudovirales				301_0	Clustered	5	VC_301_0	5	0.4862	1	0.4862	1	1	1	1
Gordonia~phage~Yikes	Caudovirales				301_0	Clustered	5	VC_301_0	5	0.4862	1	0.4862	1	1	1	1
Gordonia~phage~Suzy	Caudovirales				302_0	Clustered	2	VC_302_0	2	0.168	0.952487	0.16	1	1	1	1
Gordonia~phage~Terapin	Caudovirales				302_0	Clustered	2	VC_302_0	2	0.168	0.952487	0.16	1	1	1	1
Mycobacterium~phage~Gumball	Caudovirales				303_0	Clustered	5	VC_303_0	5	0.3891	1	0.3891	3	1	1	1
Mycobacterium~phage~Hawkeye	Caudovirales				303_0	Clustered	5	VC_303_0	5	0.3891	1	0.3891	3	1	1	1
Mycobacterium~phage~PBI1	Caudovirales				303_0	Clustered	5	VC_303_0	5	0.3891	1	0.3891	3	1	1	1
Mycobacterium~phage~PLot	Caudovirales				303_0	Clustered	5	VC_303_0	5	0.3891	1	0.3891	3	1	1	1
Mycobacterium~phage~Troll4	Caudovirales				303_0	Clustered	5	VC_303_0	5	0.3891	1	0.3891	3	1	1	1
Edwardsiella~virus~pEt-SU	Caudovirales				304_0	Clustered	2	VC_304_0	2	0.1031	0.953085	0.0983	1	1	1	1
Pseudomonas~phage~OBP	Caudovirales				304_0	Clustered	2	VC_304_0	2	0.1031	0.953085	0.0983	1	1	1	1
Erwinia~phage~vB_EamM_RisingSun	Caudovirales				304_1	Clustered	2	VC_304_1	2	0.0566	0.953923	0.054	2	1	1	1
Pseudomonas~phage~EL	Caudovirales				304_1	Clustered	2	VC_304_1	2	0.0566	0.953923	0.054	2	1	1	1
Photobacterium~phage~PDCC-1	Caudovirales				304_2	Clustered	6	VC_304_2	6	0.4621	1	0.4621	2	1	1	1
Vibrio~phage~2~TSL-2019	Caudovirales				304_2	Clustered	6	VC_304_2	6	0.4621	1	0.4621	2	1	1	1
Vibrio~phage~Aphrodite1	Caudovirales				304_2	Clustered	6	VC_304_2	6	0.4621	1	0.4621	2	1	1	1
Vibrio~phage~USC-1	Caudovirales				304_2	Clustered	6	VC_304_2	6	0.4621	1	0.4621	2	1	1	1
Vibrio~phage~VP4B	Caudovirales				304_2	Clustered	6	VC_304_2	6	0.4621	1	0.4621	2	1	1	1
Vibrio~phage~pTD1	Caudovirales				304_2	Clustered	6	VC_304_2	6	0.4621	1	0.4621	2	1	1	1
Cronobacter~phage~CR5	Caudovirales				305_0	Clustered	4	VC_305_0	4	0.147	0.999981	0.147	1	1	1	1
Erwinia~phage~Derbicus	Caudovirales				305_0	Clustered	4	VC_305_0	4	0.147	0.999981	0.147	1	1	1	1
Erwinia~phage~vB_EamM_EarlPhillipIV	Caudovirales				305_0	Clustered	4	VC_305_0	4	0.147	0.999981	0.147	1	1	1	1
Erwinia~phage~vB_EamM_Phobos	Caudovirales				305_0	Clustered	4	VC_305_0	4	0.147	0.999981	0.147	1	1	1	1
Erwinia~phage~Wellington	Caudovirales				305_1	Clustered	2	VC_305_1	2	0.0429	0.905563	0.0388	2	1	1	1
Erwinia~phage~vB_EamM_Kwan	Caudovirales				305_1	Clustered	2	VC_305_1	2	0.0429	0.905563	0.0388	2	1	1	1
Erwinia~phage~phiEaH2	Caudovirales				305_2	Clustered	3	VC_305_2	3	0.0885	0.991126	0.0877	2	1	1	1
Erwinia~phage~vB_EamM_Asesino	Caudovirales				305_2	Clustered	3	VC_305_2	3	0.0885	0.991126	0.0877	2	1	1	1
Salmonella~phage~SPN3US	Caudovirales				305_2	Clustered	3	VC_305_2	3	0.0885	0.991126	0.0877	2	1	1	1
Erwinia~phage~Machina	Caudovirales				305_3	Clustered	2	VC_305_3	2	0.042	0.907581	0.0381	1	1	1	1
Erwinia~phage~vB_EamM_Huxley	Caudovirales				305_3	Clustered	2	VC_305_3	2	0.042	0.907581	0.0381	1	1	1	1
Erwinia~phage~vB_EamM_Caitlin	Caudovirales				305_4	Clustered	2	VC_305_4	2	0.0421	0.905563	0.0381	1	1	1	1
Erwinia~phage~vB_EamM_ChrisDB	Caudovirales				305_4	Clustered	2	VC_305_4	2	0.0421	0.905563	0.0381	1	1	1	1
Erwinia~phage~Ea35-70	Caudovirales				306_0	Clustered	6	VC_306_0	6	0.4558	1	0.4558	2	1	1	1
Erwinia~phage~vB_EamM_Deimos-Minion	Caudovirales				306_0	Clustered	6	VC_306_0	6	0.4558	1	0.4558	2	1	1	1
Erwinia~phage~vB_EamM_Desertfox	Caudovirales				306_0	Clustered	6	VC_306_0	6	0.4558	1	0.4558	2	1	1	1
Erwinia~phage~vB_EamM_RAY	Caudovirales				306_0	Clustered	6	VC_306_0	6	0.4558	1	0.4558	2	1	1	1
Erwinia~phage~vB_EamM_Simmy50	Caudovirales				306_0	Clustered	6	VC_306_0	6	0.4558	1	0.4558	2	1	1	1
Erwinia~phage~vB_EamM_Special~G	Caudovirales				306_0	Clustered	6	VC_306_0	6	0.4558	1	0.4558	2	1	1	1
Ralstonia~phage~RSF1	Caudovirales				308_0	Clustered	2	VC_308_0	2	0.0996	0.954531	0.095	1	1	1	1
Ralstonia~phage~RSL2	Caudovirales				308_0	Clustered	2	VC_308_0	2	0.0996	0.954531	0.095	1	1	1	1
Escherichia~phage~vB_EcoM_Goslar	Caudovirales				308_1	Clustered/Singleton	1	VC_308_1	1	0	1	0	1	1	1	1
Halocynthia~phage~JM-2012	Caudovirales				308_2	Clustered/Singleton	1	VC_308_2	1	0	1	0	1	1	1	1
Ralstonia~phage~RP12	Caudovirales				308_3	Clustered/Singleton	1	VC_308_3	1	0	1	0	1	1	1	1
Stenotrophomonas~phage~Mendera	Caudovirales				31_0	Clustered	3	VC_31_0	3	0.271	0.998496	0.2706	1	1	1	1
Stenotrophomonas~phage~Moby	Caudovirales				31_0	Clustered	3	VC_31_0	3	0.271	0.998496	0.2706	1	1	1	1
Stenotrophomonas~phage~YB07	Caudovirales				31_0	Clustered	3	VC_31_0	3	0.271	0.998496	0.2706	1	1	1	1
Pseudomonas~phage~F10	Caudovirales				310_0	Clustered	3	VC_310_0	3	0.6854	0.996459	0.683	1	1	1	1
Pseudomonas~phage~MD8	Caudovirales				310_0	Clustered	3	VC_310_0	3	0.6854	0.996459	0.683	1	1	1	1
Pseudomonas~phage~phi2	Caudovirales				310_0	Clustered	3	VC_310_0	3	0.6854	0.996459	0.683	1	1	1	1
Edwardsiella~phage~eiAU	Caudovirales				312_0	Clustered	2	VC_312_0	2	0.1076	0.954644	0.1027	1	1	1	1
Edwardsiella~phage~eiAU-183	Caudovirales				312_0	Clustered	2	VC_312_0	2	0.1076	0.954644	0.1027	1	1	1	1
Escherichia~phage~EK99P-1	Caudovirales	-	-	Dhillonvirus	313_0	Clustered	13	VC_313_0	13	0.7963	1	0.7963	3	2	2	1
Escherichia~phage~Envy	Caudovirales	-	-	Dhillonvirus	313_0	Clustered	13	VC_313_0	13	0.7963	1	0.7963	3	2	2	1
Escherichia~phage~Gluttony	Caudovirales	-	-	Dhillonvirus	313_0	Clustered	13	VC_313_0	13	0.7963	1	0.7963	3	2	2	1
Escherichia~phage~HK578	Caudovirales	-	-	Dhillonvirus	313_0	Clustered	13	VC_313_0	13	0.7963	1	0.7963	3	2	2	1
Escherichia~phage~YD-2008.s	Caudovirales	-	-	Dhillonvirus	313_0	Clustered	13	VC_313_0	13	0.7963	1	0.7963	3	2	2	1
Escherichia~phage~slur05	Caudovirales	-	-	Dhillonvirus	313_0	Clustered	13	VC_313_0	13	0.7963	1	0.7963	3	2	2	1
Escherichia~virus~JL1	Caudovirales	-	-	Dhillonvirus	313_0	Clustered	13	VC_313_0	13	0.7963	1	0.7963	3	2	2	1
Escherichia~virus~SSL2009a	Caudovirales	-	-	Dhillonvirus	313_0	Clustered	13	VC_313_0	13	0.7963	1	0.7963	3	2	2	1
Shigella~phage~EP23	Caudovirales	-	-	Dhillonvirus	313_0	Clustered	13	VC_313_0	13	0.7963	1	0.7963	3	2	2	1
Sodalis~phage~SO1	Caudovirales	-	-	Dhillonvirus	313_0	Clustered	13	VC_313_0	13	0.7963	1	0.7963	3	2	2	1
Cyanophage~9515-10a	Caudovirales				314_0	Clustered	20	VC_314_0	20	0.875	1	0.875	16	2	1	1
Cyanophage~KBS-P-1A	Caudovirales				314_0	Clustered	20	VC_314_0	20	0.875	1	0.875	16	2	1	1
Cyanophage~NATL1A-7	Caudovirales				314_0	Clustered	20	VC_314_0	20	0.875	1	0.875	16	2	1	1
Cyanophage~NATL2A-133	Caudovirales				314_0	Clustered	20	VC_314_0	20	0.875	1	0.875	16	2	1	1
Cyanophage~P-SSP2	Caudovirales				314_0	Clustered	20	VC_314_0	20	0.875	1	0.875	16	2	1	1
Cyanophage~SS120-1	Caudovirales				314_0	Clustered	20	VC_314_0	20	0.875	1	0.875	16	2	1	1
Prochlorococcus~phage~P-GSP1	Caudovirales				314_0	Clustered	20	VC_314_0	20	0.875	1	0.875	16	2	1	1
Prochlorococcus~phage~P-SSP10	Caudovirales				314_0	Clustered	20	VC_314_0	20	0.875	1	0.875	16	2	1	1
Prochlorococcus~phage~P-SSP3	Caudovirales				314_0	Clustered	20	VC_314_0	20	0.875	1	0.875	16	2	1	1
Prochlorococcus~virus~PSSP7	Caudovirales				314_0	Clustered	20	VC_314_0	20	0.875	1	0.875	16	2	1	1
Synechococcus~T7-like~virus~S-TIP37	Caudovirales				314_0	Clustered	20	VC_314_0	20	0.875	1	0.875	16	2	1	1
Synechococcus~phage~S-B28	Caudovirales				314_0	Clustered	20	VC_314_0	20	0.875	1	0.875	16	2	1	1
Synechococcus~phage~S-CBP1	Caudovirales				314_0	Clustered	20	VC_314_0	20	0.875	1	0.875	16	2	1	1
Synechococcus~phage~S-CBP2	Caudovirales				314_0	Clustered	20	VC_314_0	20	0.875	1	0.875	16	2	1	1
Synechococcus~phage~S-CBP3	Caudovirales				314_0	Clustered	20	VC_314_0	20	0.875	1	0.875	16	2	1	1
Synechococcus~phage~S-CBP4	Caudovirales				314_0	Clustered	20	VC_314_0	20	0.875	1	0.875	16	2	1	1
Synechococcus~phage~S-RIP1	Caudovirales				314_0	Clustered	20	VC_314_0	20	0.875	1	0.875	16	2	1	1
Synechococcus~phage~S-RIP2	Caudovirales				314_0	Clustered	20	VC_314_0	20	0.875	1	0.875	16	2	1	1
Synechococcus~virus~P60	Caudovirales				314_0	Clustered	20	VC_314_0	20	0.875	1	0.875	16	2	1	1
Synechococcus~virus~Syn5	Caudovirales				314_0	Clustered	20	VC_314_0	20	0.875	1	0.875	16	2	1	1
Cyanophage~MED4-117	Caudovirales				316_0	Clustered	2	VC_316_0	2	0.7806	0.729854	0.5698	1	1	1	1
Prochlorococcus~phage~MED4-184	Caudovirales				316_0	Clustered	2	VC_316_0	2	0.7806	0.729854	0.5698	1	1	1	1
Synechococcus~phage~S-CBS1	Caudovirales				317_0	Clustered	2	VC_317_0	2	0.6846	0.904785	0.6194	1	1	1	1
Synechococcus~phage~S-CBS3	Caudovirales				317_0	Clustered	2	VC_317_0	2	0.6846	0.904785	0.6194	1	1	1	1
Cyanophage~S-TIM5	Caudovirales				318_0	Clustered/Singleton	1	VC_318_0	1	0	1	0	1	1	1	1
Synechococcus~phage~S-CBWM1	Caudovirales				318_1	Clustered/Singleton	1	VC_318_1	1	0	1	0	1	1	1	1
Cyanophage~PSS2	Caudovirales				319_0	Clustered	2	VC_319_0	2	0.9012	0.814453	0.734	1	1	1	1
Synechococcus~phage~S-CBS2	Caudovirales				319_0	Clustered	2	VC_319_0	2	0.9012	0.814453	0.734	1	1	1	1
Prochlorococcus~phage~MED4-213	Caudovirales				32_0	Clustered	3	VC_32_0	3	0.0472	0.998502	0.0471	1	1	1	1
Prochlorococcus~phage~P-HM1	Caudovirales				32_0	Clustered	3	VC_32_0	3	0.0472	0.998502	0.0471	1	1	1	1
Prochlorococcus~phage~P-HM2	Caudovirales				32_0	Clustered	3	VC_32_0	3	0.0472	0.998502	0.0471	1	1	1	1
Synechococcus~phage~S-CAM22	Caudovirales				32_1	Clustered	2	VC_32_1	2	0.0127	0.902217	0.0114	2	1	1	1
Synechococcus~phage~S-IOM18	Caudovirales				32_1	Clustered	2	VC_32_1	2	0.0127	0.902217	0.0114	2	1	1	1
Synechococcus~phage~S-SSM4	Caudovirales				32_10	Clustered/Singleton	1	VC_32_10	1	0	1	0	1	1	1	1
Cyanophage~P-RSM6	Caudovirales				32_11	Clustered/Singleton	1	VC_32_11	1	0	1	0	1	1	1	1
Prochlorococcus~phage~P-SSM7	Caudovirales				32_12	Clustered/Singleton	1	VC_32_12	1	0	1	0	1	1	1	1
Synechococcus~phage~S-RSM4	Caudovirales				32_13	Clustered/Singleton	1	VC_32_13	1	0	1	0	1	1	1	1
Synechococcus~phage~S-WAM2	Caudovirales				32_14	Clustered/Singleton	1	VC_32_14	1	0	1	0	1	1	1	1
Synechococcus~phage~ACG-2014e	Caudovirales				32_15	Clustered	4	VC_32_15	4	0.0556	0.999949	0.0556	1	1	1	1
Synechococcus~phage~ACG-2014i	Caudovirales				32_15	Clustered	4	VC_32_15	4	0.0556	0.999949	0.0556	1	1	1	1
Synechococcus~phage~ACG-2014j	Caudovirales				32_15	Clustered	4	VC_32_15	4	0.0556	0.999949	0.0556	1	1	1	1
Synechococcus~phage~S-CAM4	Caudovirales				32_15	Clustered	4	VC_32_15	4	0.0556	0.999949	0.0556	1	1	1	1
Synechococcus~phage~ACG-2014h	Caudovirales				32_16	Clustered/Singleton	1	VC_32_16	1	0	1	0	1	1	1	1
Synechococcus~phage~S-CAM1	Caudovirales				32_17	Clustered	2	VC_32_17	2	0.0178	0.950135	0.0169	2	1	1	1
Synechococcus~phage~S-CAM3	Caudovirales				32_17	Clustered	2	VC_32_17	2	0.0178	0.950135	0.0169	2	1	1	1
Cyanophage~S-RIM44	Caudovirales				32_18	Clustered	2	VC_32_18	2	0.0174	0.931654	0.0163	1	1	1	1
Prochlorococcus~phage~Syn1	Caudovirales				32_18	Clustered	2	VC_32_18	2	0.0174	0.931654	0.0163	1	1	1	1
Cyanophage~S-RIM32	Caudovirales				32_19	Clustered/Singleton	1	VC_32_19	1	0	1	0	1	1	1	1
Synechococcus~phage~syn9	Caudovirales				32_2	Clustered/Singleton	1	VC_32_2	1	0	1	0	1	1	1	1
Synechococcus~phage~S-PM2	Caudovirales				32_20	Clustered/Singleton	1	VC_32_20	1	0	1	0	1	1	1	1
Synechococcus~phage~Bellamy	Caudovirales				32_21	Clustered/Singleton	1	VC_32_21	1	0	1	0	1	1	1	1
Cyanophage~P-TIM40	Caudovirales				32_22	Clustered/Singleton	1	VC_32_22	1	0	1	0	1	1	1	1
Synechococcus~phage~S-SM2	Caudovirales				32_23	Clustered/Singleton	1	VC_32_23	1	0	1	0	1	1	1	1
Synechococcus~phage~S-CAM9	Caudovirales				32_24	Clustered/Singleton	1	VC_32_24	1	0	1	0	1	1	1	1
Synechococcus~phage~S-T4	Caudovirales				32_25	Clustered/Singleton	1	VC_32_25	1	0	1	0	1	1	1	1
Synechococcus~phage~S-SKS1	Caudovirales				32_26	Clustered/Singleton	1	VC_32_26	1	0	1	0	1	1	1	1
Prochlorococcus~phage~P-TIM68	Caudovirales				32_27	Clustered/Singleton	1	VC_32_27	1	0	1	0	1	1	1	1
Synechococcus~phage~S-SSM7	Caudovirales				32_28	Clustered/Singleton	1	VC_32_28	1	0	1	0	1	1	1	1
Prochlorococcus~phage~P-SSM2	Caudovirales				32_29	Clustered/Singleton	1	VC_32_29	1	0	1	0	1	1	1	1
Synechococcus~phage~ACG-2014b	Caudovirales				32_3	Clustered	5	VC_32_3	5	0.0548	0.999993	0.0548	1	1	1	1
Synechococcus~phage~ACG-2014c	Caudovirales				32_3	Clustered	5	VC_32_3	5	0.0548	0.999993	0.0548	1	1	1	1
Synechococcus~phage~ACG-2014g	Caudovirales				32_3	Clustered	5	VC_32_3	5	0.0548	0.999993	0.0548	1	1	1	1
Synechococcus~phage~S-CAM8	Caudovirales				32_3	Clustered	5	VC_32_3	5	0.0548	0.999993	0.0548	1	1	1	1
Synechococcus~phage~S-MbCM100	Caudovirales				32_3	Clustered	5	VC_32_3	5	0.0548	0.999993	0.0548	1	1	1	1
Synechococcus~phage~S-WAM1	Caudovirales				32_30	Clustered/Singleton	1	VC_32_30	1	0	1	0	1	1	1	1
Cyanophage~Syn30	Caudovirales				32_31	Clustered	2	VC_32_31	2	0.0129	0.902218	0.0116	1	1	1	1
Synechococcus~phage~S-P4	Caudovirales				32_31	Clustered	2	VC_32_31	2	0.0129	0.902218	0.0116	1	1	1	1
Synechococcus~phage~S-SM1	Caudovirales				32_32	Clustered/Singleton	1	VC_32_32	1	0	1	0	1	1	1	1
Synechococcus~phage~S-SSM5	Caudovirales				32_33	Clustered/Singleton	1	VC_32_33	1	0	1	0	1	1	1	1
Synechococcus~phage~Syn19	Caudovirales				32_34	Clustered/Singleton	1	VC_32_34	1	0	1	0	1	1	1	1
Cyanophage~S-RIM50	Caudovirales				32_35	Clustered	3	VC_32_35	3	0.0258	0.988803	0.0255	1	1	1	1
Synechococcus~phage~S-RIM8	Caudovirales				32_35	Clustered	3	VC_32_35	3	0.0258	0.988803	0.0255	1	1	1	1
Synechococcus~phage~S-RIM8~A.HR1	Caudovirales				32_35	Clustered	3	VC_32_35	3	0.0258	0.988803	0.0255	1	1	1	1
Cyanophage~S-RIM12	Caudovirales				32_4	Clustered	3	VC_32_4	3	0.0271	0.99162	0.0268	2	1	1	1
Prochlorococcus~phage~Syn33	Caudovirales				32_4	Clustered	3	VC_32_4	3	0.0271	0.99162	0.0268	2	1	1	1
Synechococcus~phage~S-RIM2~R1_1999	Caudovirales				32_4	Clustered	3	VC_32_4	3	0.0271	0.99162	0.0268	2	1	1	1
Synechococcus~phage~ACG-2014d	Caudovirales				32_5	Clustered/Singleton	1	VC_32_5	1	0	1	0	1	1	1	1
Synechococcus~phage~S-ShM2	Caudovirales				32_6	Clustered/Singleton	1	VC_32_6	1	0	1	0	1	1	1	1
Cyanophage~S-TIM4	Caudovirales				32_7	Clustered	2	VC_32_7	2	0.0138	0.93553	0.0129	1	1	1	1
Prochlorococcus~phage~P-RSM4	Caudovirales				32_7	Clustered	2	VC_32_7	2	0.0138	0.93553	0.0129	1	1	1	1
Prochlorococcus~phage~P-SSM3	Caudovirales				32_8	Clustered	2	VC_32_8	2	0.0145	0.944514	0.0137	1	1	1	1
Prochlorococcus~phage~P-SSM4	Caudovirales				32_8	Clustered	2	VC_32_8	2	0.0145	0.944514	0.0137	1	1	1	1
Cyanophage~P-RSM1	Caudovirales				32_9	Clustered	2	VC_32_9	2	0.014	0.938281	0.0132	1	1	1	1
Synechococcus~phage~metaG-MbCM1	Caudovirales				32_9	Clustered	2	VC_32_9	2	0.014	0.938281	0.0132	1	1	1	1
Enterobacter~phage~phiKDA1	Caudovirales				320_0	Clustered	21	VC_320_0	21	0.7343	1	0.7343	3	2	1	1
Escherichia~phage~Minorna	Caudovirales				320_0	Clustered	21	VC_320_0	21	0.7343	1	0.7343	3	2	1	1
Klebsiella~phage~AltoGao	Caudovirales				320_0	Clustered	21	VC_320_0	21	0.7343	1	0.7343	3	2	1	1
Klebsiella~phage~F19	Caudovirales				320_0	Clustered	21	VC_320_0	21	0.7343	1	0.7343	3	2	1	1
Klebsiella~phage~KP-Rio/2015	Caudovirales				320_0	Clustered	21	VC_320_0	21	0.7343	1	0.7343	3	2	1	1
Klebsiella~phage~KP34	Caudovirales				320_0	Clustered	21	VC_320_0	21	0.7343	1	0.7343	3	2	1	1
Klebsiella~phage~KPV811	Caudovirales				320_0	Clustered	21	VC_320_0	21	0.7343	1	0.7343	3	2	1	1
Klebsiella~phage~Kp2	Caudovirales				320_0	Clustered	21	VC_320_0	21	0.7343	1	0.7343	3	2	1	1
Klebsiella~phage~KpV41	Caudovirales				320_0	Clustered	21	VC_320_0	21	0.7343	1	0.7343	3	2	1	1
Klebsiella~phage~KpV475	Caudovirales				320_0	Clustered	21	VC_320_0	21	0.7343	1	0.7343	3	2	1	1
Klebsiella~phage~KpV71	Caudovirales				320_0	Clustered	21	VC_320_0	21	0.7343	1	0.7343	3	2	1	1
Klebsiella~phage~NTUH-K2044-K1-1	Caudovirales				320_0	Clustered	21	VC_320_0	21	0.7343	1	0.7343	3	2	1	1
Klebsiella~phage~myPSH1235	Caudovirales				320_0	Clustered	21	VC_320_0	21	0.7343	1	0.7343	3	2	1	1
Klebsiella~phage~phiBO1E	Caudovirales				320_0	Clustered	21	VC_320_0	21	0.7343	1	0.7343	3	2	1	1
Klebsiella~phage~phiKpS2	Caudovirales				320_0	Clustered	21	VC_320_0	21	0.7343	1	0.7343	3	2	1	1
Klebsiella~phage~vB_KpnP_KpV48	Caudovirales				320_0	Clustered	21	VC_320_0	21	0.7343	1	0.7343	3	2	1	1
Klebsiella~phage~vB_KpnP_KpV74	Caudovirales				320_0	Clustered	21	VC_320_0	21	0.7343	1	0.7343	3	2	1	1
Klebsiella~phage~vB_KpnP_SU503	Caudovirales				320_0	Clustered	21	VC_320_0	21	0.7343	1	0.7343	3	2	1	1
Klebsiella~phage~vB_KpnP_SU552A	Caudovirales				320_0	Clustered	21	VC_320_0	21	0.7343	1	0.7343	3	2	1	1
Shigella~phage~HRP29	Caudovirales				320_0	Clustered	21	VC_320_0	21	0.7343	1	0.7343	3	2	1	1
Shigella~phage~SFN6B	Caudovirales				320_0	Clustered	21	VC_320_0	21	0.7343	1	0.7343	3	2	1	1
Pseudomonas~phage~LKA1	Caudovirales				321_0	Clustered	2	VC_321_0	2	0.0293	0.953622	0.0279	2	2	1	1
Pseudomonas~phage~phi-2	Caudovirales				321_0	Clustered	2	VC_321_0	2	0.0293	0.953622	0.0279	2	2	1	1
Vibrio~phage~VP93	Caudovirales				322_0	Clustered	3	VC_322_0	3	0.1236	0.99839	0.1234	1	1	1	1
Vibrio~phage~vB_VpaP_KF1	Caudovirales				322_0	Clustered	3	VC_322_0	3	0.1236	0.99839	0.1234	1	1	1	1
Vibrio~phage~vB_VpaP_KF2	Caudovirales				322_0	Clustered	3	VC_322_0	3	0.1236	0.99839	0.1234	1	1	1	1
Dickeya~phage~vB_DsoM_JA11	Caudovirales				323_0	Clustered	2	VC_323_0	2	0.1039	0.933768	0.097	1	1	1	1
Dickeya~phage~vB_DsoM_JA29	Caudovirales				323_0	Clustered	2	VC_323_0	2	0.1039	0.933768	0.097	1	1	1	1
Dickeya~phage~vB_DsoM_AD1	Caudovirales				323_1	Clustered	3	VC_323_1	3	0.2236	0.987345	0.2208	2	1	1	1
Erwinia~phage~vB_EamM_Alexandra	Caudovirales				323_1	Clustered	3	VC_323_1	3	0.2236	0.987345	0.2208	2	1	1	1
Erwinia~phage~vB_EamM_Y3	Caudovirales				323_1	Clustered	3	VC_323_1	3	0.2236	0.987345	0.2208	2	1	1	1
Erwinia~phage~vB_EamM_Yoloswag	Caudovirales				323_2	Clustered/Singleton	1	VC_323_2	1	0	1	0	1	1	1	1
Pseudomonas~phage~Lu11	Caudovirales				324_0	Clustered/Singleton	1	VC_324_0	1	0	1	0	1	1	1	1
Pseudomonas~phage~PaBG	Caudovirales				324_1	Clustered/Singleton	1	VC_324_1	1	0	1	0	1	1	1	1
Rhodobacter~phage~RcCronus	Caudovirales				325_0	Clustered	2	VC_325_0	2	0.9502	0.89435	0.8498	1	1	1	1
Rhodobacter~phage~RcRhea	Caudovirales				325_0	Clustered	2	VC_325_0	2	0.9502	0.89435	0.8498	1	1	1	1
Edwardsiella~phage~KF-1	Caudovirales				326_0	Clustered	3	VC_326_0	3	1	1	1	2	1	1	1
Pseudoalteromonas~phage~PH1	Caudovirales				326_0	Clustered	3	VC_326_0	3	1	1	1	2	1	1	1
Vibrio~phage~VPMS1	Caudovirales				326_0	Clustered	3	VC_326_0	3	1	1	1	2	1	1	1
Salmonella~phage~9NA	Caudovirales				327_0	Clustered	3	VC_327_0	3	0.6618	0.997527	0.6602	2	2	1	1
Salmonella~phage~SP069	Caudovirales				327_0	Clustered	3	VC_327_0	3	0.6618	0.997527	0.6602	2	2	1	1
Salmonella~phage~vB_SenS_Sasha	Caudovirales				327_0	Clustered	3	VC_327_0	3	0.6618	0.997527	0.6602	2	2	1	1
Halomonas~virus~HAP1	Caudovirales				328_0	Clustered	2	VC_328_0	2	0.2646	0.937339	0.248	1	1	1	1
Vibrio~virus~VP882	Caudovirales				328_0	Clustered	2	VC_328_0	2	0.2646	0.937339	0.248	1	1	1	1
Erwinia~phage~phiEt88	Caudovirales				329_0	Clustered	2	VC_329_0	2	0.0951	0.822382	0.0782	1	1	1	1
Pantoea~phage~vB_PagM_LIET2	Caudovirales				329_0	Clustered	2	VC_329_0	2	0.0951	0.822382	0.0782	1	1	1	1
Escherichia~phage~vB_EcoM_KWBSE43-6	Caudovirales				33_0	Clustered	8	VC_33_0	8	0.066	0.996254	0.0658	1	1	1	0.9643
Klebsiella~phage~Magnus	Caudovirales				33_0	Clustered	8	VC_33_0	8	0.066	0.996254	0.0658	1	1	1	0.9643
Klebsiella~phage~May	Caudovirales				33_0	Clustered	8	VC_33_0	8	0.066	0.996254	0.0658	1	1	1	0.9643
Klebsiella~phage~Menlow	Caudovirales				33_0	Clustered	8	VC_33_0	8	0.066	0.996254	0.0658	1	1	1	0.9643
Klebsiella~virus~0507KN21	Caudovirales				33_0	Clustered	8	VC_33_0	8	0.066	0.996254	0.0658	1	1	1	0.9643
Klebsiella~virus~UPM~2146	Caudovirales				33_0	Clustered	8	VC_33_0	8	0.066	0.996254	0.0658	1	1	1	0.9643
Klebsiella~virus~vB_KpnM_KpS110	Caudovirales				33_0	Clustered	8	VC_33_0	8	0.066	0.996254	0.0658	1	1	1	0.9643
Serratia~phage~vB-Sru-IME250	Caudovirales				33_0	Clustered	8	VC_33_0	8	0.066	0.996254	0.0658	1	1	1	0.9643
Escherichia~phage~ECML-4	Caudovirales				33_1	Clustered	37	VC_33_1	37	0.4671	1	0.4671	3	1	1	1
Escherichia~phage~EP75	Caudovirales				33_1	Clustered	37	VC_33_1	37	0.4671	1	0.4671	3	1	1	1
Escherichia~phage~FEC14	Caudovirales				33_1	Clustered	37	VC_33_1	37	0.4671	1	0.4671	3	1	1	1
Escherichia~phage~PhaxI	Caudovirales				33_1	Clustered	37	VC_33_1	37	0.4671	1	0.4671	3	1	1	1
Escherichia~virus~CBA120	Caudovirales				33_1	Clustered	37	VC_33_1	37	0.4671	1	0.4671	3	1	1	1
Salmonella~phage~38	Caudovirales				33_1	Clustered	37	VC_33_1	37	0.4671	1	0.4671	3	1	1	1
Salmonella~phage~BSP101	Caudovirales				33_1	Clustered	37	VC_33_1	37	0.4671	1	0.4671	3	1	1	1
Salmonella~phage~Det7	Caudovirales				33_1	Clustered	37	VC_33_1	37	0.4671	1	0.4671	3	1	1	1
Salmonella~phage~GG32	Caudovirales				33_1	Clustered	37	VC_33_1	37	0.4671	1	0.4671	3	1	1	1
Salmonella~phage~Marshall	Caudovirales				33_1	Clustered	37	VC_33_1	37	0.4671	1	0.4671	3	1	1	1
Salmonella~phage~Maynard	Caudovirales				33_1	Clustered	37	VC_33_1	37	0.4671	1	0.4671	3	1	1	1
Salmonella~phage~Mutine	Caudovirales				33_1	Clustered	37	VC_33_1	37	0.4671	1	0.4671	3	1	1	1
Salmonella~phage~S118	Caudovirales				33_1	Clustered	37	VC_33_1	37	0.4671	1	0.4671	3	1	1	1
Salmonella~phage~SE14	Caudovirales				33_1	Clustered	37	VC_33_1	37	0.4671	1	0.4671	3	1	1	1
Salmonella~phage~SFP10	Caudovirales				33_1	Clustered	37	VC_33_1	37	0.4671	1	0.4671	3	1	1	1
Salmonella~phage~SP1	Caudovirales				33_1	Clustered	37	VC_33_1	37	0.4671	1	0.4671	3	1	1	1
Salmonella~phage~SS9	Caudovirales				33_1	Clustered	37	VC_33_1	37	0.4671	1	0.4671	3	1	1	1
Salmonella~phage~ST-W77	Caudovirales				33_1	Clustered	37	VC_33_1	37	0.4671	1	0.4671	3	1	1	1
Salmonella~phage~STML-13-1	Caudovirales				33_1	Clustered	37	VC_33_1	37	0.4671	1	0.4671	3	1	1	1
Salmonella~phage~SeSz-1	Caudovirales				33_1	Clustered	37	VC_33_1	37	0.4671	1	0.4671	3	1	1	1
Salmonella~phage~SenALZ1	Caudovirales				33_1	Clustered	37	VC_33_1	37	0.4671	1	0.4671	3	1	1	1
Salmonella~phage~SenASZ3	Caudovirales				33_1	Clustered	37	VC_33_1	37	0.4671	1	0.4671	3	1	1	1
Salmonella~phage~Sh19	Caudovirales				33_1	Clustered	37	VC_33_1	37	0.4671	1	0.4671	3	1	1	1
Salmonella~phage~aagejoakim	Caudovirales				33_1	Clustered	37	VC_33_1	37	0.4671	1	0.4671	3	1	1	1
Salmonella~phage~allotria	Caudovirales				33_1	Clustered	37	VC_33_1	37	0.4671	1	0.4671	3	1	1	1
Salmonella~phage~barely	Caudovirales				33_1	Clustered	37	VC_33_1	37	0.4671	1	0.4671	3	1	1	1
Salmonella~phage~bering	Caudovirales				33_1	Clustered	37	VC_33_1	37	0.4671	1	0.4671	3	1	1	1
Salmonella~phage~dinky	Caudovirales				33_1	Clustered	37	VC_33_1	37	0.4671	1	0.4671	3	1	1	1
Salmonella~phage~heyday	Caudovirales				33_1	Clustered	37	VC_33_1	37	0.4671	1	0.4671	3	1	1	1
Salmonella~phage~maane	Caudovirales				33_1	Clustered	37	VC_33_1	37	0.4671	1	0.4671	3	1	1	1
Salmonella~phage~moki	Caudovirales				33_1	Clustered	37	VC_33_1	37	0.4671	1	0.4671	3	1	1	1
Salmonella~phage~pertopsoe	Caudovirales				33_1	Clustered	37	VC_33_1	37	0.4671	1	0.4671	3	1	1	1
Salmonella~phage~rabagast	Caudovirales				33_1	Clustered	37	VC_33_1	37	0.4671	1	0.4671	3	1	1	1
Salmonella~phage~vB-SalM-PM10	Caudovirales				33_1	Clustered	37	VC_33_1	37	0.4671	1	0.4671	3	1	1	1
Salmonella~phage~vB-SalM-SJ2	Caudovirales				33_1	Clustered	37	VC_33_1	37	0.4671	1	0.4671	3	1	1	1
Salmonella~phage~vB-SalM-SJ3	Caudovirales				33_1	Clustered	37	VC_33_1	37	0.4671	1	0.4671	3	1	1	1
Salmonella~virus~ViI	Caudovirales				33_1	Clustered	37	VC_33_1	37	0.4671	1	0.4671	3	1	1	1
Dickeya~phage~RC-2014	Caudovirales				33_2	Clustered	7	VC_33_2	7	0.0562	0.988288	0.0555	3	1	1	1
Dickeya~virus~Limestone	Caudovirales				33_2	Clustered	7	VC_33_2	7	0.0562	0.988288	0.0555	3	1	1	1
Enterobacter~phage~EspM4VN	Caudovirales				33_2	Clustered	7	VC_33_2	7	0.0562	0.988288	0.0555	3	1	1	1
Salmonella~phage~P46FS4	Caudovirales				33_2	Clustered	7	VC_33_2	7	0.0562	0.988288	0.0555	3	1	1	1
Salmonella~phage~SKML-39	Caudovirales				33_2	Clustered	7	VC_33_2	7	0.0562	0.988288	0.0555	3	1	1	1
Shigella~phage~Ag3	Caudovirales				33_2	Clustered	7	VC_33_2	7	0.0562	0.988288	0.0555	3	1	1	1
Shigella~phage~MK-13	Caudovirales				33_2	Clustered	7	VC_33_2	7	0.0562	0.988288	0.0555	3	1	1	1
Serratia~phage~phiMAM1	Caudovirales				33_3	Clustered	2	VC_33_3	2	0.01	0.955809	0.0096	1	1	1	1
Serratia~phage~vB_SmaA_3M	Caudovirales				33_3	Clustered	2	VC_33_3	2	0.01	0.955809	0.0096	1	1	1	1
Erwinia~phage~phiEa2809	Caudovirales				33_4	Clustered	2	VC_33_4	2	0.0102	0.955808	0.0098	1	1	1	1
Erwinia~phage~vB_EamM-Bue1	Caudovirales				33_4	Clustered	2	VC_33_4	2	0.0102	0.955808	0.0098	1	1	1	1
Pseudomonas~phage~nickie	Caudovirales				330_0	Clustered	3	VC_330_0	3	0.9229	0.974085	0.899	1	1	1	0.6667
Rhizobium~phage~RHEph10	Caudovirales				330_0	Clustered	3	VC_330_0	3	0.9229	0.974085	0.899	1	1	1	0.6667
Salmonella~phage~SSU5	Caudovirales				330_0	Clustered	3	VC_330_0	3	0.9229	0.974085	0.899	1	1	1	0.6667
Enterobacteria~phage~WA13~sensu~lato	Petitvirales				331_0	Clustered	11	VC_331_0	11	0.6935	1	0.6935	2	1	1	1
Escherichia~phage~ID21	Petitvirales				331_0	Clustered	11	VC_331_0	11	0.6935	1	0.6935	2	1	1	1
Escherichia~phage~ID32	Petitvirales				331_0	Clustered	11	VC_331_0	11	0.6935	1	0.6935	2	1	1	1
Escherichia~phage~ID62	Petitvirales				331_0	Clustered	11	VC_331_0	11	0.6935	1	0.6935	2	1	1	1
Escherichia~phage~NC28	Petitvirales				331_0	Clustered	11	VC_331_0	11	0.6935	1	0.6935	2	1	1	1
Escherichia~phage~NC29	Petitvirales				331_0	Clustered	11	VC_331_0	11	0.6935	1	0.6935	2	1	1	1
Escherichia~phage~NC35	Petitvirales				331_0	Clustered	11	VC_331_0	11	0.6935	1	0.6935	2	1	1	1
Escherichia~phage~St-1	Petitvirales				331_0	Clustered	11	VC_331_0	11	0.6935	1	0.6935	2	1	1	1
Escherichia~phage~WA45	Petitvirales				331_0	Clustered	11	VC_331_0	11	0.6935	1	0.6935	2	1	1	1
Escherichia~phage~alpha3	Petitvirales				331_0	Clustered	11	VC_331_0	11	0.6935	1	0.6935	2	1	1	1
Escherichia~phage~phiK	Petitvirales				331_0	Clustered	11	VC_331_0	11	0.6935	1	0.6935	2	1	1	1
Escherichia~virus~I22	Tubulavirales				333_0	Clustered/Singleton	1	VC_333_0	1	0	1	0	1	1	1	1
Enterobacteria~phage~If1	Tubulavirales				334_0	Clustered	3	VC_334_0	3	0.6864	0.963901	0.6616	2	1	1	1
Enterobacteria~phage~fd	Tubulavirales				334_0	Clustered	3	VC_334_0	3	0.6864	0.963901	0.6616	2	1	1	1
Escherichia~virus~M13	Tubulavirales				334_0	Clustered	3	VC_334_0	3	0.6864	0.963901	0.6616	2	1	1	1
Pseudomonas~phage~DL62	Caudovirales				335_0	Clustered	17	VC_335_0	17	0.8421	1	0.8421	1	2	1	1
Pseudomonas~phage~LKD16	Caudovirales				335_0	Clustered	17	VC_335_0	17	0.8421	1	0.8421	1	2	1	1
Pseudomonas~phage~LUZ19	Caudovirales				335_0	Clustered	17	VC_335_0	17	0.8421	1	0.8421	1	2	1	1
Pseudomonas~phage~MPK6	Caudovirales				335_0	Clustered	17	VC_335_0	17	0.8421	1	0.8421	1	2	1	1
Pseudomonas~phage~MPK7	Caudovirales				335_0	Clustered	17	VC_335_0	17	0.8421	1	0.8421	1	2	1	1
Pseudomonas~phage~PAXYB1	Caudovirales				335_0	Clustered	17	VC_335_0	17	0.8421	1	0.8421	1	2	1	1
Pseudomonas~phage~PT2	Caudovirales				335_0	Clustered	17	VC_335_0	17	0.8421	1	0.8421	1	2	1	1
Pseudomonas~phage~PT5	Caudovirales				335_0	Clustered	17	VC_335_0	17	0.8421	1	0.8421	1	2	1	1
Pseudomonas~phage~RLP	Caudovirales				335_0	Clustered	17	VC_335_0	17	0.8421	1	0.8421	1	2	1	1
Pseudomonas~phage~phiKMV	Caudovirales				335_0	Clustered	17	VC_335_0	17	0.8421	1	0.8421	1	2	1	1
Pseudomonas~phage~phiNFS	Caudovirales				335_0	Clustered	17	VC_335_0	17	0.8421	1	0.8421	1	2	1	1
Pseudomonas~phage~phikF77	Caudovirales				335_0	Clustered	17	VC_335_0	17	0.8421	1	0.8421	1	2	1	1
Pseudomonas~phage~vB_Pae-TbilisiM32	Caudovirales				335_0	Clustered	17	VC_335_0	17	0.8421	1	0.8421	1	2	1	1
Pseudomonas~phage~vB_PaeP_130_113	Caudovirales				335_0	Clustered	17	VC_335_0	17	0.8421	1	0.8421	1	2	1	1
Pseudomonas~phage~vB_PaeP_PAO1_1-15pyo	Caudovirales				335_0	Clustered	17	VC_335_0	17	0.8421	1	0.8421	1	2	1	1
Pseudomonas~phage~vB_PaeP_PAO1_Ab05	Caudovirales				335_0	Clustered	17	VC_335_0	17	0.8421	1	0.8421	1	2	1	1
Pseudomonas~phage~vB_PaeP_PPA-ABTNL	Caudovirales				335_0	Clustered	17	VC_335_0	17	0.8421	1	0.8421	1	2	1	1
Enterobacteria~phage~PR4	Kalamavirales				336_0	Clustered	2	VC_336_0	2	0.9095	0.76025	0.6915	1	1	1	1
Enterobacteria~phage~PRD1	Kalamavirales				336_0	Clustered	2	VC_336_0	2	0.9095	0.76025	0.6915	1	1	1	1
Enterococcus~phage~AUEF3	Caudovirales				337_0	Clustered	16	VC_337_0	16	0.892	1	0.892	2	1	1	1
Enterococcus~phage~Ec-ZZ2	Caudovirales				337_0	Clustered	16	VC_337_0	16	0.892	1	0.892	2	1	1	1
Enterococcus~phage~EfaCPT1	Caudovirales				337_0	Clustered	16	VC_337_0	16	0.892	1	0.892	2	1	1	1
Enterococcus~phage~IME-EF4	Caudovirales				337_0	Clustered	16	VC_337_0	16	0.892	1	0.892	2	1	1	1
Enterococcus~phage~IME-EFm1	Caudovirales				337_0	Clustered	16	VC_337_0	16	0.892	1	0.892	2	1	1	1
Enterococcus~phage~IME-EFm5	Caudovirales				337_0	Clustered	16	VC_337_0	16	0.892	1	0.892	2	1	1	1
Enterococcus~phage~IME_EF3	Caudovirales				337_0	Clustered	16	VC_337_0	16	0.892	1	0.892	2	1	1	1
Enterococcus~phage~LY0322	Caudovirales				337_0	Clustered	16	VC_337_0	16	0.892	1	0.892	2	1	1	1
Enterococcus~phage~PMBT2	Caudovirales				337_0	Clustered	16	VC_337_0	16	0.892	1	0.892	2	1	1	1
Enterococcus~phage~SANTOR1	Caudovirales				337_0	Clustered	16	VC_337_0	16	0.892	1	0.892	2	1	1	1
Enterococcus~phage~phiSHEF2	Caudovirales				337_0	Clustered	16	VC_337_0	16	0.892	1	0.892	2	1	1	1
Enterococcus~phage~phiSHEF4	Caudovirales				337_0	Clustered	16	VC_337_0	16	0.892	1	0.892	2	1	1	1
Enterococcus~phage~phiSHEF5	Caudovirales				337_0	Clustered	16	VC_337_0	16	0.892	1	0.892	2	1	1	1
Enterococcus~phage~vB_EfaS_AL2	Caudovirales				337_0	Clustered	16	VC_337_0	16	0.892	1	0.892	2	1	1	1
Enterococcus~phage~vB_EfaS_AL3	Caudovirales				337_0	Clustered	16	VC_337_0	16	0.892	1	0.892	2	1	1	1
Enterococcus~phage~vB_EfaS_IME196	Caudovirales				337_0	Clustered	16	VC_337_0	16	0.892	1	0.892	2	1	1	1
Lactobacillus~phage~A2	Caudovirales				338_0	Clustered	9	VC_338_0	9	0.4987	1	0.4987	1	1	1	0.8889
Lactobacillus~phage~BH1	Caudovirales				338_0	Clustered	9	VC_338_0	9	0.4987	1	0.4987	1	1	1	0.8889
Lactobacillus~phage~J-1	Caudovirales				338_0	Clustered	9	VC_338_0	9	0.4987	1	0.4987	1	1	1	0.8889
Lactobacillus~phage~LJ	Caudovirales				338_0	Clustered	9	VC_338_0	9	0.4987	1	0.4987	1	1	1	0.8889
Lactobacillus~phage~Lc-Nu	Caudovirales				338_0	Clustered	9	VC_338_0	9	0.4987	1	0.4987	1	1	1	0.8889
Lactobacillus~phage~Lrm1	Caudovirales				338_0	Clustered	9	VC_338_0	9	0.4987	1	0.4987	1	1	1	0.8889
Lactobacillus~phage~PL-1	Caudovirales				338_0	Clustered	9	VC_338_0	9	0.4987	1	0.4987	1	1	1	0.8889
Lactobacillus~phage~T25	Caudovirales				338_0	Clustered	9	VC_338_0	9	0.4987	1	0.4987	1	1	1	0.8889
Lactobacillus~phage~phiAT3	Caudovirales				338_0	Clustered	9	VC_338_0	9	0.4987	1	0.4987	1	1	1	0.8889
Lactobacillus~virus~ATCC8014	Caudovirales				339_0	Clustered	3	VC_339_0	3	0.8506	0.99423	0.8457	1	1	1	1
Lactobacillus~virus~phiJL1	Caudovirales				339_0	Clustered	3	VC_339_0	3	0.8506	0.99423	0.8457	1	1	1	1
Pediococcus~phage~cIP1	Caudovirales				339_0	Clustered	3	VC_339_0	3	0.8506	0.99423	0.8457	1	1	1	1
Rhizobium~phage~vB_RleM_P10VF	Caudovirales				34_0	Clustered	2	VC_34_0	2	0.2176	0.956092	0.2081	1	1	1	1
Sinorhizobium~phage~phiM9	Caudovirales				34_0	Clustered	2	VC_34_0	2	0.2176	0.956092	0.2081	1	1	1	1
Lactococcus~phage~WP-2	Caudovirales				342_0	Clustered	2	VC_342_0	2	0.0361	0.950529	0.0343	2	1	1	1
Streptococcus~virus~C1	Caudovirales				342_0	Clustered	2	VC_342_0	2	0.0361	0.950529	0.0343	2	1	1	1
Staphylococcus~phage~66	Caudovirales				343_0	Clustered	15	VC_343_0	15	0.9033	1	0.9033	3	1	1	1
Staphylococcus~phage~Andhra	Caudovirales				343_0	Clustered	15	VC_343_0	15	0.9033	1	0.9033	3	1	1	1
Staphylococcus~phage~BP39	Caudovirales				343_0	Clustered	15	VC_343_0	15	0.9033	1	0.9033	3	1	1	1
Staphylococcus~phage~CSA13	Caudovirales				343_0	Clustered	15	VC_343_0	15	0.9033	1	0.9033	3	1	1	1
Staphylococcus~phage~GRCS	Caudovirales				343_0	Clustered	15	VC_343_0	15	0.9033	1	0.9033	3	1	1	1
Staphylococcus~phage~P68	Caudovirales				343_0	Clustered	15	VC_343_0	15	0.9033	1	0.9033	3	1	1	1
Staphylococcus~phage~PSa3	Caudovirales				343_0	Clustered	15	VC_343_0	15	0.9033	1	0.9033	3	1	1	1
Staphylococcus~phage~Pabna	Caudovirales				343_0	Clustered	15	VC_343_0	15	0.9033	1	0.9033	3	1	1	1
Staphylococcus~phage~S24-1	Caudovirales				343_0	Clustered	15	VC_343_0	15	0.9033	1	0.9033	3	1	1	1
Staphylococcus~phage~SAP-2	Caudovirales				343_0	Clustered	15	VC_343_0	15	0.9033	1	0.9033	3	1	1	1
Staphylococcus~phage~SCH1	Caudovirales				343_0	Clustered	15	VC_343_0	15	0.9033	1	0.9033	3	1	1	1
Staphylococcus~phage~SLPW	Caudovirales				343_0	Clustered	15	VC_343_0	15	0.9033	1	0.9033	3	1	1	1
Staphylococcus~phage~St~134	Caudovirales				343_0	Clustered	15	VC_343_0	15	0.9033	1	0.9033	3	1	1	1
Staphylococcus~phage~vB_SauP_phiAGO1.3	Caudovirales				343_0	Clustered	15	VC_343_0	15	0.9033	1	0.9033	3	1	1	1
Staphylococcus~virus~44AHJD	Caudovirales				343_0	Clustered	15	VC_343_0	15	0.9033	1	0.9033	3	1	1	1
Lactobacillus~phage~Ld17	Caudovirales				344_0	Clustered	6	VC_344_0	6	0.9994	0.935839	0.9353	1	1	1	1
Lactobacillus~phage~Ld25A	Caudovirales				344_0	Clustered	6	VC_344_0	6	0.9994	0.935839	0.9353	1	1	1	1
Lactobacillus~phage~Ld3	Caudovirales				344_0	Clustered	6	VC_344_0	6	0.9994	0.935839	0.9353	1	1	1	1
Lactobacillus~phage~phiLdb	Caudovirales				344_0	Clustered	6	VC_344_0	6	0.9994	0.935839	0.9353	1	1	1	1
Lactobacillus~virus~LLKu	Caudovirales				344_0	Clustered	6	VC_344_0	6	0.9994	0.935839	0.9353	1	1	1	1
Lactobacillus~virus~c5	Caudovirales				344_0	Clustered	6	VC_344_0	6	0.9994	0.935839	0.9353	1	1	1	1
Escherichia~phage~RCS47	Caudovirales				345_0	Clustered	3	VC_345_0	3	0.9968	0.814453	0.8119	2	1	1	1
Escherichia~virus~P1	Caudovirales				345_0	Clustered	3	VC_345_0	3	0.9968	0.814453	0.8119	2	1	1	1
Salmonella~phage~SJ46	Caudovirales				345_0	Clustered	3	VC_345_0	3	0.9968	0.814453	0.8119	2	1	1	1
Flavobacterium~phage~1H	Caudovirales				346_0	Clustered	5	VC_346_0	5	0.9872	0.999782	0.9869	1	1	1	1
Flavobacterium~phage~23T	Caudovirales				346_0	Clustered	5	VC_346_0	5	0.9872	0.999782	0.9869	1	1	1	1
Flavobacterium~phage~2A	Caudovirales				346_0	Clustered	5	VC_346_0	5	0.9872	0.999782	0.9869	1	1	1	1
Flavobacterium~phage~6H	Caudovirales				346_0	Clustered	5	VC_346_0	5	0.9872	0.999782	0.9869	1	1	1	1
Flavobacterium~phage~vB_FspS_laban6-1	Caudovirales				346_0	Clustered	5	VC_346_0	5	0.9872	0.999782	0.9869	1	1	1	1
Polaribacter~phage~P12002L	Caudovirales				347_0	Clustered	2	VC_347_0	2	0.9945	0.5	0.4972	1	1	1	1
Polaribacter~phage~P12002S	Caudovirales				347_0	Clustered	2	VC_347_0	2	0.9945	0.5	0.4972	1	1	1	1
Gordonia~phage~Demosthenes	Caudovirales				348_0	Clustered	3	VC_348_0	3	0.119	0.998177	0.1188	1	1	1	1
Gordonia~phage~Katyusha	Caudovirales				348_0	Clustered	3	VC_348_0	3	0.119	0.998177	0.1188	1	1	1	1
Gordonia~phage~Kvothe	Caudovirales				348_0	Clustered	3	VC_348_0	3	0.119	0.998177	0.1188	1	1	1	1
Gordonia~phage~Adgers	Caudovirales				348_1	Clustered	12	VC_348_1	12	0.5474	1	0.5474	2	1	1	1
Gordonia~phage~Beaver	Caudovirales				348_1	Clustered	12	VC_348_1	12	0.5474	1	0.5474	2	1	1	1
Gordonia~phage~BirksAndSocks	Caudovirales				348_1	Clustered	12	VC_348_1	12	0.5474	1	0.5474	2	1	1	1
Gordonia~phage~Chelms	Caudovirales				348_1	Clustered	12	VC_348_1	12	0.5474	1	0.5474	2	1	1	1
Gordonia~phage~Flakey	Caudovirales				348_1	Clustered	12	VC_348_1	12	0.5474	1	0.5474	2	1	1	1
Gordonia~phage~Hotorobo	Caudovirales				348_1	Clustered	12	VC_348_1	12	0.5474	1	0.5474	2	1	1	1
Gordonia~phage~Jellybones	Caudovirales				348_1	Clustered	12	VC_348_1	12	0.5474	1	0.5474	2	1	1	1
Gordonia~phage~John316	Caudovirales				348_1	Clustered	12	VC_348_1	12	0.5474	1	0.5474	2	1	1	1
Gordonia~phage~Monty	Caudovirales				348_1	Clustered	12	VC_348_1	12	0.5474	1	0.5474	2	1	1	1
Gordonia~phage~Sombrero	Caudovirales				348_1	Clustered	12	VC_348_1	12	0.5474	1	0.5474	2	1	1	1
Gordonia~phage~SteveFrench	Caudovirales				348_1	Clustered	12	VC_348_1	12	0.5474	1	0.5474	2	1	1	1
Gordonia~phage~Woes	Caudovirales				348_1	Clustered	12	VC_348_1	12	0.5474	1	0.5474	2	1	1	1
Gordonia~phage~GMA7	Caudovirales				348_2	Clustered	2	VC_348_2	2	0.0532	0.952064	0.0506	1	1	1	1
Gordonia~phage~GTE7	Caudovirales				348_2	Clustered	2	VC_348_2	2	0.0532	0.952064	0.0506	1	1	1	1
Tsukamurella~phage~TIN2	Caudovirales				348_3	Clustered	3	VC_348_3	3	0.1042	0.998179	0.104	1	1	1	1
Tsukamurella~phage~TIN3	Caudovirales				348_3	Clustered	3	VC_348_3	3	0.1042	0.998179	0.104	1	1	1	1
Tsukamurella~phage~TIN4	Caudovirales				348_3	Clustered	3	VC_348_3	3	0.1042	0.998179	0.104	1	1	1	1
Gordonia~phage~GMA3	Caudovirales				349_0	Clustered	5	VC_349_0	5	0.3464	1	0.3464	3	1	1	1
Gordonia~phage~Gmala1	Caudovirales				349_0	Clustered	5	VC_349_0	5	0.3464	1	0.3464	3	1	1	1
Gordonia~phage~GordDuk1	Caudovirales				349_0	Clustered	5	VC_349_0	5	0.3464	1	0.3464	3	1	1	1
Gordonia~phage~GordTnk2	Caudovirales				349_0	Clustered	5	VC_349_0	5	0.3464	1	0.3464	3	1	1	1
Gordonia~phage~Jumbo	Caudovirales				349_0	Clustered	5	VC_349_0	5	0.3464	1	0.3464	3	1	1	1
Acinetobacter~phage~AB1	Caudovirales				35_0	Clustered	9	VC_35_0	9	0.8518	1	0.8518	2	1	1	1
Acinetobacter~phage~AP22	Caudovirales				35_0	Clustered	9	VC_35_0	9	0.8518	1	0.8518	2	1	1	1
Acinetobacter~phage~AbP2	Caudovirales				35_0	Clustered	9	VC_35_0	9	0.8518	1	0.8518	2	1	1	1
Acinetobacter~phage~IME-AB2	Caudovirales				35_0	Clustered	9	VC_35_0	9	0.8518	1	0.8518	2	1	1	1
Acinetobacter~phage~LZ35	Caudovirales				35_0	Clustered	9	VC_35_0	9	0.8518	1	0.8518	2	1	1	1
Acinetobacter~phage~WCHABP1	Caudovirales				35_0	Clustered	9	VC_35_0	9	0.8518	1	0.8518	2	1	1	1
Acinetobacter~phage~WCHABP12	Caudovirales				35_0	Clustered	9	VC_35_0	9	0.8518	1	0.8518	2	1	1	1
Acinetobacter~phage~YMC-13-01-C62	Caudovirales				35_0	Clustered	9	VC_35_0	9	0.8518	1	0.8518	2	1	1	1
Acinetobacter~phage~YMC11/12/R2315	Caudovirales				35_0	Clustered	9	VC_35_0	9	0.8518	1	0.8518	2	1	1	1
Gordonia~phage~Asapag	Caudovirales				350_0	Clustered	6	VC_350_0	6	0.5246	1	0.5246	3	1	1	1
Gordonia~phage~BENtherdunthat	Caudovirales				350_0	Clustered	6	VC_350_0	6	0.5246	1	0.5246	3	1	1	1
Gordonia~phage~Getalong	Caudovirales				350_0	Clustered	6	VC_350_0	6	0.5246	1	0.5246	3	1	1	1
Gordonia~phage~Horus	Caudovirales				350_0	Clustered	6	VC_350_0	6	0.5246	1	0.5246	3	1	1	1
Gordonia~phage~Kenna	Caudovirales				350_0	Clustered	6	VC_350_0	6	0.5246	1	0.5246	3	1	1	1
Gordonia~phage~Phistory	Caudovirales				350_0	Clustered	6	VC_350_0	6	0.5246	1	0.5246	3	1	1	1
Gordonia~phage~Apricot	Caudovirales				350_1	Clustered/Singleton	1	VC_350_1	1	0	1	0	1	1	1	1
Gordonia~phage~Attis	Caudovirales				351_0	Clustered	2	VC_351_0	2	0.1683	0.954563	0.1606	1	1	1	1
Gordonia~phage~SoilAssassin	Caudovirales				351_0	Clustered	2	VC_351_0	2	0.1683	0.954563	0.1606	1	1	1	1
Gordonia~phage~BaxterFox	Caudovirales				351_1	Clustered	5	VC_351_1	5	0.4037	1	0.4037	2	1	1	0.9
Gordonia~phage~Kita	Caudovirales				351_1	Clustered	5	VC_351_1	5	0.4037	1	0.4037	2	1	1	0.9
Gordonia~phage~Nymphadora	Caudovirales				351_1	Clustered	5	VC_351_1	5	0.4037	1	0.4037	2	1	1	0.9
Gordonia~phage~Yeezy	Caudovirales				351_1	Clustered	5	VC_351_1	5	0.4037	1	0.4037	2	1	1	0.9
Gordonia~phage~Zirinka	Caudovirales				351_1	Clustered	5	VC_351_1	5	0.4037	1	0.4037	2	1	1	0.9
Mycobacterium~phage~Cerasum	Caudovirales				352_0	Clustered	2	VC_352_0	2	0.0211	0.956446	0.0202	1	1	1	1
Mycobacterium~phage~Velveteen	Caudovirales				352_0	Clustered	2	VC_352_0	2	0.0211	0.956446	0.0202	1	1	1	1
Mycobacterium~phage~Estave1	Caudovirales				352_1	Clustered/Singleton	1	VC_352_1	1	0	1	0	1	1	1	1
Mycobacterium~phage~Bipolar	Caudovirales				352_10	Clustered	2	VC_352_10	2	0.0124	0.954928	0.0119	2	1	1	1
Mycobacterium~phage~Shauna1	Caudovirales				352_10	Clustered	2	VC_352_10	2	0.0124	0.954928	0.0119	2	1	1	1
Mycobacterium~phage~Florinda	Caudovirales				352_11	Clustered	2	VC_352_11	2	0.0172	0.956578	0.0164	1	1	1	1
Mycobacterium~phage~Quico	Caudovirales				352_11	Clustered	2	VC_352_11	2	0.0172	0.956578	0.0164	1	1	1	1
Mycobacterium~phage~Llama	Caudovirales				352_12	Clustered	2	VC_352_12	2	0.0113	0.956514	0.0108	2	1	1	1
Mycobacterium~virus~Che8	Caudovirales				352_12	Clustered	2	VC_352_12	2	0.0113	0.956514	0.0108	2	1	1	1
Mycobacterium~phage~CaptainTrips	Caudovirales				352_13	Clustered	19	VC_352_13	19	0.2164	1	0.2164	2	1	1	0.7778
Mycobacterium~phage~Hades	Caudovirales				352_13	Clustered	19	VC_352_13	19	0.2164	1	0.2164	2	1	1	0.7778
Mycobacterium~phage~Hamulus	Caudovirales				352_13	Clustered	19	VC_352_13	19	0.2164	1	0.2164	2	1	1	0.7778
Mycobacterium~phage~Ovechkin	Caudovirales				352_13	Clustered	19	VC_352_13	19	0.2164	1	0.2164	2	1	1	0.7778
Mycobacterium~phage~PopTart	Caudovirales				352_13	Clustered	19	VC_352_13	19	0.2164	1	0.2164	2	1	1	0.7778
Mycobacterium~phage~SiSi	Caudovirales				352_13	Clustered	19	VC_352_13	19	0.2164	1	0.2164	2	1	1	0.7778
Mycobacterium~phage~Spartacus	Caudovirales				352_13	Clustered	19	VC_352_13	19	0.2164	1	0.2164	2	1	1	0.7778
Mycobacterium~phage~Taj	Caudovirales				352_13	Clustered	19	VC_352_13	19	0.2164	1	0.2164	2	1	1	0.7778
Mycobacterium~phage~Tweety	Caudovirales				352_13	Clustered	19	VC_352_13	19	0.2164	1	0.2164	2	1	1	0.7778
Mycobacterium~phage~Wee	Caudovirales				352_13	Clustered	19	VC_352_13	19	0.2164	1	0.2164	2	1	1	0.7778
Mycobacterium~phage~XFactor	Caudovirales				352_13	Clustered	19	VC_352_13	19	0.2164	1	0.2164	2	1	1	0.7778
Mycobacterium~virus~Ardmore	Caudovirales				352_13	Clustered	19	VC_352_13	19	0.2164	1	0.2164	2	1	1	0.7778
Mycobacterium~virus~Deadp	Caudovirales				352_13	Clustered	19	VC_352_13	19	0.2164	1	0.2164	2	1	1	0.7778
Mycobacterium~virus~Dlane	Caudovirales				352_13	Clustered	19	VC_352_13	19	0.2164	1	0.2164	2	1	1	0.7778
Mycobacterium~virus~Dotproduct	Caudovirales				352_13	Clustered	19	VC_352_13	19	0.2164	1	0.2164	2	1	1	0.7778
Mycobacterium~virus~Fruitloop	Caudovirales				352_13	Clustered	19	VC_352_13	19	0.2164	1	0.2164	2	1	1	0.7778
Mycobacterium~virus~Gumbie	Caudovirales				352_13	Clustered	19	VC_352_13	19	0.2164	1	0.2164	2	1	1	0.7778
Mycobacterium~virus~Mutaforma13	Caudovirales				352_13	Clustered	19	VC_352_13	19	0.2164	1	0.2164	2	1	1	0.7778
Mycobacterium~virus~SG4	Caudovirales				352_13	Clustered	19	VC_352_13	19	0.2164	1	0.2164	2	1	1	0.7778
Mycobacterium~phage~Brocalys	Caudovirales				352_14	Clustered	16	VC_352_14	16	0.1737	1	0.1737	2	1	1	0.75
Mycobacterium~phage~Cabrinians	Caudovirales				352_14	Clustered	16	VC_352_14	16	0.1737	1	0.1737	2	1	1	0.75
Mycobacterium~phage~Daenerys	Caudovirales				352_14	Clustered	16	VC_352_14	16	0.1737	1	0.1737	2	1	1	0.75
Mycobacterium~phage~Dante	Caudovirales				352_14	Clustered	16	VC_352_14	16	0.1737	1	0.1737	2	1	1	0.75
Mycobacterium~phage~Inventum	Caudovirales				352_14	Clustered	16	VC_352_14	16	0.1737	1	0.1737	2	1	1	0.75
Mycobacterium~phage~Llij	Caudovirales				352_14	Clustered	16	VC_352_14	16	0.1737	1	0.1737	2	1	1	0.75
Mycobacterium~phage~Phatniss	Caudovirales				352_14	Clustered	16	VC_352_14	16	0.1737	1	0.1737	2	1	1	0.75
Mycobacterium~phage~Saal	Caudovirales				352_14	Clustered	16	VC_352_14	16	0.1737	1	0.1737	2	1	1	0.75
Mycobacterium~phage~ShiLan	Caudovirales				352_14	Clustered	16	VC_352_14	16	0.1737	1	0.1737	2	1	1	0.75
Mycobacterium~phage~Sparkdehlily	Caudovirales				352_14	Clustered	16	VC_352_14	16	0.1737	1	0.1737	2	1	1	0.75
Mycobacterium~virus~Boomer	Caudovirales				352_14	Clustered	16	VC_352_14	16	0.1737	1	0.1737	2	1	1	0.75
Mycobacterium~virus~Dorothy	Caudovirales				352_14	Clustered	16	VC_352_14	16	0.1737	1	0.1737	2	1	1	0.75
Mycobacterium~virus~Drago	Caudovirales				352_14	Clustered	16	VC_352_14	16	0.1737	1	0.1737	2	1	1	0.75
Mycobacterium~virus~Ibhubesi	Caudovirales				352_14	Clustered	16	VC_352_14	16	0.1737	1	0.1737	2	1	1	0.75
Mycobacterium~virus~PMC	Caudovirales				352_14	Clustered	16	VC_352_14	16	0.1737	1	0.1737	2	1	1	0.75
Mycobacterium~virus~Pacc40	Caudovirales				352_14	Clustered	16	VC_352_14	16	0.1737	1	0.1737	2	1	1	0.75
Mycobacterium~phage~Renaud18	Caudovirales				352_2	Clustered/Singleton	1	VC_352_2	1	0	1	0	1	1	1	1
Mycobacterium~phage~TChen	Caudovirales				352_3	Clustered/Singleton	1	VC_352_3	1	0	1	0	1	1	1	1
Mycobacterium~phage~ThetaBob	Caudovirales				352_4	Clustered/Singleton	1	VC_352_4	1	0	1	0	1	1	1	1
Mycobacterium~phage~Cornie	Caudovirales				352_5	Clustered/Singleton	1	VC_352_5	1	0	1	0	1	1	1	1
Mycobacterium~phage~Squirty	Caudovirales				352_6	Clustered/Singleton	1	VC_352_6	1	0	1	0	1	1	1	1
Mycobacterium~phage~Bobi	Caudovirales				352_7	Clustered	4	VC_352_7	4	0.0317	0.999843	0.0317	2	1	1	0.8333
Mycobacterium~phage~Kimberlium	Caudovirales				352_7	Clustered	4	VC_352_7	4	0.0317	0.999843	0.0317	2	1	1	0.8333
Mycobacterium~phage~Seagreen	Caudovirales				352_7	Clustered	4	VC_352_7	4	0.0317	0.999843	0.0317	2	1	1	0.8333
Mycobacterium~virus~Mozy	Caudovirales				352_7	Clustered	4	VC_352_7	4	0.0317	0.999843	0.0317	2	1	1	0.8333
Mycobacterium~phage~BuzzLyseyear	Caudovirales				352_8	Clustered	4	VC_352_8	4	0.0392	0.999986	0.0392	2	1	1	1
Mycobacterium~phage~Job42	Caudovirales				352_8	Clustered	4	VC_352_8	4	0.0392	0.999986	0.0392	2	1	1	1
Mycobacterium~virus~Ramsey	Caudovirales				352_8	Clustered	4	VC_352_8	4	0.0392	0.999986	0.0392	2	1	1	1
Mycobacterium~virus~Rockyhorror	Caudovirales				352_8	Clustered	4	VC_352_8	4	0.0392	0.999986	0.0392	2	1	1	1
Mycobacterium~phage~WIVsmall	Caudovirales				352_9	Clustered/Singleton	1	VC_352_9	1	0	1	0	1	1	1	1
Mycobacterium~phage~Marvin	Caudovirales				353_0	Clustered	2	VC_353_0	2	0.8246	0.94346	0.778	1	1	1	1
Mycobacterium~phage~MosMoris	Caudovirales				353_0	Clustered	2	VC_353_0	2	0.8246	0.94346	0.778	1	1	1	1
Mycobacterium~phage~BigNuz	Caudovirales				355_0	Clustered	8	VC_355_0	8	0.513	1	0.513	3	1	1	1
Mycobacterium~phage~Brusacoram	Caudovirales				355_0	Clustered	8	VC_355_0	8	0.513	1	0.513	3	1	1	1
Mycobacterium~phage~Donovan	Caudovirales				355_0	Clustered	8	VC_355_0	8	0.513	1	0.513	3	1	1	1
Mycobacterium~phage~Fishburne	Caudovirales				355_0	Clustered	8	VC_355_0	8	0.513	1	0.513	3	1	1	1
Mycobacterium~phage~Jebeks	Caudovirales				355_0	Clustered	8	VC_355_0	8	0.513	1	0.513	3	1	1	1
Mycobacterium~phage~Malithi	Caudovirales				355_0	Clustered	8	VC_355_0	8	0.513	1	0.513	3	1	1	1
Mycobacterium~phage~Phayonce	Caudovirales				355_0	Clustered	8	VC_355_0	8	0.513	1	0.513	3	1	1	1
Mycobacterium~phage~Shipwreck	Caudovirales				355_0	Clustered	8	VC_355_0	8	0.513	1	0.513	3	1	1	1
Gordonia~phage~Bantam	Caudovirales				356_0	Clustered	2	VC_356_0	2	0.2083	0.939818	0.1958	2	1	1	1
Gordonia~phage~Daredevil	Caudovirales				356_0	Clustered	2	VC_356_0	2	0.2083	0.939818	0.1958	2	1	1	1
Gordonia~phage~Bachita	Caudovirales				357_0	Clustered	4	VC_357_0	4	0.387	0.999866	0.3869	1	1	1	1
Gordonia~phage~ClubL	Caudovirales				357_0	Clustered	4	VC_357_0	4	0.387	0.999866	0.3869	1	1	1	1
Gordonia~phage~Cucurbita	Caudovirales				357_0	Clustered	4	VC_357_0	4	0.387	0.999866	0.3869	1	1	1	1
Gordonia~phage~Smoothie	Caudovirales				357_0	Clustered	4	VC_357_0	4	0.387	0.999866	0.3869	1	1	1	1
Gordonia~phage~BrutonGaster	Caudovirales				357_1	Clustered	2	VC_357_1	2	0.1111	0.942564	0.1047	2	1	1	1
Gordonia~phage~OneUp	Caudovirales				357_1	Clustered	2	VC_357_1	2	0.1111	0.942564	0.1047	2	1	1	1
Mycobacterium~phage~Archie	Caudovirales				358_0	Clustered	10	VC_358_0	10	0.8068	1	0.8068	1	1	1	0.9556
Mycobacterium~phage~Crossroads	Caudovirales				358_0	Clustered	10	VC_358_0	10	0.8068	1	0.8068	1	1	1	0.9556
Mycobacterium~phage~Gardann	Caudovirales				358_0	Clustered	10	VC_358_0	10	0.8068	1	0.8068	1	1	1	0.9556
Mycobacterium~phage~Lolly9	Caudovirales				358_0	Clustered	10	VC_358_0	10	0.8068	1	0.8068	1	1	1	0.9556
Mycobacterium~phage~Snenia	Caudovirales				358_0	Clustered	10	VC_358_0	10	0.8068	1	0.8068	1	1	1	0.9556
Mycobacterium~phage~Whirlwind	Caudovirales				358_0	Clustered	10	VC_358_0	10	0.8068	1	0.8068	1	1	1	0.9556
Mycobacterium~virus~Bron	Caudovirales				358_0	Clustered	10	VC_358_0	10	0.8068	1	0.8068	1	1	1	0.9556
Mycobacterium~virus~Faith1	Caudovirales				358_0	Clustered	10	VC_358_0	10	0.8068	1	0.8068	1	1	1	0.9556
Mycobacterium~virus~Joedirt	Caudovirales				358_0	Clustered	10	VC_358_0	10	0.8068	1	0.8068	1	1	1	0.9556
Mycobacterium~virus~Rumpelstiltskin	Caudovirales				358_0	Clustered	10	VC_358_0	10	0.8068	1	0.8068	1	1	1	0.9556
Mycobacterium~phage~Bernal13	Caudovirales				359_0	Clustered/Singleton	1	VC_359_0	1	0	1	0	1	1	1	1
Mycobacterium~phage~Sparky	Caudovirales				359_1	Clustered/Singleton	1	VC_359_1	1	0	1	0	1	1	1	1
Burkholderia~virus~Bcep1	Caudovirales				36_0	Clustered	4	VC_36_0	4	0.7642	0.999558	0.7638	1	1	1	1
Burkholderia~virus~Bcep43	Caudovirales				36_0	Clustered	4	VC_36_0	4	0.7642	0.999558	0.7638	1	1	1	1
Burkholderia~virus~Bcep781	Caudovirales				36_0	Clustered	4	VC_36_0	4	0.7642	0.999558	0.7638	1	1	1	1
Burkholderia~virus~BcepNY3	Caudovirales				36_0	Clustered	4	VC_36_0	4	0.7642	0.999558	0.7638	1	1	1	1
Mycobacterium~phage~Cheetobro	Caudovirales				360_0	Clustered	2	VC_360_0	2	0.0647	0.95425	0.0617	2	1	1	1
Mycobacterium~virus~Fionnbarth	Caudovirales				360_0	Clustered	2	VC_360_0	2	0.0647	0.95425	0.0617	2	1	1	1
Mycobacterium~phage~BarrelRoll	Caudovirales				360_1	Clustered	16	VC_360_1	16	0.5946	1	0.5946	2	1	1	0.8833
Mycobacterium~phage~Enkosi	Caudovirales				360_1	Clustered	16	VC_360_1	16	0.5946	1	0.5946	2	1	1	0.8833
Mycobacterium~phage~Keshu	Caudovirales				360_1	Clustered	16	VC_360_1	16	0.5946	1	0.5946	2	1	1	0.8833
Mycobacterium~phage~Milly	Caudovirales				360_1	Clustered	16	VC_360_1	16	0.5946	1	0.5946	2	1	1	0.8833
Mycobacterium~phage~Mufasa	Caudovirales				360_1	Clustered	16	VC_360_1	16	0.5946	1	0.5946	2	1	1	0.8833
Mycobacterium~phage~Murucutumbu	Caudovirales				360_1	Clustered	16	VC_360_1	16	0.5946	1	0.5946	2	1	1	0.8833
Mycobacterium~phage~ShedlockHolmes	Caudovirales				360_1	Clustered	16	VC_360_1	16	0.5946	1	0.5946	2	1	1	0.8833
Mycobacterium~phage~TM4	Caudovirales				360_1	Clustered	16	VC_360_1	16	0.5946	1	0.5946	2	1	1	0.8833
Mycobacterium~phage~Validus	Caudovirales				360_1	Clustered	16	VC_360_1	16	0.5946	1	0.5946	2	1	1	0.8833
Mycobacterium~phage~ZoeJ	Caudovirales				360_1	Clustered	16	VC_360_1	16	0.5946	1	0.5946	2	1	1	0.8833
Mycobacterium~virus~Anaya	Caudovirales				360_1	Clustered	16	VC_360_1	16	0.5946	1	0.5946	2	1	1	0.8833
Mycobacterium~virus~Angelica	Caudovirales				360_1	Clustered	16	VC_360_1	16	0.5946	1	0.5946	2	1	1	0.8833
Mycobacterium~virus~Crimd	Caudovirales				360_1	Clustered	16	VC_360_1	16	0.5946	1	0.5946	2	1	1	0.8833
Mycobacterium~virus~Jaws	Caudovirales				360_1	Clustered	16	VC_360_1	16	0.5946	1	0.5946	2	1	1	0.8833
Mycobacterium~virus~Macncheese	Caudovirales				360_1	Clustered	16	VC_360_1	16	0.5946	1	0.5946	2	1	1	0.8833
Mycobacterium~virus~Pixie	Caudovirales				360_1	Clustered	16	VC_360_1	16	0.5946	1	0.5946	2	1	1	0.8833
Mycobacterium~phage~Minerva	Caudovirales				363_0	Clustered	4	VC_363_0	4	0.1413	0.999948	0.1413	1	1	1	1
Mycobacterium~phage~Wanda	Caudovirales				363_0	Clustered	4	VC_363_0	4	0.1413	0.999948	0.1413	1	1	1	1
Mycobacterium~virus~Baka	Caudovirales				363_0	Clustered	4	VC_363_0	4	0.1413	0.999948	0.1413	1	1	1	1
Mycobacterium~virus~Optimus	Caudovirales				363_0	Clustered	4	VC_363_0	4	0.1413	0.999948	0.1413	1	1	1	1
Mycobacterium~phage~Redno2	Caudovirales				363_1	Clustered/Singleton	1	VC_363_1	1	0	1	0	1	1	1	1
Mycobacterium~phage~Thibault	Caudovirales				363_2	Clustered/Singleton	1	VC_363_2	1	0	1	0	1	1	1	1
Mycobacterium~phage~Ariel	Caudovirales				363_3	Clustered	3	VC_363_3	3	0.0906	0.997218	0.0903	1	1	1	1
Mycobacterium~phage~MiaZeal	Caudovirales				363_3	Clustered	3	VC_363_3	3	0.0906	0.997218	0.0903	1	1	1	1
Mycobacterium~virus~Courthouse	Caudovirales				363_3	Clustered	3	VC_363_3	3	0.0906	0.997218	0.0903	1	1	1	1
Mycobacterium~virus~Littlee	Caudovirales				363_4	Clustered	2	VC_363_4	2	0.0411	0.940768	0.0387	1	1	1	1
Mycobacterium~virus~Omega	Caudovirales				363_4	Clustered	2	VC_363_4	2	0.0411	0.940768	0.0387	1	1	1	1
Mycobacterium~phage~FF47	Caudovirales				364_0	Clustered	2	VC_364_0	2	0.2534	0.954485	0.2418	1	1	1	1
Mycobacterium~phage~Muddy	Caudovirales				364_0	Clustered	2	VC_364_0	2	0.2534	0.954485	0.2418	1	1	1	1
Gordonia~phage~Fryberger	Caudovirales				365_0	Clustered	2	VC_365_0	2	0.9604	0.89435	0.859	1	1	1	1
Gordonia~phage~Ronaldo	Caudovirales				365_0	Clustered	2	VC_365_0	2	0.9604	0.89435	0.859	1	1	1	1
Streptomyces~phage~Austintatious	Caudovirales				366_0	Clustered	7	VC_366_0	7	0.8696	1	0.8696	3	1	1	1
Streptomyces~phage~Darolandstone	Caudovirales				366_0	Clustered	7	VC_366_0	7	0.8696	1	0.8696	3	1	1	1
Streptomyces~phage~Ididsumtinwong	Caudovirales				366_0	Clustered	7	VC_366_0	7	0.8696	1	0.8696	3	1	1	1
Streptomyces~phage~PapayaSalad	Caudovirales				366_0	Clustered	7	VC_366_0	7	0.8696	1	0.8696	3	1	1	1
Streptomyces~phage~Picard	Caudovirales				366_0	Clustered	7	VC_366_0	7	0.8696	1	0.8696	3	1	1	1
Streptomyces~phage~Raleigh	Caudovirales				366_0	Clustered	7	VC_366_0	7	0.8696	1	0.8696	3	1	1	1
Streptomyces~phage~SV1	Caudovirales				366_0	Clustered	7	VC_366_0	7	0.8696	1	0.8696	3	1	1	1
Mycobacterium~phage~Barnyard	Caudovirales				367_0	Clustered	2	VC_367_0	2	0.1404	0.952015	0.1337	1	1	1	1
Mycobacterium~phage~DrLupo	Caudovirales				367_0	Clustered	2	VC_367_0	2	0.1404	0.952015	0.1337	1	1	1	1
Mycobacterium~phage~Damien	Caudovirales				367_1	Clustered	5	VC_367_1	5	0.3666	1	0.3666	3	1	1	0.8
Mycobacterium~phage~Konstantine	Caudovirales				367_1	Clustered	5	VC_367_1	5	0.3666	1	0.3666	3	1	1	0.8
Mycobacterium~phage~Oaker	Caudovirales				367_1	Clustered	5	VC_367_1	5	0.3666	1	0.3666	3	1	1	0.8
Mycobacterium~phage~Patience	Caudovirales				367_1	Clustered	5	VC_367_1	5	0.3666	1	0.3666	3	1	1	0.8
Mycobacterium~phage~Predator	Caudovirales				367_1	Clustered	5	VC_367_1	5	0.3666	1	0.3666	3	1	1	0.8
Gordonia~phage~Sour	Caudovirales				369_0	Clustered/Singleton	1	VC_369_0	1	0	1	0	1	1	1	1
Acinetobacter~phage~AB3	Caudovirales				37_0	Clustered	23	VC_37_0	23	1	1	1	4	2	1	1
Acinetobacter~phage~AbKT21phiIII	Caudovirales				37_0	Clustered	23	VC_37_0	23	1	1	1	4	2	1	1
Acinetobacter~phage~Abp1	Caudovirales				37_0	Clustered	23	VC_37_0	23	1	1	1	4	2	1	1
Acinetobacter~phage~Fri1	Caudovirales				37_0	Clustered	23	VC_37_0	23	1	1	1	4	2	1	1
Acinetobacter~phage~IME200	Caudovirales				37_0	Clustered	23	VC_37_0	23	1	1	1	4	2	1	1
Acinetobacter~phage~Petty	Caudovirales				37_0	Clustered	23	VC_37_0	23	1	1	1	4	2	1	1
Acinetobacter~phage~SH-Ab~15519	Caudovirales				37_0	Clustered	23	VC_37_0	23	1	1	1	4	2	1	1
Acinetobacter~phage~WCHABP5	Caudovirales				37_0	Clustered	23	VC_37_0	23	1	1	1	4	2	1	1
Acinetobacter~phage~phiAB1	Caudovirales				37_0	Clustered	23	VC_37_0	23	1	1	1	4	2	1	1
Acinetobacter~phage~phiAB6	Caudovirales				37_0	Clustered	23	VC_37_0	23	1	1	1	4	2	1	1
Acinetobacter~phage~vB_AbaP_46-62_Aci07	Caudovirales				37_0	Clustered	23	VC_37_0	23	1	1	1	4	2	1	1
Acinetobacter~phage~vB_AbaP_AS11	Caudovirales				37_0	Clustered	23	VC_37_0	23	1	1	1	4	2	1	1
Acinetobacter~phage~vB_AbaP_AS12	Caudovirales				37_0	Clustered	23	VC_37_0	23	1	1	1	4	2	1	1
Acinetobacter~phage~vB_AbaP_Acibel007	Caudovirales				37_0	Clustered	23	VC_37_0	23	1	1	1	4	2	1	1
Acinetobacter~phage~vB_AbaP_B09_Aci08	Caudovirales				37_0	Clustered	23	VC_37_0	23	1	1	1	4	2	1	1
Acinetobacter~phage~vB_AbaP_B1	Caudovirales				37_0	Clustered	23	VC_37_0	23	1	1	1	4	2	1	1
Acinetobacter~phage~vB_AbaP_B3	Caudovirales				37_0	Clustered	23	VC_37_0	23	1	1	1	4	2	1	1
Acinetobacter~phage~vB_AbaP_B5	Caudovirales				37_0	Clustered	23	VC_37_0	23	1	1	1	4	2	1	1
Acinetobacter~phage~vB_AbaP_D2	Caudovirales				37_0	Clustered	23	VC_37_0	23	1	1	1	4	2	1	1
Acinetobacter~phage~vB_AbaP_PD-6A3	Caudovirales				37_0	Clustered	23	VC_37_0	23	1	1	1	4	2	1	1
Acinetobacter~phage~vB_AbaP_PD-AB9	Caudovirales				37_0	Clustered	23	VC_37_0	23	1	1	1	4	2	1	1
Acinetobacter~phage~vB_ApiP_P1	Caudovirales				37_0	Clustered	23	VC_37_0	23	1	1	1	4	2	1	1
Acinetobacter~phage~vB_ApiP_P2	Caudovirales				37_0	Clustered	23	VC_37_0	23	1	1	1	4	2	1	1
Mycobacterium~phage~Catalina	Caudovirales				370_0	Clustered	4	VC_370_0	4	0.0758	0.999987	0.0758	2	1	1	1
Mycobacterium~phage~Pioneer	Caudovirales				370_0	Clustered	4	VC_370_0	4	0.0758	0.999987	0.0758	2	1	1	1
Mycobacterium~virus~Alma	Caudovirales				370_0	Clustered	4	VC_370_0	4	0.0758	0.999987	0.0758	2	1	1	1
Mycobacterium~virus~Packman	Caudovirales				370_0	Clustered	4	VC_370_0	4	0.0758	0.999987	0.0758	2	1	1	1
Mycobacterium~phage~40AC	Caudovirales				370_1	Clustered	12	VC_370_1	12	0.2092	1	0.2092	2	1	1	0.9848
Mycobacterium~phage~Artemis2UCLA	Caudovirales				370_1	Clustered	12	VC_370_1	12	0.2092	1	0.2092	2	1	1	0.9848
Mycobacterium~phage~Blue7	Caudovirales				370_1	Clustered	12	VC_370_1	12	0.2092	1	0.2092	2	1	1	0.9848
Mycobacterium~phage~CloudWang3	Caudovirales				370_1	Clustered	12	VC_370_1	12	0.2092	1	0.2092	2	1	1	0.9848
Mycobacterium~phage~EagleEye	Caudovirales				370_1	Clustered	12	VC_370_1	12	0.2092	1	0.2092	2	1	1	0.9848
Mycobacterium~phage~Phlei	Caudovirales				370_1	Clustered	12	VC_370_1	12	0.2092	1	0.2092	2	1	1	0.9848
Mycobacterium~phage~VohminGhazi	Caudovirales				370_1	Clustered	12	VC_370_1	12	0.2092	1	0.2092	2	1	1	0.9848
Mycobacterium~phage~Zaka	Caudovirales				370_1	Clustered	12	VC_370_1	12	0.2092	1	0.2092	2	1	1	0.9848
Mycobacterium~virus~Ericb	Caudovirales				370_1	Clustered	12	VC_370_1	12	0.2092	1	0.2092	2	1	1	0.9848
Mycobacterium~virus~Gladiator	Caudovirales				370_1	Clustered	12	VC_370_1	12	0.2092	1	0.2092	2	1	1	0.9848
Mycobacterium~virus~Hammer	Caudovirales				370_1	Clustered	12	VC_370_1	12	0.2092	1	0.2092	2	1	1	0.9848
Mycobacterium~virus~Jeffabunny	Caudovirales				370_1	Clustered	12	VC_370_1	12	0.2092	1	0.2092	2	1	1	0.9848
Mycobacterium~phage~20ES	Caudovirales				370_2	Clustered	28	VC_370_2	28	0.4497	1	0.4497	2	1	1	0.8968
Mycobacterium~phage~Adzzy	Caudovirales				370_2	Clustered	28	VC_370_2	28	0.4497	1	0.4497	2	1	1	0.8968
Mycobacterium~phage~AnnaL29	Caudovirales				370_2	Clustered	28	VC_370_2	28	0.4497	1	0.4497	2	1	1	0.8968
Mycobacterium~phage~ArcherNM	Caudovirales				370_2	Clustered	28	VC_370_2	28	0.4497	1	0.4497	2	1	1	0.8968
Mycobacterium~phage~Bactobuster	Caudovirales				370_2	Clustered	28	VC_370_2	28	0.4497	1	0.4497	2	1	1	0.8968
Mycobacterium~phage~CRB1	Caudovirales				370_2	Clustered	28	VC_370_2	28	0.4497	1	0.4497	2	1	1	0.8968
Mycobacterium~phage~Chy4	Caudovirales				370_2	Clustered	28	VC_370_2	28	0.4497	1	0.4497	2	1	1	0.8968
Mycobacterium~phage~Chy5	Caudovirales				370_2	Clustered	28	VC_370_2	28	0.4497	1	0.4497	2	1	1	0.8968
Mycobacterium~phage~Echild	Caudovirales				370_2	Clustered	28	VC_370_2	28	0.4497	1	0.4497	2	1	1	0.8968
Mycobacterium~phage~Equemioh13	Caudovirales				370_2	Clustered	28	VC_370_2	28	0.4497	1	0.4497	2	1	1	0.8968
Mycobacterium~phage~EvilGenius	Caudovirales				370_2	Clustered	28	VC_370_2	28	0.4497	1	0.4497	2	1	1	0.8968
Mycobacterium~phage~First	Caudovirales				370_2	Clustered	28	VC_370_2	28	0.4497	1	0.4497	2	1	1	0.8968
Mycobacterium~phage~LadyBird	Caudovirales				370_2	Clustered	28	VC_370_2	28	0.4497	1	0.4497	2	1	1	0.8968
Mycobacterium~phage~Larenn	Caudovirales				370_2	Clustered	28	VC_370_2	28	0.4497	1	0.4497	2	1	1	0.8968
Mycobacterium~phage~Loser	Caudovirales				370_2	Clustered	28	VC_370_2	28	0.4497	1	0.4497	2	1	1	0.8968
Mycobacterium~phage~Luchador	Caudovirales				370_2	Clustered	28	VC_370_2	28	0.4497	1	0.4497	2	1	1	0.8968
Mycobacterium~phage~Mulciber	Caudovirales				370_2	Clustered	28	VC_370_2	28	0.4497	1	0.4497	2	1	1	0.8968
Mycobacterium~phage~Piro94	Caudovirales				370_2	Clustered	28	VC_370_2	28	0.4497	1	0.4497	2	1	1	0.8968
Mycobacterium~phage~RedRock	Caudovirales				370_2	Clustered	28	VC_370_2	28	0.4497	1	0.4497	2	1	1	0.8968
Mycobacterium~phage~SWU1	Caudovirales				370_2	Clustered	28	VC_370_2	28	0.4497	1	0.4497	2	1	1	0.8968
Mycobacterium~phage~Serenity	Caudovirales				370_2	Clustered	28	VC_370_2	28	0.4497	1	0.4497	2	1	1	0.8968
Mycobacterium~phage~SweetiePie	Caudovirales				370_2	Clustered	28	VC_370_2	28	0.4497	1	0.4497	2	1	1	0.8968
Mycobacterium~phage~Trixie	Caudovirales				370_2	Clustered	28	VC_370_2	28	0.4497	1	0.4497	2	1	1	0.8968
Mycobacterium~phage~Turbido	Caudovirales				370_2	Clustered	28	VC_370_2	28	0.4497	1	0.4497	2	1	1	0.8968
Mycobacterium~virus~Che12	Caudovirales				370_2	Clustered	28	VC_370_2	28	0.4497	1	0.4497	2	1	1	0.8968
Mycobacterium~virus~D29	Caudovirales				370_2	Clustered	28	VC_370_2	28	0.4497	1	0.4497	2	1	1	0.8968
Mycobacterium~virus~L5	Caudovirales				370_2	Clustered	28	VC_370_2	28	0.4497	1	0.4497	2	1	1	0.8968
Mycobacterium~virus~Pukovnik	Caudovirales				370_2	Clustered	28	VC_370_2	28	0.4497	1	0.4497	2	1	1	0.8968
Mycobacterium~phage~Anubis	Caudovirales				371_0	Clustered	11	VC_371_0	11	0.2565	1	0.2565	2	1	1	1
Mycobacterium~phage~BTCU-1	Caudovirales				371_0	Clustered	11	VC_371_0	11	0.2565	1	0.2565	2	1	1	1
Mycobacterium~phage~Jobu08	Caudovirales				371_0	Clustered	11	VC_371_0	11	0.2565	1	0.2565	2	1	1	1
Mycobacterium~phage~MarQuardt	Caudovirales				371_0	Clustered	11	VC_371_0	11	0.2565	1	0.2565	2	1	1	1
Mycobacterium~phage~Phantastic	Caudovirales				371_0	Clustered	11	VC_371_0	11	0.2565	1	0.2565	2	1	1	1
Mycobacterium~phage~Rockstar	Caudovirales				371_0	Clustered	11	VC_371_0	11	0.2565	1	0.2565	2	1	1	1
Mycobacterium~phage~Tiffany	Caudovirales				371_0	Clustered	11	VC_371_0	11	0.2565	1	0.2565	2	1	1	1
Mycobacterium~virus~Bxz2	Caudovirales				371_0	Clustered	11	VC_371_0	11	0.2565	1	0.2565	2	1	1	1
Mycobacterium~virus~Heldan	Caudovirales				371_0	Clustered	11	VC_371_0	11	0.2565	1	0.2565	2	1	1	1
Mycobacterium~virus~JHC117	Caudovirales				371_0	Clustered	11	VC_371_0	11	0.2565	1	0.2565	2	1	1	1
Mycobacterium~virus~Microwolf	Caudovirales				371_0	Clustered	11	VC_371_0	11	0.2565	1	0.2565	2	1	1	1
Mycobacterium~phage~BellusTerra	Caudovirales				371_1	Clustered	19	VC_371_1	19	0.3985	1	0.3985	2	1	1	0.883
Mycobacterium~phage~HINdeR	Caudovirales				371_1	Clustered	19	VC_371_1	19	0.3985	1	0.3985	2	1	1	0.883
Mycobacterium~phage~Iracema64	Caudovirales				371_1	Clustered	19	VC_371_1	19	0.3985	1	0.3985	2	1	1	0.883
Mycobacterium~phage~Kampy	Caudovirales				371_1	Clustered	19	VC_371_1	19	0.3985	1	0.3985	2	1	1	0.883
Mycobacterium~phage~Nyxis	Caudovirales				371_1	Clustered	19	VC_371_1	19	0.3985	1	0.3985	2	1	1	0.883
Mycobacterium~phage~Obama12	Caudovirales				371_1	Clustered	19	VC_371_1	19	0.3985	1	0.3985	2	1	1	0.883
Mycobacterium~phage~RhynO	Caudovirales				371_1	Clustered	19	VC_371_1	19	0.3985	1	0.3985	2	1	1	0.883
Mycobacterium~phage~Severus	Caudovirales				371_1	Clustered	19	VC_371_1	19	0.3985	1	0.3985	2	1	1	0.883
Mycobacterium~phage~Sheen	Caudovirales				371_1	Clustered	19	VC_371_1	19	0.3985	1	0.3985	2	1	1	0.883
Mycobacterium~phage~Timshel	Caudovirales				371_1	Clustered	19	VC_371_1	19	0.3985	1	0.3985	2	1	1	0.883
Mycobacterium~phage~Trike	Caudovirales				371_1	Clustered	19	VC_371_1	19	0.3985	1	0.3985	2	1	1	0.883
Mycobacterium~phage~Twister	Caudovirales				371_1	Clustered	19	VC_371_1	19	0.3985	1	0.3985	2	1	1	0.883
Mycobacterium~phage~Wile	Caudovirales				371_1	Clustered	19	VC_371_1	19	0.3985	1	0.3985	2	1	1	0.883
Mycobacterium~virus~Arturo	Caudovirales				371_1	Clustered	19	VC_371_1	19	0.3985	1	0.3985	2	1	1	0.883
Mycobacterium~virus~Backyardigan	Caudovirales				371_1	Clustered	19	VC_371_1	19	0.3985	1	0.3985	2	1	1	0.883
Mycobacterium~virus~Goose	Caudovirales				371_1	Clustered	19	VC_371_1	19	0.3985	1	0.3985	2	1	1	0.883
Mycobacterium~virus~LHTSCC	Caudovirales				371_1	Clustered	19	VC_371_1	19	0.3985	1	0.3985	2	1	1	0.883
Mycobacterium~virus~Peaches	Caudovirales				371_1	Clustered	19	VC_371_1	19	0.3985	1	0.3985	2	1	1	0.883
Mycobacterium~virus~Rebeuca	Caudovirales				371_1	Clustered	19	VC_371_1	19	0.3985	1	0.3985	2	1	1	0.883
Mycobacterium~phage~Fredward	Caudovirales				372_0	Clustered	4	VC_372_0	4	0.1212	0.999987	0.1212	2	1	1	1
Mycobacterium~phage~Smeadley	Caudovirales				372_0	Clustered	4	VC_372_0	4	0.1212	0.999987	0.1212	2	1	1	1
Mycobacterium~virus~Astro	Caudovirales				372_0	Clustered	4	VC_372_0	4	0.1212	0.999987	0.1212	2	1	1	1
Mycobacterium~virus~Saintus	Caudovirales				372_0	Clustered	4	VC_372_0	4	0.1212	0.999987	0.1212	2	1	1	1
Mycobacterium~phage~Chadwick	Caudovirales				372_1	Clustered	11	VC_372_1	11	0.3465	1	0.3465	2	1	1	1
Mycobacterium~phage~Conspiracy	Caudovirales				372_1	Clustered	11	VC_372_1	11	0.3465	1	0.3465	2	1	1	1
Mycobacterium~phage~Jovo	Caudovirales				372_1	Clustered	11	VC_372_1	11	0.3465	1	0.3465	2	1	1	1
Mycobacterium~phage~LittleCherry	Caudovirales				372_1	Clustered	11	VC_372_1	11	0.3465	1	0.3465	2	1	1	1
Mycobacterium~phage~Swirley	Caudovirales				372_1	Clustered	11	VC_372_1	11	0.3465	1	0.3465	2	1	1	1
Mycobacterium~phage~Theia	Caudovirales				372_1	Clustered	11	VC_372_1	11	0.3465	1	0.3465	2	1	1	1
Mycobacterium~phage~Tiger	Caudovirales				372_1	Clustered	11	VC_372_1	11	0.3465	1	0.3465	2	1	1	1
Mycobacterium~phage~UnionJack	Caudovirales				372_1	Clustered	11	VC_372_1	11	0.3465	1	0.3465	2	1	1	1
Mycobacterium~virus~Benedict	Caudovirales				372_1	Clustered	11	VC_372_1	11	0.3465	1	0.3465	2	1	1	1
Mycobacterium~virus~Cuco	Caudovirales				372_1	Clustered	11	VC_372_1	11	0.3465	1	0.3465	2	1	1	1
Mycobacterium~virus~George	Caudovirales				372_1	Clustered	11	VC_372_1	11	0.3465	1	0.3465	2	1	1	1
Rhodococcus~phage~CosmicSans	Caudovirales				373_0	Clustered	5	VC_373_0	5	0.173	1	0.173	3	1	1	1
Rhodococcus~phage~Hiro	Caudovirales				373_0	Clustered	5	VC_373_0	5	0.173	1	0.173	3	1	1	1
Rhodococcus~phage~RER2	Caudovirales				373_0	Clustered	5	VC_373_0	5	0.173	1	0.173	3	1	1	1
Rhodococcus~phage~Takoda	Caudovirales				373_0	Clustered	5	VC_373_0	5	0.173	1	0.173	3	1	1	1
Rhodococcus~virus~RGL3	Caudovirales				373_0	Clustered	5	VC_373_0	5	0.173	1	0.173	3	1	1	1
Mycobacterium~phage~Angel	Caudovirales				374_0	Clustered	9	VC_374_0	9	0.5304	1	0.5304	1	1	1	1
Mycobacterium~phage~Cambiare	Caudovirales				374_0	Clustered	9	VC_374_0	9	0.5304	1	0.5304	1	1	1	1
Mycobacterium~phage~FlagStaff	Caudovirales				374_0	Clustered	9	VC_374_0	9	0.5304	1	0.5304	1	1	1	1
Mycobacterium~phage~Jolie2	Caudovirales				374_0	Clustered	9	VC_374_0	9	0.5304	1	0.5304	1	1	1	1
Mycobacterium~phage~Leo	Caudovirales				374_0	Clustered	9	VC_374_0	9	0.5304	1	0.5304	1	1	1	1
Mycobacterium~phage~MOOREtheMARYer	Caudovirales				374_0	Clustered	9	VC_374_0	9	0.5304	1	0.5304	1	1	1	1
Mycobacterium~phage~Sneeze	Caudovirales				374_0	Clustered	9	VC_374_0	9	0.5304	1	0.5304	1	1	1	1
Mycobacterium~virus~Halo	Caudovirales				374_0	Clustered	9	VC_374_0	9	0.5304	1	0.5304	1	1	1	1
Mycobacterium~virus~Liefie	Caudovirales				374_0	Clustered	9	VC_374_0	9	0.5304	1	0.5304	1	1	1	1
Mycobacterium~phage~Bongo	Caudovirales				375_0	Clustered	3	VC_375_0	3	0.5449	0.997602	0.5436	2	1	1	1
Mycobacterium~phage~PegLeg	Caudovirales				375_0	Clustered	3	VC_375_0	3	0.5449	0.997602	0.5436	2	1	1	1
Mycobacterium~phage~Rey	Caudovirales				375_0	Clustered	3	VC_375_0	3	0.5449	0.997602	0.5436	2	1	1	1
Haloarcula~californiae~icosahedral~virus~1	Halopanivirales				376_0	Clustered	4	VC_376_0	4	1	1	1	1	1	1	1
Haloarcula~hispanica~icosahedral~virus~2	Halopanivirales				376_0	Clustered	4	VC_376_0	4	1	1	1	1	1	1	1
Haloarcula~hispanica~virus~PH1	Halopanivirales				376_0	Clustered	4	VC_376_0	4	1	1	1	1	1	1	1
Haloarcula~hispanica~virus~SH1	Halopanivirales				376_0	Clustered	4	VC_376_0	4	1	1	1	1	1	1	1
Haloarcula~hispanica~pleomorphic~virus~1	Haloruvirales				377_0	Clustered	5	VC_377_0	5	1	1	1	1	1	1	1
Haloarcula~hispanica~pleomorphic~virus~2	Haloruvirales				377_0	Clustered	5	VC_377_0	5	1	1	1	1	1	1	1
Halorubrum~pleomorphic~virus~1	Haloruvirales				377_0	Clustered	5	VC_377_0	5	1	1	1	1	1	1	1
Halorubrum~pleomorphic~virus~2	Haloruvirales				377_0	Clustered	5	VC_377_0	5	1	1	1	1	1	1	1
Halorubrum~pleomorphic~virus~6	Haloruvirales				377_0	Clustered	5	VC_377_0	5	1	1	1	1	1	1	1
Haloarcula~hispanica~pleomorphic~virus~3	Haloruvirales				378_0	Clustered	2	VC_378_0	2	0.8088	0.729854	0.5903	1	1	1	1
Haloarcula~hispanica~pleomorphic~virus~4	Haloruvirales				378_0	Clustered	2	VC_378_0	2	0.8088	0.729854	0.5903	1	1	1	1
Halorubrum~pleomorphic~virus~10	Haloruvirales				379_0	Clustered	3	VC_379_0	3	0.7947	0.959572	0.7625	1	1	1	1
Halorubrum~pleomorphic~virus~11	Haloruvirales				379_0	Clustered	3	VC_379_0	3	0.7947	0.959572	0.7625	1	1	1	1
Halorubrum~pleomorphic~virus~12	Haloruvirales				379_0	Clustered	3	VC_379_0	3	0.7947	0.959572	0.7625	1	1	1	1
Acinetobacter~phage~Acj61	Caudovirales				38_0	Clustered/Singleton	1	VC_38_0	1	0	1	0	1	1	1	1
Acinetobacter~phage~Acj9	Caudovirales				38_1	Clustered/Singleton	1	VC_38_1	1	0	1	0	1	1	1	1
Acinetobacter~phage~AM101	Caudovirales				38_2	Clustered	10	VC_38_2	10	0.2423	1	0.2423	1	1	1	0.9111
Acinetobacter~phage~AbTZA1	Caudovirales				38_2	Clustered	10	VC_38_2	10	0.2423	1	0.2423	1	1	1	0.9111
Acinetobacter~phage~KARL-1	Caudovirales				38_2	Clustered	10	VC_38_2	10	0.2423	1	0.2423	1	1	1	0.9111
Acinetobacter~phage~vB_AbaM_PhT2	Caudovirales				38_2	Clustered	10	VC_38_2	10	0.2423	1	0.2423	1	1	1	0.9111
Acinetobacter~phage~vB_AbaP_Apostate	Caudovirales				38_2	Clustered	10	VC_38_2	10	0.2423	1	0.2423	1	1	1	0.9111
Acinetobacter~phage~vB_AbaP_Berthold	Caudovirales				38_2	Clustered	10	VC_38_2	10	0.2423	1	0.2423	1	1	1	0.9111
Acinetobacter~phage~vB_AbaP_Kimel	Caudovirales				38_2	Clustered	10	VC_38_2	10	0.2423	1	0.2423	1	1	1	0.9111
Acinetobacter~phage~vB_AbaP_Konradin	Caudovirales				38_2	Clustered	10	VC_38_2	10	0.2423	1	0.2423	1	1	1	0.9111
Acinetobacter~phage~vB_AbaP_Lazarus	Caudovirales				38_2	Clustered	10	VC_38_2	10	0.2423	1	0.2423	1	1	1	0.9111
Acinetobacter~phage~vB_ApiM_fHyAci03	Caudovirales				38_2	Clustered	10	VC_38_2	10	0.2423	1	0.2423	1	1	1	0.9111
Acinetobacter~phage~ZZ1	Caudovirales				38_3	Clustered/Singleton	1	VC_38_3	1	0	1	0	1	1	1	1
Acinetobacter~phage~Ac42	Caudovirales				38_4	Clustered/Singleton	1	VC_38_4	1	0	1	0	1	1	1	1
Acinetobacter~virus~133	Caudovirales				38_5	Clustered/Singleton	1	VC_38_5	1	0	1	0	1	1	1	1
Halovirus~HCTV-1	Unassigned				380_0	Clustered	3	VC_380_0	3	0.8888	0.988673	0.8788	1	1	1	1
Halovirus~HCTV-5	Unassigned				380_0	Clustered	3	VC_380_0	3	0.8888	0.988673	0.8788	1	1	1	1
Halovirus~HVTV-1	Unassigned				380_0	Clustered	3	VC_380_0	3	0.8888	0.988673	0.8788	1	1	1	1
Halorubrum~phage~HF2	Caudovirales				381_0	Clustered	3	VC_381_0	3	0.672	0.99314	0.6674	1	1	1	1
Halovirus~HRTV-5	Caudovirales				381_0	Clustered	3	VC_381_0	3	0.672	0.99314	0.6674	1	1	1	1
Halovirus~HRTV-8	Caudovirales				381_0	Clustered	3	VC_381_0	3	0.672	0.99314	0.6674	1	1	1	1
Halovirus~HCTV-2	Unassigned				383_0	Clustered	2	VC_383_0	2	0.4735	0.855578	0.4051	1	1	1	1
Halovirus~HHTV-2	Unassigned				383_0	Clustered	2	VC_383_0	2	0.4735	0.855578	0.4051	1	1	1	1
Helicobacter~phage~1961P	Caudovirales				384_0	Clustered	4	VC_384_0	4	1	1	1	2	1	1	1
Helicobacter~phage~KHP30	Caudovirales				384_0	Clustered	4	VC_384_0	4	1	1	1	2	1	1	1
Helicobacter~phage~KHP40	Caudovirales				384_0	Clustered	4	VC_384_0	4	1	1	1	2	1	1	1
Helicobacter~phage~phiHP33	Caudovirales				384_0	Clustered	4	VC_384_0	4	1	1	1	2	1	1	1
[truncated: 1,510 more rows]

## Sheet: ST4
Table S4	Results of ANI analysis between phages in this study and registered Stephanstirmvirinae phages
	179_179_GCA_026273265.1_ASM2627326v1_genomic	181_GCA_026273275.1_ASM2627327v1_genomic	186_GCA_026273285.1_ASM2627328v1_genomic	187_GCA_026273295.1_ASM2627329v1_genomic	188_GCA_026273305.1_ASM2627330v1_genomic	190_GCA_026273325.1_ASM2627332v1_genomic	GCA_002609205.1_ASM260920v1_genomic	GCA_002956545.1_ASM295654v1_genomic	GCA_002956845.1_ASM295684v1_genomic	GCA_002956895.1_ASM295689v1_genomic	GCA_002956955.1_ASM295695v1_genomic	GCA_002957035.1_ASM295703v1_genomic	GCA_003575325.1_ASM357532v1_genomic	GCA_004768905.1_ASM476890v1_genomic	GCA_010120175.1_ASM1012017v1_genomic	GCA_010120395.1_ASM1012039v1_genomic	GCA_010120895.1_ASM1012089v1_genomic	GCA_016455565.1_ASM1645556v1_genomic	GCA_016811455.1_ASM1681145v1_genomic	GCA_017903435.1_ASM1790343v1_genomic	GCA_020892745.1_ASM2089274v1_genomic	GCA_020892755.1_ASM2089275v1_genomic	GCA_020892765.1_ASM2089276v1_genomic	GCA_021029435.1_ASM2102943v1_genomic	GCA_021216555.1_ASM2121655v1_genomic	GCA_021354775.1_ASM2135477v1_genomic	GCA_021870635.1_ASM2187063v1_genomic	GCA_022213685.1_ASM2221368v1_genomic	GCA_022213695.1_ASM2221369v1_genomic	GCA_023094105.1_ASM2309410v1_genomic	GCA_023323915.1_ASM2332391v1_genomic	GCA_023323925.1_ASM2332392v1_genomic	GCA_023323975.1_ASM2332397v1_genomic	GCA_023324185.1_ASM2332418v1_genomic	GCA_023324215.1_ASM2332421v1_genomic	GCA_023324245.1_ASM2332424v1_genomic	GCA_024752795.1_ASM2475279v1_genomic	GCA_025860325.1_ASM2586032v1_genomic	GCA_025860345.1_ASM2586034v1_genomic	GCA_026273365.1_ASM2627336v1_genomic	GCA_026622975.1_ASM2662297v1_genomic	GCA_027573255.1_ASM2757325v1_genomic	GCA_027573265.1_ASM2757326v1_genomic	GCA_027574275.1_ASM2757427v1_genomic	GCA_027618225.1_ASM2761822v1_genomic	GCA_029875635.1_ASM2987563v1_genomic	GCA_030272405.1_ASM3027240v1_genomic	GCA_030272425.1_ASM3027242v1_genomic	GCA_030272455.1_ASM3027245v1_genomic
179_GCA_026273265.1_ASM2627326v1_genomic	1	0.9841	0.978	0.2336	0.7964	0.7998	0.2463	0.2257	0.2431	0.2261	0.4916	0.2282	0.2075	0.5151	0.2746	0.2389	0.2542	0.5056	0.0117	0.053	0.2268	0.246	0.2413	0.2328	0.2498	0.4983	0.4806	0.4709	0.2617	0.5353	0.5266	0.2249	0.5089	0.2489	0.2351	0.4822	0.2327	0.0165	0.1381	0.5287	0.2123	0.5364	0.4986	0.4847	0.2483	0.4695	0.5165	0.4976	0.4976
181_GCA_026273275.1_ASM2627327v1_genomic	0.9876	1	1	0.2387	0.7961	0.7968	0.2514	0.2258	0.2381	0.2264	0.482	0.2283	0.2173	0.5108	0.2746	0.2341	0.2471	0.505	0.0117	0.0575	0.2318	0.2462	0.2465	0.2292	0.2501	0.4975	0.4799	0.4671	0.2615	0.5356	0.5227	0.23	0.5089	0.2493	0.2307	0.4777	0.2333	0.0165	0.1388	0.5288	0.208	0.5354	0.4978	0.4798	0.2492	0.4646	0.512	0.4867	0.4867
186_GCA_026273285.1_ASM2627328v1_genomic	0.9893	0.9934	1	0.2387	0.7961	0.7968	0.2514	0.2258	0.2381	0.2264	0.4867	0.2283	0.2173	0.5162	0.2746	0.2341	0.2506	0.5063	0.0117	0.0575	0.2318	0.2462	0.2465	0.2326	0.2501	0.5029	0.4799	0.4719	0.2615	0.5356	0.5272	0.23	0.5089	0.2493	0.2307	0.4822	0.2333	0.0165	0.1388	0.5288	0.208	0.5354	0.4978	0.4854	0.2492	0.4648	0.517	0.4917	0.4917
187_GCA_026273295.1_ASM2627329v1_genomic	0.2102	0.2453	0.2146	1	0.2421	0.233	0.8482	0.8998	0.8908	0.8984	0.2714	0.8997	0.8376	0.2614	0.9232	0.8889	0.8826	0.2736	0.0164	0.0722	0.8681	0.8739	0.8917	0.8772	0.9052	0.2583	0.2535	0.2666	0.8482	0.297	0.2818	0.893	0.2683	0.8528	0.8968	0.2525	0.9018	0.0217	0.2105	0.2665	0.8733	0.2744	0.2594	0.2646	0.8912	0.2549	0.2796	0.2519	0.2519
188_GCA_026273305.1_ASM2627330v1_genomic	0.7682	0.7709	0.7583	0.2464	1	0.9852	0.2626	0.2416	0.2342	0.2455	0.4982	0.2399	0.2243	0.5058	0.272	0.256	0.2585	0.5132	0.0071	0.0499	0.2442	0.2471	0.2593	0.2435	0.2477	0.5167	0.5187	0.4806	0.2672	0.5186	0.504	0.2448	0.5078	0.2454	0.2419	0.4864	0.241	0.0119	0.155	0.52	0.2328	0.5283	0.5037	0.505	0.2553	0.482	0.4946	0.4854	0.4854
190_GCA_026273325.1_ASM2627332v1_genomic	0.773	0.765	0.7526	0.2464	0.9987	1	0.2626	0.2416	0.2342	0.2455	0.4982	0.2352	0.2244	0.5058	0.272	0.256	0.2585	0.5132	0.0071	0.0499	0.2442	0.2471	0.2593	0.2435	0.2477	0.5167	0.5188	0.4868	0.2672	0.5234	0.509	0.2448	0.5129	0.2454	0.2419	0.4919	0.241	0.0119	0.155	0.52	0.2328	0.5283	0.5038	0.505	0.2553	0.482	0.4997	0.4854	0.4854
GCA_002609205.1_ASM260920v1_genomic	0.2181	0.2375	0.2137	0.8839	0.2515	0.2405	1	0.8648	0.8612	0.8693	0.2833	0.8616	0.8799	0.2608	0.8948	0.8665	0.8807	0.2675	0.0164	0.08	0.8667	0.8589	0.8869	0.8935	0.8954	0.25	0.2594	0.274	0.8824	0.2732	0.2765	0.8857	0.2709	0.879	0.8686	0.2645	0.9298	0.0217	0.2196	0.2579	0.8569	0.2677	0.2531	0.2762	0.871	0.2533	0.2783	0.2462	0.2461
GCA_002956545.1_ASM295654v1_genomic	0.2028	0.2265	0.1965	0.9017	0.2405	0.226	0.864	1	0.999	0.9997	0.2739	0.9992	0.8466	0.2642	0.8868	0.874	0.8714	0.2592	0.0116	0.0757	0.8463	0.8602	0.8859	0.8668	0.884	0.2545	0.2438	0.2588	0.8438	0.2671	0.2838	0.8958	0.2576	0.8621	0.8796	0.2535	0.9022	0.0177	0.2048	0.2631	0.8945	0.2569	0.2436	0.2555	0.8863	0.2519	0.2773	0.2427	0.2427
GCA_002956845.1_ASM295684v1_genomic	0.2028	0.2265	0.1965	0.9074	0.2405	0.226	0.8591	0.993	1	0.993	0.2739	0.993	0.8401	0.2642	0.8868	0.874	0.8767	0.2592	0.0116	0.0757	0.8411	0.8604	0.8858	0.8601	0.8896	0.2545	0.2438	0.2588	0.8438	0.2671	0.2838	0.8956	0.2576	0.8622	0.8744	0.2535	0.9031	0.0177	0.2048	0.2631	0.8956	0.2569	0.2436	0.2555	0.8864	0.2519	0.2773	0.2427	0.2427
GCA_002956895.1_ASM295689v1_genomic	0.2028	0.2265	0.1965	0.9083	0.2405	0.2227	0.8641	0.9997	0.993	1	0.2739	0.993	0.84	0.2642	0.8921	0.88	0.8767	0.2592	0.0116	0.0757	0.841	0.8539	0.8792	0.8601	0.8902	0.2545	0.2438	0.2588	0.85	0.2671	0.2797	0.8948	0.2576	0.8564	0.88	0.2535	0.8964	0.0177	0.2048	0.259	0.8888	0.2569	0.2436	0.2555	0.8927	0.2486	0.2773	0.2427	0.2427
GCA_002956955.1_ASM295695v1_genomic	0.4717	0.4814	0.4673	0.2896	0.5048	0.5012	0.3068	0.2651	0.2853	0.2573	1	0.2837	0.2739	0.8536	0.3098	0.2884	0.2971	0.8593	0.0131	0.0722	0.2768	0.2811	0.2836	0.2864	0.2815	0.8546	0.8637	0.8507	0.2861	0.8386	0.8507	0.2717	0.861	0.2751	0.2911	0.8293	0.2765	0.0216	0.1696	0.8696	0.28	0.8565	0.8267	0.8871	0.3055	0.8328	0.8597	0.8583	0.8583
GCA_002957035.1_ASM295703v1_genomic	0.2028	0.2265	0.1965	0.9087	0.2405	0.226	0.8659	0.9992	0.993	0.9988	0.2687	1	0.8467	0.2642	0.8936	0.8749	0.8725	0.2592	0.0116	0.0757	0.8476	0.8543	0.8849	0.8608	0.8911	0.2545	0.2438	0.2588	0.8505	0.2666	0.2838	0.8956	0.2576	0.8624	0.8744	0.2535	0.899	0.0177	0.2048	0.2583	0.8889	0.2569	0.2436	0.2555	0.8912	0.2519	0.2773	0.2377	0.2377
GCA_003575325.1_ASM357532v1_genomic	0.2126	0.2366	0.2181	0.8889	0.2355	0.2333	0.8951	0.8626	0.8805	0.8625	0.2833	0.8773	1	0.2653	0.9104	0.848	0.865	0.2702	0.0116	0.0798	0.8635	0.8639	0.8675	0.8777	0.8646	0.2583	0.2534	0.2871	0.9442	0.2753	0.2745	0.8778	0.2629	0.8226	0.9012	0.275	0.9006	0.0238	0.2083	0.2614	0.8904	0.2528	0.2693	0.2723	0.8654	0.2659	0.2828	0.2616	0.2616
GCA_004768905.1_ASM476890v1_genomic	0.5017	0.5214	0.51	0.2929	0.5076	0.4999	0.2969	0.2702	0.2795	0.2641	0.8699	0.2789	0.2636	1	0.3078	0.2738	0.2882	0.8704	0.0131	0.0721	0.2646	0.2884	0.2855	0.2652	0.2795	0.8903	0.8306	0.8428	0.2829	0.8709	0.9469	0.2713	0.9052	0.2827	0.2762	0.8631	0.267	0.0173	0.1652	0.8835	0.2771	0.89	0.8436	0.8566	0.2971	0.8535	0.9091	0.9031	0.9031
GCA_010120175.1_ASM1012017v1_genomic	0.2288	0.2464	0.2154	0.9329	0.2477	0.2471	0.8684	0.8785	0.877	0.8817	0.2714	0.876	0.8619	0.2694	1	0.9158	0.9008	0.2822	0.0164	0.0731	0.8781	0.9056	0.8815	0.8959	0.8974	0.2604	0.2547	0.267	0.881	0.2774	0.2845	0.8996	0.2638	0.8791	0.9141	0.2571	0.923	0.0217	0.2159	0.2624	0.8762	0.2689	0.2595	0.2726	0.8839	0.2584	0.2804	0.2502	0.2502
GCA_010120395.1_ASM1012039v1_genomic	0.2136	0.2542	0.2154	0.8999	0.249	0.2423	0.858	0.8687	0.8754	0.868	0.2866	0.8692	0.8267	0.2703	0.9177	1	0.9336	0.2782	0.0168	0.0703	0.8942	0.9266	0.8892	0.8697	0.9197	0.2618	0.2602	0.268	0.8459	0.2886	0.2911	0.9115	0.2743	0.8841	0.9212	0.2587	0.8964	0.0219	0.2114	0.2804	0.8769	0.2819	0.2606	0.2814	0.917	0.2715	0.2889	0.253	0.253
GCA_010120895.1_ASM1012089v1_genomic	0.2188	0.2547	0.2111	0.887	0.2464	0.2398	0.8729	0.8708	0.8707	0.875	0.2808	0.871	0.841	0.2698	0.9047	0.9225	1	0.269	0.0168	0.0734	0.8919	0.9371	0.9066	0.8646	0.9112	0.2605	0.2638	0.2659	0.8426	0.2927	0.2863	0.9235	0.2668	0.9247	0.9161	0.26	0.9132	0.0219	0.2152	0.2801	0.8757	0.2719	0.2594	0.2825	0.9201	0.2657	0.2815	0.2482	0.2482
GCA_016455565.1_ASM1645556v1_genomic	0.5141	0.533	0.5166	0.2945	0.516	0.5308	0.2888	0.272	0.2801	0.2615	0.8541	0.2687	0.261	0.8754	0.3187	0.2762	0.2945	1	0.0169	0.0721	0.2621	0.2788	0.279	0.266	0.279	0.8896	0.8514	0.8755	0.2836	0.9394	0.8859	0.2662	0.8429	0.2752	0.284	0.8244	0.2643	0.0174	0.1682	0.8794	0.2722	0.8522	0.8383	0.8306	0.2927	0.8754	0.857	0.8501	0.8501
GCA_016811455.1_ASM1681145v1_genomic	0.0076	0.0143	0.0043	0.0071	0.0063	0.004	0.0067	0.0113	0.0035	0.0145	0.011	0.0112	0.0034	0.0105	0.0115	0.0167	0.0127	0.0156	1	0.0131	0.0082	0.0083	0.0085	0.0068	0.0162	0.0191	0.0188	0.0145	0.0073	0.0113	0.0042	0.0169	0.0109	0.0146	0.012	0.018	0.0042	0.5546	0.0239	0.02	0.0075	0.0158	0.0201	0.0194	0.0133	0.0162	0.0078	0.0157	0.0157
GCA_017903435.1_ASM1790343v1_genomic	0.0478	0.0468	0.0517	0.0779	0.047	0.0583	0.0832	0.0821	0.0718	0.0745	0.0677	0.0678	0.0591	0.0475	0.0936	0.0761	0.0836	0.0575	0.022	1	0.0669	0.0661	0.0621	0.0713	0.0755	0.0518	0.058	0.05	0.0821	0.0633	0.0598	0.0761	0.0605	0.0888	0.0865	0.0564	0.0668	0.0237	0.0747	0.0665	0.0802	0.0657	0.0653	0.0413	0.0905	0.0619	0.0569	0.0435	0.0435
GCA_020892745.1_ASM2089274v1_genomic	0.2147	0.25	0.2194	0.8938	0.2479	0.2329	0.8851	0.864	0.8729	0.8687	0.2816	0.8604	0.8704	0.2611	0.9171	0.9042	0.9017	0.2573	0.0167	0.0772	1	0.9039	0.9025	0.9066	0.9159	0.2513	0.2677	0.2682	0.8632	0.2795	0.2801	0.9122	0.2598	0.8859	0.9317	0.2605	0.9034	0.0286	0.21	0.2648	0.8886	0.2633	0.2575	0.2849	0.9099	0.2641	0.2824	0.2669	0.2669
GCA_020892755.1_ASM2089275v1_genomic	0.2232	0.2618	0.2187	0.8926	0.2359	0.2357	0.8529	0.8504	0.872	0.8555	0.2756	0.856	0.8366	0.267	0.8987	0.9256	0.952	0.2679	0.0167	0.0812	0.8916	1	0.904	0.8537	0.9124	0.2641	0.265	0.26	0.8433	0.2897	0.2874	0.92	0.267	0.8967	0.9218	0.2614	0.9015	0.0226	0.2189	0.2701	0.8547	0.2856	0.2611	0.2823	0.9079	0.2641	0.2789	0.2505	0.2505
GCA_020892765.1_ASM2089276v1_genomic	0.2242	0.2566	0.2201	0.886	0.2522	0.2424	0.8636	0.8684	0.8581	0.8635	0.2861	0.857	0.8309	0.2718	0.8961	0.8893	0.8916	0.2621	0.0167	0.0801	0.8764	0.8788	1	0.8907	0.9079	0.2655	0.2649	0.2641	0.8251	0.2807	0.2916	0.8959	0.2723	0.8707	0.8967	0.2568	0.9123	0.0225	0.2106	0.2684	0.8696	0.2763	0.2626	0.2827	0.9331	0.2718	0.2879	0.2685	0.2685
GCA_021029435.1_ASM2102943v1_genomic	0.2213	0.2464	0.2314	0.8762	0.256	0.241	0.9047	0.8766	0.8658	0.876	0.293	0.8607	0.8496	0.2621	0.9133	0.8827	0.8903	0.2727	0.0164	0.08	0.875	0.8714	0.901	1	0.8955	0.2578	0.2647	0.2792	0.8462	0.2784	0.289	0.8934	0.2749	0.89	0.8929	0.26	0.9335	0.0217	0.2075	0.266	0.8744	0.2597	0.2535	0.28	0.8889	0.2566	0.2881	0.2536	0.2535
GCA_021216555.1_ASM2121655v1_genomic	0.2144	0.2423	0.2032	0.861	0.2437	0.2358	0.8355	0.8434	0.8509	0.8372	0.2878	0.8491	0.7968	0.27	0.849	0.8798	0.8677	0.2674	0.013	0.0809	0.8489	0.838	0.869	0.8383	1	0.2564	0.2602	0.275	0.8061	0.2762	0.2855	0.8624	0.2643	0.8452	0.869	0.2633	0.8509	0.0225	0.22	0.2643	0.8368	0.2781	0.2611	0.286	0.8798	0.2691	0.2836	0.2531	0.2531
GCA_021354775.1_ASM2135477v1_genomic	0.5002	0.5197	0.5064	0.2984	0.5277	0.5411	0.2985	0.266	0.2809	0.2619	0.8856	0.2759	0.2612	0.8976	0.3128	0.2855	0.2944	0.8817	0.0132	0.0686	0.2629	0.29	0.2823	0.2657	0.2802	1	0.902	0.8592	0.2752	0.8724	0.8745	0.2737	0.8906	0.2795	0.2717	0.8272	0.268	0.0174	0.1725	0.9518	0.2693	0.9093	0.8565	0.9006	0.2993	0.8343	0.8634	0.8439	0.8439
GCA_021870635.1_ASM2187063v1_genomic	0.4827	0.5021	0.4691	0.2798	0.5234	0.5295	0.3029	0.2618	0.2783	0.2501	0.8684	0.2752	0.2513	0.8495	0.3073	0.276	0.291	0.8541	0.0133	0.0721	0.2641	0.27	0.2653	0.2671	0.2666	0.899	1	0.8404	0.2738	0.859	0.8432	0.2626	0.8862	0.2762	0.2702	0.8321	0.2552	0.0182	0.1808	0.9249	0.2718	0.9167	0.8724	0.91	0.288	0.8166	0.8407	0.8275	0.8275
GCA_022213685.1_ASM2221368v1_genomic	0.486	0.4994	0.4898	0.2906	0.5072	0.5339	0.2955	0.2549	0.2793	0.2473	0.8474	0.2737	0.273	0.8457	0.3138	0.275	0.2838	0.8906	0.0133	0.0685	0.2605	0.2612	0.2728	0.2731	0.278	0.8679	0.8532	1	0.2865	0.86	0.8634	0.2628	0.8601	0.26	0.2748	0.8259	0.255	0.0174	0.1651	0.88	0.2703	0.858	0.8188	0.8522	0.2946	0.8281	0.8195	0.8428	0.8428
GCA_022213695.1_ASM2221369v1_genomic	0.2346	0.2531	0.2334	0.8899	0.2527	0.2462	0.8924	0.8537	0.8809	0.8631	0.2843	0.8692	0.9345	0.2676	0.9128	0.863	0.8713	0.2764	0.0164	0.08	0.8664	0.8712	0.8585	0.886	0.874	0.2629	0.2656	0.2847	1	0.2674	0.283	0.8873	0.2735	0.8325	0.8937	0.2772	0.9151	0.0278	0.2189	0.2726	0.8685	0.2675	0.2665	0.2756	0.8685	0.2726	0.2842	0.2625	0.2625
GCA_023094105.1_ASM2309410v1_genomic	0.5097	0.5163	0.4949	0.2999	0.5126	0.5225	0.2965	0.2797	0.2918	0.2656	0.8492	0.276	0.2713	0.8561	0.3281	0.298	0.3122	0.9307	0.0169	0.0721	0.284	0.2916	0.2913	0.2825	0.2846	0.8557	0.8293	0.8598	0.2859	1	0.8791	0.2785	0.8472	0.2817	0.2989	0.8415	0.2808	0.0174	0.1692	0.8667	0.2888	0.8336	0.8353	0.8299	0.3046	0.8559	0.8438	0.8443	0.8443
GCA_023323915.1_ASM2332391v1_genomic	0.5056	0.5098	0.487	0.2846	0.4999	0.4979	0.2981	0.2701	0.288	0.2667	0.8613	0.2791	0.2553	0.9329	0.3073	0.2771	0.2935	0.8551	0.0131	0.072	0.2695	0.2861	0.2854	0.2637	0.2835	0.861	0.8266	0.8521	0.2838	0.8594	1	0.2753	0.9253	0.2862	0.2788	0.8775	0.2714	0.0173	0.1744	0.8663	0.2789	0.869	0.8275	0.8416	0.2922	0.834	0.8814	0.8786	0.8786
GCA_023323925.1_ASM2332392v1_genomic	0.2145	0.2449	0.2059	0.8945	0.2468	0.2313	0.8883	0.9124	0.9123	0.912	0.2746	0.9128	0.8608	0.2652	0.9244	0.9103	0.9299	0.2712	0.0168	0.069	0.897	0.9164	0.9139	0.8851	0.9154	0.2549	0.2617	0.2645	0.871	0.274	0.2774	1	0.2625	0.9163	0.9137	0.2627	0.9241	0.0286	0.2148	0.2711	0.9064	0.2673	0.2619	0.2713	0.925	0.2586	0.2735	0.2591	0.2591
GCA_023323975.1_ASM2332397v1_genomic	0.4894	0.5037	0.4825	0.2866	0.5028	0.5131	0.2863	0.258	0.2765	0.249	0.8644	0.28	0.2563	0.9043	0.2998	0.2719	0.2856	0.8488	0.0133	0.072	0.2589	0.2744	0.2836	0.2607	0.2737	0.8746	0.8519	0.8409	0.277	0.8519	0.9176	0.2693	1	0.2674	0.2669	0.9069	0.2605	0.0174	0.1691	0.9	0.2729	0.8926	0.8692	0.8389	0.2907	0.804	0.8812	0.8634	0.8634
GCA_023324185.1_ASM2332418v1_genomic	0.2287	0.2612	0.2219	0.8606	0.2448	0.2428	0.8732	0.8766	0.8753	0.8863	0.2845	0.875	0.8248	0.2637	0.8939	0.8963	0.9336	0.2749	0.0167	0.0737	0.8885	0.9002	0.8987	0.8794	0.9027	0.2559	0.2689	0.2669	0.8231	0.2901	0.2871	0.9222	0.2665	1	0.905	0.2588	0.9131	0.0219	0.2108	0.2678	0.8773	0.2793	0.2624	0.2796	0.9103	0.2659	0.2866	0.2616	0.2616
GCA_023324215.1_ASM2332421v1_genomic	0.2196	0.2551	0.2286	0.8822	0.2448	0.23	0.8744	0.8779	0.8834	0.8716	0.2904	0.8836	0.876	0.2626	0.9291	0.8917	0.9113	0.2799	0.0167	0.0775	0.8916	0.9028	0.9015	0.8948	0.9074	0.2573	0.264	0.2755	0.8582	0.2762	0.2852	0.9012	0.273	0.8882	1	0.2654	0.8969	0.0219	0.2096	0.2753	0.8823	0.2741	0.2667	0.278	0.8986	0.2766	0.2887	0.2565	0.2565
GCA_023324245.1_ASM2332424v1_genomic	0.4883	0.5188	0.4845	0.2745	0.5184	0.5191	0.2955	0.2631	0.2805	0.2602	0.8685	0.2804	0.2837	0.8766	0.2986	0.2786	0.2786	0.8593	0.0133	0.072	0.2826	0.2654	0.2672	0.2728	0.2773	0.8524	0.8462	0.8298	0.2822	0.8675	0.9065	0.2844	0.94	0.2702	0.2852	1	0.2569	0.0232	0.1645	0.8617	0.2947	0.8417	0.8686	0.8309	0.2913	0.85	0.864	0.867	0.867
GCA_024752795.1_ASM2475279v1_genomic	0.2264	0.2365	0.2177	0.8926	0.2521	0.2425	0.9297	0.8857	0.8782	0.8902	0.2868	0.8609	0.8795	0.2712	0.9158	0.8797	0.901	0.2745	0.0164	0.08	0.8674	0.8854	0.901	0.907	0.8945	0.2616	0.264	0.2697	0.8839	0.2854	0.2904	0.9124	0.2732	0.8927	0.8879	0.259	1	0.0218	0.2198	0.2761	0.8869	0.2602	0.2541	0.2729	0.9077	0.2616	0.2875	0.2565	0.2534
GCA_025860325.1_ASM2586032v1_genomic	0.0109	0.0253	0.0088	0.0196	0.0152	0.0084	0.0163	0.0199	0.0088	0.0193	0.0195	0.0238	0.0136	0.0209	0.0286	0.0256	0.0173	0.0219	0.5368	0.0271	0.0236	0.0132	0.0176	0.0164	0.0303	0.0239	0.0282	0.0237	0.026	0.0195	0.013	0.0327	0.0159	0.0243	0.0226	0.0326	0.0135	1	0.0426	0.0251	0.0309	0.0205	0.0299	0.0268	0.0179	0.0167	0.0163	0.0263	0.0263
GCA_025860345.1_ASM2586034v1_genomic	0.1378	0.1639	0.1519	0.222	0.1334	0.1523	0.222	0.1785	0.2201	0.1909	0.156	0.2031	0.2057	0.1601	0.2195	0.2048	0.2194	0.1676	0.0367	0.0875	0.2108	0.2079	0.2154	0.2272	0.2279	0.1785	0.1751	0.1508	0.2097	0.1637	0.1672	0.2121	0.1486	0.2228	0.2312	0.1557	0.1935	0.0482	1	0.1891	0.1797	0.166	0.1556	0.1791	0.2136	0.191	0.1752	0.1639	0.1639
GCA_026273365.1_ASM2627336v1_genomic	0.4967	0.5099	0.4906	0.2885	0.5087	0.526	0.2846	0.2579	0.2712	0.2542	0.8701	0.2658	0.2514	0.8872	0.3033	0.2718	0.2891	0.8661	0.0133	0.072	0.2495	0.2762	0.2758	0.2701	0.2675	0.9296	0.9022	0.8474	0.2721	0.8559	0.8678	0.2676	0.9174	0.2679	0.2675	0.8248	0.2564	0.0174	0.1724	1	0.2639	0.9356	0.8879	0.8863	0.2894	0.8171	0.8613	0.8341	0.8341
GCA_026622975.1_ASM2662297v1_genomic	0.2087	0.2254	0.1998	0.8953	0.2366	0.2265	0.8695	0.8936	0.9027	0.8934	0.281	0.9049	0.8819	0.2637	0.8993	0.8799	0.8729	0.268	0.0079	0.0731	0.8706	0.8394	0.8736	0.8865	0.8896	0.25	0.2425	0.2719	0.8565	0.2735	0.2743	0.897	0.2531	0.8539	0.8875	0.2714	0.8959	0.0237	0.2095	0.2657	1	0.2447	0.2556	0.2626	0.8962	0.2573	0.2808	0.2578	0.2578
GCA_027573255.1_ASM2757325v1_genomic	0.4932	0.5013	0.486	0.2845	0.5193	0.5081	0.2955	0.2562	0.2762	0.253	0.8739	0.2706	0.261	0.8946	0.3042	0.2723	0.2846	0.8661	0.0133	0.072	0.2563	0.2726	0.2727	0.2756	0.2691	0.8993	0.9032	0.8331	0.2721	0.8504	0.8658	0.2643	0.9159	0.272	0.2675	0.8321	0.2557	0.0173	0.1728	0.9317	0.268	1	0.8883	0.9051	0.289	0.8124	0.87	0.8576	0.8576
GCA_027573265.1_ASM2757326v1_genomic	0.4725	0.4784	0.4443	0.2832	0.4934	0.4959	0.2919	0.2604	0.2796	0.2507	0.8497	0.2744	0.2634	0.8634	0.3074	0.2735	0.2875	0.8561	0.0133	0.072	0.2622	0.2604	0.2694	0.2753	0.279	0.8594	0.8799	0.8055	0.285	0.8318	0.8267	0.2747	0.8716	0.2589	0.2722	0.8464	0.2488	0.0241	0.1721	0.8832	0.2827	0.8882	1	0.8834	0.2863	0.8282	0.8283	0.8353	0.8353
GCA_027574275.1_ASM2757427v1_genomic	0.4876	0.4869	0.4663	0.2795	0.5202	0.512	0.2992	0.2603	0.2831	0.2568	0.9004	0.275	0.2654	0.8688	0.3128	0.2832	0.2884	0.845	0.0132	0.0719	0.2683	0.2741	0.2797	0.2759	0.2831	0.8966	0.9174	0.8494	0.2739	0.8515	0.848	0.2708	0.8676	0.2823	0.2804	0.8235	0.2618	0.0182	0.1689	0.901	0.277	0.8911	0.8608	1	0.2922	0.8367	0.8564	0.839	0.839
GCA_027618225.1_ASM2761822v1_genomic	0.2201	0.2597	0.2232	0.8846	0.2574	0.2437	0.8655	0.8824	0.874	0.8823	0.2886	0.8688	0.825	0.2751	0.8932	0.9107	0.9187	0.2674	0.0168	0.0843	0.8763	0.9046	0.9404	0.8724	0.9074	0.2706	0.2653	0.2735	0.8341	0.2845	0.2956	0.9152	0.283	0.9009	0.8995	0.2612	0.9208	0.0219	0.2154	0.2778	0.8781	0.2799	0.2627	0.2742	1	0.2672	0.2933	0.2694	0.2663
GCA_029875635.1_ASM2987563v1_genomic	0.4342	0.481	0.4504	0.2726	0.4541	0.4805	0.2872	0.2576	0.283	0.2483	0.7888	0.2727	0.2546	0.8185	0.3015	0.2705	0.2698	0.8554	0.0169	0.0721	0.2573	0.2625	0.2687	0.2716	0.2742	0.7939	0.8067	0.8107	0.2718	0.8406	0.8182	0.2691	0.7825	0.2626	0.2835	0.8047	0.2523	0.0173	0.1721	0.8002	0.2725	0.7988	0.8	0.8037	0.2798	1	0.7872	0.8166	0.8166
GCA_030272405.1_ASM3027240v1_genomic	0.4944	0.5129	0.5052	0.2868	0.5034	0.5069	0.2985	0.2693	0.2795	0.2611	0.8794	0.2778	0.2639	0.9146	0.3068	0.2698	0.2829	0.8644	0.0131	0.069	0.2662	0.2747	0.2804	0.2654	0.2792	0.8634	0.8298	0.8456	0.2797	0.8545	0.901	0.2663	0.9016	0.2787	0.2758	0.8468	0.2616	0.0173	0.1686	0.8755	0.2724	0.8768	0.8361	0.8624	0.2919	0.8378	1	0.9632	0.9633
GCA_030272425.1_ASM3027242v1_genomic	0.4782	0.5065	0.4938	0.2817	0.4923	0.4959	0.301	0.2688	0.2795	0.2603	0.8513	0.2739	0.2664	0.9236	0.3018	0.2599	0.2729	0.8583	0.0131	0.0688	0.2686	0.2639	0.2703	0.2592	0.2733	0.8513	0.8122	0.8445	0.2847	0.849	0.8983	0.2734	0.8686	0.2683	0.2692	0.837	0.2517	0.0232	0.1673	0.8621	0.2754	0.8512	0.8227	0.8472	0.2891	0.8392	0.9711	1	0.9999
GCA_030272455.1_ASM3027245v1_genomic	0.4782	0.5065	0.4938	0.2817	0.4923	0.4959	0.301	0.2688	0.2795	0.2603	0.8513	0.2739	0.2664	0.9236	0.3018	0.2599	0.2729	0.8582	0.0131	0.0688	0.2686	0.2639	0.2702	0.2592	0.2733	0.8512	0.8122	0.8445	0.2847	0.849	0.8983	0.2734	0.8686	0.2682	0.2692	0.837	0.2512	0.0232	0.1676	0.8621	0.2754	0.8512	0.8227	0.8472	0.2891	0.8392	0.9711	0.9999	1
GCA_030875175.1_ASM3087517v1_genomic	0.4765	0.4674	0.4526	0.2795	0.4874	0.491	0.3055	0.2673	0.289	0.2603	0.8681	0.2755	0.2674	0.8676	0.3085	0.2844	0.301	0.8779	0.0133	0.0684	0.274	0.2663	0.274	0.2762	0.2743	0.829	0.8279	0.8839	0.2823	0.8347	0.8808	0.267	0.8663	0.268	0.2776	0.8201	0.2589	0.0174	0.168	0.8593	0.2836	0.8481	0.8116	0.8496	0.2959	0.8335	0.8516	0.8721	0.872
GCA_030927075.1_ASM3092707v1_genomic	0.4634	0.479	0.4529	0.2717	0.487	0.4873	0.2811	0.2523	0.2747	0.2395	0.8174	0.2667	0.272	0.8291	0.3027	0.2535	0.2722	0.8398	0.0133	0.0721	0.2659	0.2472	0.2661	0.2632	0.2697	0.8065	0.8521	0.8194	0.2663	0.8311	0.817	0.2686	0.8278	0.2568	0.2685	0.802	0.2455	0.0233	0.1682	0.8405	0.2847	0.8256	0.8111	0.8538	0.2679	0.8038	0.7934	0.8114	0.8114
GCA_032442855.1_ASM3244285v1_genomic	0.1829	0.1811	0.19	0.2435	0.1842	0.182	0.2267	0.2046	0.2159	0.2048	0.1785	0.1995	0.2063	0.1816	0.2271	0.2232	0.207	0.173	0.0123	0.0606	0.2055	0.2215	0.2239	0.2084	0.236	0.1799	0.1641	0.1807	0.236	0.1816	0.1806	0.2139	0.1713	0.2096	0.2231	0.1654	0.2109	0.0078	0.1817	0.1979	0.2058	0.1798	0.1663	0.1868	0.2344	0.1951	0.1712	0.1585	0.1585
GCA_033966675.1_ASM3396667v1_genomic	0.2231	0.2493	0.2117	0.8901	0.2474	0.2419	0.8796	0.8731	0.8949	0.8724	0.2815	0.8832	0.8532	0.2656	0.9152	0.9051	0.9266	0.2727	0.0167	0.0779	0.868	0.9107	0.8755	0.8741	0.9091	0.26	0.2634	0.2851	0.8686	0.276	0.2829	0.9094	0.2692	0.8862	0.9271	0.2603	0.9087	0.0219	0.2195	0.2708	0.8725	0.278	0.2694	0.2738	0.9159	0.2711	0.2891	0.2579	0.2579
GCA_033966685.1_ASM3396668v1_genomic	0.4692	0.4921	0.4691	0.284	0.4995	0.4993	0.2981	0.2729	0.2804	0.2652	0.8723	0.2775	0.2876	0.8789	0.3163	0.2701	0.2831	0.8265	0.0131	0.0677	0.2841	0.2656	0.268	0.2701	0.275	0.8406	0.8392	0.8344	0.2918	0.8508	0.8745	0.2819	0.8641	0.2714	0.2873	0.8456	0.2609	0.0276	0.1624	0.8478	0.3058	0.8555	0.8353	0.8667	0.291	0.8424	0.8664	0.8744	0.8743
GCA_033966695.1_ASM3396669v1_genomic	0.4661	0.4716	0.4526	0.2783	0.4935	0.4974	0.279	0.2647	0.2726	0.2526	0.8534	0.2803	0.2517	0.8231	0.2823	0.2585	0.2731	0.8232	0.0133	0.0684	0.2497	0.2438	0.2587	0.27	0.2633	0.7955	0.8157	0.817	0.259	0.8139	0.8519	0.251	0.8623	0.2552	0.2712	0.8423	0.2317	0.0174	0.1587	0.8096	0.2556	0.8068	0.8042	0.8354	0.2729	0.8273	0.8635	0.8406	0.8406
GCA_033967425.1_ASM3396742v1_genomic	0.4028	0.4071	0.3906	0.246	0.4347	0.4163	0.2402	0.2236	0.2293	0.2192	0.72	0.2315	0.2217	0.7257	0.2672	0.2284	0.2571	0.7189	0.0085	0.0563	0.2184	0.2371	0.2358	0.2322	0.239	0.7154	0.6993	0.707	0.2435	0.7216	0.7287	0.2306	0.7246	0.2296	0.2457	0.6701	0.2338	0.0127	0.1589	0.7119	0.2327	0.7082	0.6647	0.7094	0.2554	0.7071	0.7322	0.7056	0.7056
GCA_033967725.1_ASM3396772v1_genomic	0.4665	0.4746	0.4552	0.267	0.4852	0.5051	0.2996	0.2564	0.2834	0.2485	0.8848	0.2691	0.2654	0.8255	0.3023	0.2705	0.286	0.8486	0.0132	0.0721	0.2573	0.2645	0.2671	0.2695	0.2713	0.869	0.899	0.8306	0.2698	0.8352	0.822	0.2567	0.8588	0.2608	0.284	0.8169	0.2566	0.0173	0.1723	0.8947	0.2796	0.872	0.8483	0.8905	0.2819	0.8192	0.8339	0.8202	0.8202
GCA_034857105.1_ASM3485710v1_genomic	0.2293	0.2595	0.2286	0.8967	0.2562	0.2484	0.8832	0.8638	0.8819	0.8677	0.2862	0.8606	0.8468	0.2655	0.9172	0.9332	0.9486	0.2844	0.0167	0.0779	0.907	0.9402	0.9109	0.8972	0.9257	0.265	0.2661	0.277	0.8464	0.2873	0.2866	0.9294	0.2767	0.917	0.9285	0.2601	0.9291	0.0219	0.2146	0.2748	0.8817	0.2824	0.2659	0.2739	0.9299	0.2676	0.2892	0.2626	0.2625
GCA_035091125.1_ASM3509112v1_genomic	0.4584	0.4747	0.4482	0.2747	0.4882	0.4941	0.2845	0.2589	0.2759	0.2539	0.8724	0.2778	0.2625	0.8359	0.292	0.2799	0.2913	0.8204	0.0132	0.0688	0.2537	0.2719	0.2785	0.2808	0.2817	0.8237	0.8636	0.8045	0.2625	0.8239	0.8325	0.2709	0.8547	0.2663	0.2812	0.8133	0.2664	0.0215	0.1637	0.8439	0.283	0.8751	0.828	0.8495	0.2878	0.8123	0.8348	0.8229	0.823
GCA_037061785.1_ASM3706178v1_genomic	0.2146	0.2455	0.2141	0.9069	0.2505	0.2314	0.8962	0.8594	0.8634	0.8515	0.2935	0.8589	0.8434	0.2647	0.9075	0.9203	0.9188	0.28	0.0168	0.0689	0.8913	0.8923	0.8721	0.873	0.9053	0.251	0.2635	0.275	0.8545	0.2875	0.2846	0.8987	0.2683	0.8839	0.8955	0.2622	0.9089	0.0226	0.2198	0.2701	0.8676	0.2767	0.2561	0.28	0.9067	0.2629	0.2984	0.2711	0.2711
GCA_037114535.1_ASM3711453v1_genomic	0.1483	0.1612	0.1443	0.2235	0.1421	0.1498	0.2241	0.1833	0.2123	0.194	0.1485	0.1979	0.209	0.1518	0.2128	0.2169	0.2258	0.164	0.0299	0.0827	0.2175	0.2185	0.2226	0.221	0.229	0.1707	0.1675	0.1513	0.2156	0.1591	0.1641	0.2208	0.1483	0.2224	0.2246	0.1533	0.2029	0.0287	0.6123	0.1808	0.1916	0.1656	0.1588	0.1767	0.2056	0.1769	0.1594	0.1684	0.1684
GCA_038082095.1_ASM3808209v1_genomic	0.4556	0.4802	0.4572	0.2604	0.4785	0.488	0.288	0.2538	0.2775	0.2535	0.8273	0.2758	0.2529	0.827	0.3011	0.2567	0.2731	0.8516	0.0132	0.0722	0.265	0.2535	0.269	0.264	0.2756	0.7947	0.8066	0.8316	0.2625	0.8297	0.8589	0.2646	0.8154	0.2674	0.2699	0.8084	0.2522	0.0173	0.1694	0.8146	0.2718	0.8107	0.7997	0.8202	0.2712	0.8634	0.8117	0.8149	0.8149
GCA_902150645.1_phAPEC8_ev052_genomic	0.4974	0.5075	0.4998	0.2888	0.5035	0.5012	0.297	0.2705	0.2838	0.2626	0.8752	0.2787	0.2557	0.9621	0.3079	0.2738	0.2891	0.8637	0.0132	0.0722	0.2641	0.2842	0.2816	0.2608	0.2795	0.8707	0.8245	0.8626	0.2834	0.8624	0.9546	0.2715	0.9281	0.2827	0.2763	0.882	0.2674	0.0174	0.1733	0.8717	0.2725	0.8785	0.8292	0.8417	0.2972	0.8421	0.909	0.9041	0.9042
GCA_902728315.1_vB_EcoM_UP17_genomic	0.4984	0.5182	0.4888	0.2918	0.5093	0.5136	0.2946	0.2727	0.2789	0.2624	0.8767	0.2786	0.2674	0.8519	0.3117	0.2752	0.2872	0.8608	0.0132	0.0722	0.2696	0.2806	0.286	0.2733	0.2852	0.8753	0.8783	0.8673	0.2813	0.8459	0.8723	0.2705	0.8666	0.286	0.2798	0.8364	0.2671	0.0174	0.1728	0.8808	0.2777	0.8581	0.8222	0.8861	0.3012	0.824	0.8801	0.8625	0.8625
GCA_903994075.1_Paula_Assembly_001_genomic	0.2238	0.2588	0.2201	0.9004	0.2527	0.2473	0.8582	0.8737	0.8746	0.8728	0.2848	0.8781	0.8273	0.2667	0.9243	0.9573	0.9327	0.2743	0.0168	0.0737	0.8946	0.9225	0.9154	0.8721	0.9373	0.2584	0.2653	0.2677	0.8427	0.2888	0.2948	0.9146	0.2699	0.9064	0.9281	0.2604	0.9047	0.0225	0.2163	0.2805	0.8814	0.2827	0.2701	0.2772	0.9334	0.2718	0.2874	0.258	0.258
GCA_944318295.1_Assembly_002_genomic	0.2285	0.2596	0.2203	0.8974	0.2488	0.2425	0.8799	0.8642	0.8666	0.8634	0.2865	0.8571	0.8424	0.2707	0.924	0.926	0.9248	0.2657	0.0167	0.0816	0.8837	0.9369	0.9243	0.8779	0.9149	0.2663	0.2638	0.2692	0.8618	0.2844	0.2957	0.9248	0.2747	0.9052	0.9072	0.2592	0.9285	0.0219	0.2222	0.2722	0.8737	0.2819	0.2665	0.2815	0.9223	0.2684	0.2923	0.2603	0.2603
GCA_964033825.1_536_P1_genomic	0.4299	0.4512	0.4359	0.2729	0.4549	0.4667	0.2789	0.2421	0.2819	0.2381	0.8238	0.2741	0.2663	0.7981	0.3124	0.2618	0.2719	0.7996	0.013	0.0719	0.2588	0.2585	0.2699	0.2754	0.2641	0.8201	0.8359	0.8275	0.2688	0.7908	0.8125	0.2677	0.8324	0.2611	0.2589	0.8072	0.2511	0.0233	0.1688	0.8198	0.2762	0.8104	0.7989	0.8316	0.2669	0.7976	0.7813	0.7907	0.7906
GCA_964033965.1_DIJ07_P1_genomic	0.4774	0.4897	0.4676	0.2951	0.4968	0.4894	0.3014	0.2756	0.2753	0.2688	0.8391	0.2778	0.2466	0.8855	0.3119	0.2741	0.2881	0.8192	0.0132	0.0695	0.2715	0.2703	0.2821	0.2644	0.2846	0.8114	0.7991	0.7922	0.2785	0.8408	0.8912	0.272	0.872	0.2841	0.2745	0.8411	0.2647	0.0174	0.1603	0.8208	0.2673	0.8296	0.7927	0.816	0.2959	0.807	0.8706	0.866	0.866
GCA_964034235.1_536_P9_genomic	0.218	0.2419	0.2147	0.9066	0.2453	0.2351	0.9054	0.8715	0.866	0.8702	0.2695	0.8761	0.8792	0.2638	0.9317	0.8935	0.8707	0.2629	0.0127	0.073	0.895	0.8661	0.8968	0.8883	0.9096	0.2478	0.2529	0.2675	0.8765	0.2715	0.2752	0.9089	0.2581	0.8737	0.9046	0.2648	0.8899	0.0278	0.2137	0.2597	0.878	0.2577	0.2598	0.2665	0.8777	0.2589	0.2779	0.2572	0.2572
GCA_964034255.1_536_P6_genomic	0.215	0.2463	0.219	0.8947	0.2471	0.2401	0.8853	0.8776	0.8953	0.8816	0.2748	0.8771	0.8313	0.2551	0.9171	0.9182	0.9029	0.2713	0.0165	0.0796	0.8973	0.9023	0.9138	0.9034	0.9088	0.2439	0.2449	0.2618	0.8353	0.283	0.2802	0.9185	0.2715	0.9089	0.8973	0.2541	0.9139	0.0224	0.2083	0.2556	0.8846	0.2685	0.2399	0.2617	0.912	0.2448	0.2828	0.2518	0.2518
GCA_964034285.1_DIJ07_P2_genomic	0.4699	0.4693	0.4544	0.2883	0.4772	0.4791	0.2943	0.2636	0.2789	0.2593	0.8036	0.2749	0.2648	0.7995	0.3087	0.2559	0.2675	0.7964	0.0131	0.06	0.2572	0.26	0.2684	0.2722	0.2647	0.7814	0.7855	0.7653	0.2711	0.7684	0.8028	0.2598	0.8151	0.2682	0.2704	0.7919	0.2585	0.0215	0.1756	0.7856	0.2584	0.7838	0.7595	0.8107	0.2631	0.7677	0.802	0.7877	0.7877
GCA_964034475.1_536_P7_genomic	0.215	0.2463	0.219	0.8947	0.2471	0.2401	0.8852	0.8776	0.8953	0.8816	0.2748	0.8771	0.8313	0.2551	0.9171	0.9182	0.9029	0.2713	0.0165	0.0796	0.8973	0.9023	0.9138	0.9034	0.9088	0.2439	0.2449	0.2618	0.8353	0.283	0.2802	0.9184	0.2715	0.9089	0.8972	0.2541	0.9139	0.0224	0.2083	0.2556	0.8845	0.2685	0.2399	0.2617	0.912	0.2448	0.2828	0.2518	0.2518
GCF_000906475.1_ViralProj185315_genomic	0.4902	0.5086	0.4911	0.2823	0.5143	0.527	0.2961	0.2616	0.2713	0.2404	0.8246	0.2705	0.245	0.8413	0.3034	0.2737	0.2817	0.8769	0.0133	0.0722	0.2552	0.2672	0.2615	0.2634	0.2707	0.8329	0.8202	0.8607	0.2807	0.8828	0.8724	0.2596	0.8347	0.2668	0.2671	0.827	0.2537	0.0174	0.1659	0.8576	0.2623	0.8306	0.8258	0.8084	0.2911	0.8406	0.8465	0.8282	0.8282
GCF_000914915.1_ViralProj240593_genomic	0.2125	0.2357	0.2083	0.8939	0.2416	0.229	0.8622	0.8695	0.8677	0.8686	0.2734	0.8863	0.878	0.2684	0.9037	0.8713	0.8712	0.2787	0.0164	0.0731	0.878	0.8377	0.86	0.8876	0.904	0.2549	0.2544	0.2639	0.8711	0.2796	0.2749	0.9002	0.2702	0.8487	0.9093	0.2918	0.8617	0.0284	0.206	0.2662	0.8879	0.2655	0.2931	0.2719	0.8766	0.2834	0.2788	0.2631	0.2631
GCF_002611945.1_ASM261194v1_genomic	0.5106	0.5204	0.5038	0.2988	0.5061	0.5141	0.3064	0.2754	0.2886	0.2636	0.86	0.2845	0.2606	0.9484	0.3161	0.2832	0.2924	0.8637	0.0131	0.0687	0.2741	0.2894	0.2906	0.2695	0.2848	0.8702	0.837	0.8504	0.2883	0.8622	0.9533	0.2766	0.9008	0.2879	0.2809	0.8543	0.2731	0.0173	0.171	0.8766	0.2769	0.8796	0.839	0.8544	0.3025	0.8422	0.8874	0.8944	0.8944
GCF_002612725.1_ASM261272v1_genomic	0.4641	0.496	0.4663	0.2676	0.4884	0.4955	0.2851	0.2582	0.2799	0.2598	0.8446	0.2748	0.2705	0.8535	0.2889	0.273	0.2817	0.867	0.0133	0.0721	0.2729	0.2591	0.2649	0.2739	0.2704	0.8086	0.8136	0.822	0.2744	0.8413	0.8576	0.2767	0.8099	0.2685	0.2905	0.8705	0.2531	0.0234	0.1648	0.8217	0.2948	0.8002	0.8336	0.8278	0.2808	0.8906	0.8172	0.8417	0.8417
GCF_002612725.2_ASM261272v1_genomic	0.4646	0.5016	0.4723	0.2685	0.4898	0.4972	0.2888	0.2582	0.2836	0.2598	0.8467	0.2748	0.2705	0.8594	0.2931	0.2729	0.282	0.8732	0.0133	0.0721	0.2729	0.259	0.2649	0.2739	0.2714	0.8139	0.8182	0.8248	0.2749	0.8435	0.8701	0.2767	0.8197	0.2685	0.2905	0.8814	0.2531	0.0234	0.1649	0.8228	0.2948	0.8058	0.8353	0.8238	0.2812	0.8978	0.8241	0.8485	0.8486
GCF_002743975.1_ASM274397v1_genomic	0.2195	0.2422	0.2239	0.8955	0.2515	0.2397	0.9248	0.8507	0.8553	0.85	0.2823	0.8505	0.8778	0.2614	0.8937	0.8789	0.8892	0.2757	0.0167	0.0801	0.8844	0.8682	0.8944	0.8765	0.9154	0.2555	0.2595	0.2743	0.8799	0.2886	0.2817	0.8932	0.2748	0.8679	0.8675	0.2601	0.9209	0.0219	0.2198	0.2704	0.8489	0.2724	0.2493	0.2773	0.9036	0.2535	0.2834	0.2508	0.2508
GCF_003308535.1_ASM330853v1_genomic	0.4619	0.4908	0.4664	0.2787	0.4775	0.4758	0.2898	0.2548	0.2829	0.2527	0.8376	0.269	0.2692	0.8144	0.3107	0.2782	0.2951	0.819	0.0133	0.0688	0.2728	0.2632	0.2695	0.2852	0.2844	0.8148	0.8298	0.806	0.2851	0.8318	0.8009	0.2773	0.8356	0.2578	0.2734	0.7873	0.2528	0.0233	0.1649	0.8314	0.2846	0.8145	0.8126	0.8507	0.285	0.7939	0.831	0.8167	0.8167
GCF_003613295.1_ASM361329v1_genomic	0.2346	0.2531	0.2334	0.8905	0.2527	0.2462	0.8931	0.8543	0.8811	0.8635	0.2843	0.8697	0.9364	0.2676	0.9084	0.8584	0.8654	0.2764	0.0164	0.08	0.8665	0.8664	0.86	0.8816	0.8684	0.2629	0.2656	0.2847	0.9989	0.2674	0.283	0.8817	0.2735	0.8337	0.8942	0.2772	0.9112	0.0278	0.2189	0.2726	0.8699	0.2675	0.2665	0.2756	0.8631	0.2726	0.2842	0.2625	0.2625
GCF_004794915.1_ASM479491v1_genomic	0.4957	0.5204	0.503	0.2877	0.5059	0.4928	0.2986	0.2668	0.2877	0.2584	0.8941	0.2782	0.2762	0.9017	0.3073	0.267	0.2728	0.8558	0.0125	0.0647	0.2728	0.2734	0.2745	0.2648	0.2795	0.886	0.8577	0.8769	0.2971	0.8308	0.9022	0.2762	0.897	0.27	0.2755	0.8597	0.2566	0.0276	0.1685	0.899	0.2845	0.8789	0.8328	0.8806	0.2848	0.8346	0.8897	0.8894	0.8894
GCF_005892245.1_ASM589224v1_genomic	0.4968	0.5165	0.5069	0.2842	0.5157	0.4994	0.3047	0.2706	0.2801	0.2622	0.8501	0.2796	0.2579	0.9296	0.3083	0.2743	0.2905	0.8341	0.0132	0.0722	0.2574	0.2811	0.2836	0.2655	0.2785	0.8478	0.835	0.8521	0.2787	0.8385	0.9187	0.2672	0.8994	0.2781	0.2695	0.8573	0.2641	0.0173	0.1652	0.8679	0.2641	0.8687	0.8216	0.847	0.3033	0.8128	0.8816	0.901	0.901
GCF_010120125.1_ASM1012012v1_genomic	0.2244	0.2586	0.2209	0.8889	0.2503	0.2368	0.8649	0.8567	0.8558	0.8501	0.2926	0.8513	0.8225	0.2656	0.9138	0.9092	0.8934	0.2725	0.013	0.0731	0.8891	0.9037	0.9073	0.8956	0.9211	0.2608	0.2609	0.274	0.8293	0.2867	0.2893	0.8914	0.2639	0.8983	0.9248	0.258	0.9019	0.022	0.2111	0.2784	0.8653	0.2823	0.2644	0.2808	0.9112	0.2749	0.291	0.2586	0.2586
GCF_010120165.1_ASM1012016v1_genomic	0.4453	0.4648	0.4342	0.2847	0.4859	0.4881	0.2984	0.2518	0.2762	0.2484	0.8884	0.2694	0.2647	0.8119	0.3048	0.2751	0.2836	0.8298	0.0133	0.0722	0.271	0.2554	0.2737	0.2857	0.272	0.8468	0.8833	0.8322	0.2806	0.8257	0.8003	0.2752	0.8534	0.2614	0.2785	0.7935	0.263	0.0234	0.1718	0.8725	0.2781	0.8632	0.8672	0.8775	0.2905	0.8014	0.83	0.824	0.824
GCF_010120775.1_ASM1012077v1_genomic	0.2148	0.2331	0.1998	0.8814	0.2422	0.2238	0.8233	0.8765	0.8736	0.8819	0.2763	0.8801	0.8532	0.2658	0.8857	0.8929	0.8765	0.256	0.0167	0.0769	0.8484	0.8791	0.8519	0.8531	0.8551	0.2559	0.2548	0.2652	0.8479	0.2749	0.2884	0.8727	0.2632	0.8577	0.8794	0.2512	0.8831	0.0219	0.206	0.2649	0.8515	0.2578	0.2469	0.2642	0.8568	0.2622	0.2774	0.2451	0.2451
GCF_010120825.1_ASM1012082v1_genomic	0.4144	0.4317	0.4129	0.2703	0.4298	0.4474	0.2701	0.2659	0.2727	0.2685	0.7602	0.2836	0.2536	0.7994	0.2892	0.2511	0.2706	0.7789	0.0083	0.0684	0.2432	0.2607	0.2611	0.2657	0.2505	0.7632	0.7528	0.7791	0.2437	0.7899	0.7679	0.2449	0.7914	0.246	0.2592	0.7813	0.2604	0.0137	0.1541	0.766	0.2752	0.7805	0.783	0.7842	0.2463	0.8007	0.7473	0.7557	0.7557
GCF_010120835.1_ASM1012083v1_genomic	0.4516	0.4779	0.4561	0.2917	0.469	0.4586	0.2848	0.261	0.2748	0.2527	0.782	0.2731	0.2564	0.8146	0.2981	0.2495	0.2651	0.7881	0.013	0.0732	0.2381	0.2638	0.2779	0.2509	0.272	0.7412	0.7243	0.7598	0.2658	0.7913	0.8133	0.2584	0.7817	0.2674	0.2682	0.7647	0.2542	0.017	0.1701	0.7505	0.265	0.7539	0.7348	0.7607	0.2665	0.7585	0.8051	0.7925	0.7925
GCF_010121055.1_ASM1012105v1_genomic	0.4731	0.4904	0.4661	0.273	0.511	0.5152	0.2932	0.2555	0.2695	0.2472	0.8545	0.2651	0.2538	0.8413	0.2942	0.2676	0.2782	0.855	0.0133	0.0733	0.2572	0.2668	0.2665	0.2628	0.2668	0.8305	0.8341	0.8305	0.2719	0.8414	0.8383	0.2621	0.8293	0.2652	0.2692	0.7997	0.2594	0.0173	0.1749	0.8491	0.2675	0.8255	0.7965	0.839	0.2786	0.8105	0.8204	0.8214	0.8214
GCF_010121085.1_ASM1012108v1_genomic	0.4622	0.4673	0.4421	0.2948	0.4835	0.4803	0.2967	0.2807	0.2894	0.2691	0.8924	0.2917	0.2669	0.8518	0.3064	0.2877	0.2929	0.8422	0.0131	0.0722	0.2705	0.2672	0.2743	0.2879	0.2759	0.8088	0.8301	0.8345	0.2775	0.8224	0.8481	0.2718	0.8456	0.2636	0.2879	0.8163	0.2615	0.0172	0.1677	0.819	0.2871	0.8316	0.8335	0.8515	0.3002	0.8199	0.8312	0.8421	0.8421
GCF_014337505.1_ASM1433750v1_genomic	0.485	0.5124	0.4797	0.2865	0.5187	0.5364	0.286	0.2581	0.2802	0.2499	0.8751	0.2762	0.2564	0.8672	0.3053	0.278	0.2907	0.8659	0.0133	0.0721	0.256	0.277	0.2763	0.2663	0.2727	0.914	0.9133	0.8413	0.2733	0.8498	0.8642	0.2696	0.9229	0.2721	0.2668	0.8312	0.2649	0.0174	0.1687	0.9389	0.2684	0.9358	0.8881	0.8855	0.2859	0.8207	0.8702	0.8514	0.8514
GCF_014892815.1_ASM1489281v1_genomic	0.2149	0.238	0.219	0.8732	0.2431	0.2247	0.8535	0.8516	0.8814	0.8618	0.275	0.8562	0.8673	0.2587	0.9039	0.8687	0.8713	0.2578	0.0127	0.0732	0.8682	0.8789	0.8646	0.8615	0.8682	0.2563	0.2449	0.2642	0.848	0.2693	0.2788	0.8874	0.2637	0.8674	0.9081	0.2654	0.8925	0.0217	0.1962	0.2588	0.8566	0.2547	0.246	0.2629	0.8626	0.2496	0.2818	0.2482	0.2482
GCF_018642085.1_ASM1864208v1_genomic	0.4862	0.49	0.4753	0.2887	0.5007	0.5095	0.2991	0.272	0.2808	0.2575	0.8687	0.2807	0.2712	0.8569	0.3213	0.2855	0.2959	0.8672	0.0167	0.0688	0.276	0.2741	0.2734	0.2826	0.2885	0.8536	0.8274	0.8491	0.2895	0.8632	0.8492	0.2844	0.8514	0.2695	0.2876	0.8142	0.266	0.0276	0.167	0.8723	0.2898	0.8471	0.832	0.8815	0.3008	0.8324	0.8717	0.8788	0.8787
[truncated: 43 more columns]

## Sheet: ST5
Table S5	Enterobacteriaceae strains used for host range testing
Strain	Source	ST	adk	fumC	gyrB	icd	mdh	purA	recA
MG1655	E. coli laboratory strain	10	10	11	4	8	8	8	2
TOP10F'	E. coli laboratory strain	Unknown
BL21	E. coli laboratory strain	93	6	11	4	10	7	11	6
ATCC43888	E. coli reference clinical isolate	11	12	12	8	12	15	2	2
NBRC102203	E. coli reference clinical isolate	95	37	38	19	37	17	11	26
TK001	E. coli reference clinical isolate	345	6	4	14	1	20	62	7
ESBL920	E. coli clinical isolate	Novel ST	4	~26	2	25	5	5	19
ESBL922	E. coli clinical isolate	Novel ST	4	~26	2	25	5	5	19
ESBL931	E. coli clinical isolate	Novel ST	4	~26	2	25	5	5	19
ESBL933	E. coli clinical isolate	131	53	40	47	13	36	28	29
ESBL946	E. coli clinical isolate	73	36	24	9	13	17	11	25
ESBL953	E. coli clinical isolate	131	53	40	47	13	36	28	29
ESBL955	E. coli clinical isolate	38	4	26	2	25	5	5	19
ESBL960	E. coli clinical isolate	410	6	4	12	1	20	18	7
ESBL963	E. coli clinical isolate	2599	267	6	5	26	9	13	98
ESBL971	E. coli clinical isolate	3714	6	4	14	402	24	8	14
ESBL983	E. coli clinical isolate	131	53	40	47	13	36	28	29
ESBL991	E. coli clinical isolate	95	37	38	19	37	17	11	26
ESBL994	E. coli clinical isolate	131	53	40	47	13	36	28	29
ESBL1002	E. coli clinical isolate	1193	14	14	10	200	17	7	10
ESBL1013	E. coli clinical isolate	131	53	40	47	13	36	28	29
ESBL1054	E. coli clinical isolate	38	4	26	2	25	5	5	19
ESBL1064	E. coli clinical isolate	131	53	40	47	13	36	28	29
ESBL1080	E. coli clinical isolate	131	53	40	47	13	36	28	29
ESBL1090	E. coli clinical isolate	131	53	40	47	13	36	28	29
ESBL1097	E. coli clinical isolate	131	53	40	47	13	36	28	29
ESBL1109	E. coli clinical isolate	131	53	40	47	13	36	28	29
SUTL-1	E. coli clinical isolate	73	36	24	9	13	17	11	25
SUTL-2	E. coli clinical isolate	4702	13	426	9	13	16	10	9
SUTL-3	E. coli clinical isolate	73	36	24	9	13	17	11	25
SUTL-4	E. coli clinical isolate	73	36	24	9	13	17	11	25
SUTL-5	E. coli clinical isolate	131	53	40	47	13	36	28	29
TWCC59747	E. coli clinical isolate	131	53	40	47	13	36	28	29
SE	Salmonella reference clinical isolate	non-E. coli
SM	Salmonella reference clinical isolate	non-E. coli
SP	Salmonella reference clinical isolate	non-E. coli
ST	Salmonella reference clinical isolate	non-E. coli
Escherichia fergusonii	Escherichia reference clinical isolate	non-E. coli
