# Supplementary material for: Novel Escherichia coli phages representing a distinct genus within the subfamily Stephanstirmvirinae: genome and host range characteristics
Source: Arch Virol. 2025 Dec 10;171(1):18. doi: 10.1007/s00705-025-06469-1 (PMC12695924; doi:10.1007/s00705-025-06469-1)
Supplement: Supplementary file 3 — Supplementary Material 3(XLSX 346 KB) [file 705_2025_6469_MOESM3_ESM.xlsx]

## Sheet: ST1
Table S5	Enterobacteriaceae strains used for host range testing
Strain	Source	ST	adk	fumC	gyrB	icd	mdh	purA	recA	O-antigen	H-antigen
MG1655	E. coli laboratory strain	10	10	11	4	8	8	8	2	16	48
TOP10F'	E. coli laboratory strain	Unknown								16	48
BL21	E. coli laboratory strain	93	6	11	4	10	7	11	6	7	ND
ATCC43888	E. coli reference clinical isolate	11	12	12	8	12	15	2	2	157	7
NBRC102203	E. coli reference clinical isolate	95	37	38	19	37	17	11	26	1	7
TK001	E. coli reference clinical isolate	345	6	4	14	1	20	62	7	134, 46, 8	45
ESBL920	E. coli clinical isolate	Novel ST	4	~26	2	25	5	5	19	1	15
ESBL922	E. coli clinical isolate	Novel ST	4	~26	2	25	5	5	19	1	15
ESBL931	E. coli clinical isolate	Novel ST	4	~26	2	25	5	5	19	1	15
ESBL933	E. coli clinical isolate	131	53	40	47	13	36	28	29	25	4
ESBL946	E. coli clinical isolate	73	36	24	9	13	17	11	25	6	1
ESBL953	E. coli clinical isolate	131	53	40	47	13	36	28	29	25	4
ESBL955	E. coli clinical isolate	38	4	26	2	25	5	5	19	50, 2	30
ESBL960	E. coli clinical isolate	410	6	4	12	1	20	18	7	8	21
ESBL963	E. coli clinical isolate	2599	267	6	5	26	9	13	98	ND	2
ESBL971	E. coli clinical isolate	3714	6	4	14	402	24	8	14	42, 28ac	21
ESBL983	E. coli clinical isolate	131	53	40	47	13	36	28	29	25	4
ESBL991	E. coli clinical isolate	95	37	38	19	37	17	11	26	50, 2	4
ESBL994	E. coli clinical isolate	131	53	40	47	13	36	28	29	25	4
ESBL1002	E. coli clinical isolate	1193	14	14	10	200	17	7	10	75	5
ESBL1013	E. coli clinical isolate	131	53	40	47	13	36	28	29	25	4
ESBL1054	E. coli clinical isolate	38	4	26	2	25	5	5	19	86	18
ESBL1064	E. coli clinical isolate	131	53	40	47	13	36	28	29	25	4
ESBL1080	E. coli clinical isolate	131	53	40	47	13	36	28	29	25	4
ESBL1090	E. coli clinical isolate	131	53	40	47	13	36	28	29	25	4
ESBL1097	E. coli clinical isolate	131	53	40	47	13	36	28	29	25	4
ESBL1109	E. coli clinical isolate	131	53	40	47	13	36	28	29	25	4
SUTL-1	E. coli clinical isolate	73	36	24	9	13	17	11	25	6	1
SUTL-2	E. coli clinical isolate	4702	13	426	9	13	16	10	9	4	5
SUTL-3	E. coli clinical isolate	73	36	24	9	13	17	11	25	6	1
SUTL-4	E. coli clinical isolate	73	36	24	9	13	17	11	25	6	1
SUTL-5	E. coli clinical isolate	131	53	40	47	13	36	28	29	25	4
TWCC59747	E. coli clinical isolate	131	53	40	47	13	36	28	29	16	5
SE (NBRC3313)	Salmonella reference clinical isolate	non-E. coli								NA	NA
SM (NBRC15335)	Salmonella reference clinical isolate	non-E. coli								NA	NA
SP (NBRC3163)	Salmonella reference clinical isolate	non-E. coli								NA	NA
ST (NBRC13245)	Salmonella reference clinical isolate	non-E. coli								NA	NA
Escherichia fergusonii (NBRC102419)	Escherichia reference clinical isolate	non-E. coli								ND	ND

## Sheet: ST2
Table S2	BLASTn search results of phages in this study
VC	Phage	Closest relative			Per. Ident (%)	Query cover (%)	BLASTN ANI (%) Per. Ident × QC	Accessiion
82_0	ΦWec187	Escherichia phage AV123	Stephanstirmvirinae	Justusliebigvirus	0.9809	0.96	0.941664	OR352953.1
82_1	ΦWec179	Escherichia phage vB_EcoM_DE16		Phapecoctavirus	0.8018	0.69	0.553242	OP595145.1
82_1	ΦWec181				0.8018	0.69	0.553242
82_1	ΦWec186				0.8018	0.69	0.553242
82_1	ΦWec188	Escherichia phage Mt1B1_P17			0.7766	0.7	0.54362	NC_052662.1
82_1	ΦWec190				0.7766	0.7	0.54362

## Sheet: ST3
Table S3	Gene-sharing network analysis results based on shared protein clusters for phages in this study
Genome	Order	Family	Subfamily	Genus	VC	VC Status	Size	VC Subcluster	VC Subcluster Size	Quality	Adj P-value	Topology Confidence Score	Genera in VC	Families in VC	Orders in VC	Genus Confidence Score
Enterobacteria~phage~phi92	Caudovirales	-	Stephanstirmvirinae	Justusliebigvirus	315_0	Clustered	7	VC_315_0	7	0.1281	0.999991	0.1281	1	2	2	1
J_Escherichia_phage_VEcB	Caudovirales	-	Stephanstirmvirinae	Justusliebigvirus	315_0	Clustered	7	VC_315_0	7	0.1281	0.999991	0.1281	1	2	2	1
J_Escherichia_phage_alia	Caudovirales	-	Stephanstirmvirinae	Justusliebigvirus	315_0	Clustered	7	VC_315_0	7	0.1281	0.999991	0.1281	1	2	2	1
J_Escherichia_phage_muut	Caudovirales	-	Stephanstirmvirinae	Justusliebigvirus	315_0	Clustered	7	VC_315_0	7	0.1281	0.999991	0.1281	1	2	2	1
J_Escherichia_phage_vB_EcoM_PHB05	Caudovirales	-	Stephanstirmvirinae	Justusliebigvirus	315_0	Clustered	7	VC_315_0	7	0.1281	0.999991	0.1281	1	2	2	1
J_Escherichia_phage_vB_vPM_PD06	Caudovirales	-	Stephanstirmvirinae	Justusliebigvirus	315_0	Clustered	7	VC_315_0	7	0.1281	0.999991	0.1281	1	2	2	1
phiWec187				Unassigned	315_0	Clustered	7	VC_315_0	7	0.1281	0.999991	0.1281	1	2	2	1
phiWec179				Unassigned	315_1	Clustered	5	VC_315_1	5	0.083	0.986545	0.0819	1	1	1	1
phiWec181				Unassigned	315_1	Clustered	5	VC_315_1	5	0.083	0.986545	0.0819	1	1	1	1
phiWec186				Unassigned	315_1	Clustered	5	VC_315_1	5	0.083	0.986545	0.0819	1	1	1	1
phiWec188				Unassigned	315_1	Clustered	5	VC_315_1	5	0.083	0.986545	0.0819	1	1	1	1
phiWec190				Unassigned	315_1	Clustered	5	VC_315_1	5	0.083	0.986545	0.0819	1	1	1	1
Escherichia~phage~ESCO13	Caudovirales	-	Stephanstirmvirinae	Phapecoctavirus	315_2	Clustered	15	VC_315_2	15	0.3631	1	0.3631	2	2	2	1
Escherichia~phage~ESCO5	Caudovirales	-	Stephanstirmvirinae	Phapecoctavirus	315_2	Clustered	15	VC_315_2	15	0.3631	1	0.3631	2	2	2	1
Escherichia~phage~phAPEC8	Caudovirales	-	Stephanstirmvirinae	Phapecoctavirus	315_2	Clustered	15	VC_315_2	15	0.3631	1	0.3631	2	2	2	1
Escherichia~phage~vB_EcoM_Schickermooser	Caudovirales	-	Stephanstirmvirinae	Phapecoctavirus	315_2	Clustered	15	VC_315_2	15	0.3631	1	0.3631	2	2	2	1
Klebsiella~phage~ZCKP1	Caudovirales	-	Stephanstirmvirinae	Phapecoctavirus	315_2	Clustered	15	VC_315_2	15	0.3631	1	0.3631	2	2	2	1
P_Dompiswa_phage_TSP7_1	Caudovirales	-	Stephanstirmvirinae	Phapecoctavirus	315_2	Clustered	15	VC_315_2	15	0.3631	1	0.3631	2	2	2	1
P_Escherichia_phage_Mt1B1_P17	Caudovirales	-	Stephanstirmvirinae	Phapecoctavirus	315_2	Clustered	15	VC_315_2	15	0.3631	1	0.3631	2	2	2	1
P_Escherichia_phage_PNJ1809-36	Caudovirales	-	Stephanstirmvirinae	Phapecoctavirus	315_2	Clustered	15	VC_315_2	15	0.3631	1	0.3631	2	2	2	1
P_Escherichia_phage_anhysbys	Caudovirales	-	Stephanstirmvirinae	Phapecoctavirus	315_2	Clustered	15	VC_315_2	15	0.3631	1	0.3631	2	2	2	1
P_Escherichia_phage_nepoznato	Caudovirales	-	Stephanstirmvirinae	Phapecoctavirus	315_2	Clustered	15	VC_315_2	15	0.3631	1	0.3631	2	2	2	1
P_Escherichia_phage_nieznany	Caudovirales	-	Stephanstirmvirinae	Phapecoctavirus	315_2	Clustered	15	VC_315_2	15	0.3631	1	0.3631	2	2	2	1
P_Escherichia_phage_tuntematon	Caudovirales	-	Stephanstirmvirinae	Phapecoctavirus	315_2	Clustered	15	VC_315_2	15	0.3631	1	0.3631	2	2	2	1
P_Escherichia_phage_ukendt	Caudovirales	-	Stephanstirmvirinae	Phapecoctavirus	315_2	Clustered	15	VC_315_2	15	0.3631	1	0.3631	2	2	2	1
P_Escherichia_phage_vB_EcoM-Ro121c4YLVW	Caudovirales	-	Stephanstirmvirinae	Phapecoctavirus	315_2	Clustered	15	VC_315_2	15	0.3631	1	0.3631	2	2	2	1
P_Escherichia_phage_vB_EcoM-Ro121lw	Caudovirales	-	Stephanstirmvirinae	Phapecoctavirus	315_2	Clustered	15	VC_315_2	15	0.3631	1	0.3631	2	2	2	1
Achromobacter~phage~83-24	Caudovirales	Siphoviridae		Jwxvirus	0_0	Clustered	2	VC_0_0	2	0.1871	0.952275	0.1782	1	1	1	1
Achromobacter~phage~JWX	Caudovirales	Siphoviridae		Jwxvirus	0_0	Clustered	2	VC_0_0	2	0.1871	0.952275	0.1782	1	1	1	1
Achromobacter~phage~phiAxp-1	Caudovirales	Siphoviridae		Unassigned	1_0	Clustered	12	VC_1_0	12	0.7028	1	0.7028	5	1	1	1
Acinetobacter~phage~IMEAB3	Caudovirales	Siphoviridae		Lokivirus	1_0	Clustered	12	VC_1_0	12	0.7028	1	0.7028	5	1	1	1
Acinetobacter~phage~Loki	Caudovirales	Siphoviridae		Lokivirus	1_0	Clustered	12	VC_1_0	12	0.7028	1	0.7028	5	1	1	1
Burkholderia~phage~vB_BceS_KL1	Caudovirales	Siphoviridae		Septima3virus	1_0	Clustered	12	VC_1_0	12	0.7028	1	0.7028	5	1	1	1
Paracoccus~phage~vB_PmaS-R3	Caudovirales	Siphoviridae		Unassigned	1_0	Clustered	12	VC_1_0	12	0.7028	1	0.7028	5	1	1	1
Pseudomonas~phage~73	Caudovirales	Siphoviridae		Septima3virus	1_0	Clustered	12	VC_1_0	12	0.7028	1	0.7028	5	1	1	1
Pseudomonas~phage~PaMx42	Caudovirales	Siphoviridae		Septimatrevirus	1_0	Clustered	12	VC_1_0	12	0.7028	1	0.7028	5	1	1	1
Pseudomonas~phage~vB_Pae-Kakheti25	Caudovirales	Siphoviridae		Septima3virus	1_0	Clustered	12	VC_1_0	12	0.7028	1	0.7028	5	1	1	1
Pseudomonas~phage~vB_PaeS_SCH_Ab26	Caudovirales	Siphoviridae		Septima3virus	1_0	Clustered	12	VC_1_0	12	0.7028	1	0.7028	5	1	1	1
Rhodobacter~phage~RcSpartan	Caudovirales	Siphoviridae		Titanvirus	1_0	Clustered	12	VC_1_0	12	0.7028	1	0.7028	5	1	1	1
Rhodobacter~phage~RcTitan	Caudovirales	Siphoviridae		Titanvirus	1_0	Clustered	12	VC_1_0	12	0.7028	1	0.7028	5	1	1	1
Stenotrophomonas~phage~vB_SmaS-DLP_2	Caudovirales	Siphoviridae		Septimatrevirus	1_0	Clustered	12	VC_1_0	12	0.7028	1	0.7028	5	1	1	1
Dinoroseobacter~phage~DFL12phi1	Caudovirales	Podoviridae		Dfl12virus	10_0	Clustered	9	VC_10_0	9	0.4612	1	0.4612	2	1	1	1
Dinoroseobacter~phage~DS-1410Ws-06	Caudovirales	Podoviridae		Baltimorevirus	10_0	Clustered	9	VC_10_0	9	0.4612	1	0.4612	2	1	1	1
Roseobacter~phage~RD-1410W1-01	Caudovirales	Podoviridae		Baltimorevirus	10_0	Clustered	9	VC_10_0	9	0.4612	1	0.4612	2	1	1	1
Roseovarius~Plymouth~podovirus~1	Caudovirales	Podoviridae		Baltimorevirus	10_0	Clustered	9	VC_10_0	9	0.4612	1	0.4612	2	1	1	1
Ruegeria~phage~vB_RpoP-V12	Caudovirales	Podoviridae		Baltimorevirus	10_0	Clustered	9	VC_10_0	9	0.4612	1	0.4612	2	1	1	1
Ruegeria~phage~vB_RpoP-V13	Caudovirales	Podoviridae		Baltimorevirus	10_0	Clustered	9	VC_10_0	9	0.4612	1	0.4612	2	1	1	1
Silicibacter~phage~DSS3phi2	Caudovirales	Podoviridae		Baltimorevirus	10_0	Clustered	9	VC_10_0	9	0.4612	1	0.4612	2	1	1	1
Sulfitobacter~phage~EE36phi1	Caudovirales	Podoviridae		Baltimorevirus	10_0	Clustered	9	VC_10_0	9	0.4612	1	0.4612	2	1	1	1
Sulfitobacter~phage~phiCB2047-B	Caudovirales	Podoviridae		Baltimorevirus	10_0	Clustered	9	VC_10_0	9	0.4612	1	0.4612	2	1	1	1
Enterobacter~phage~Arya	Caudovirales	Myoviridae		Jilinvirus	100_0	Clustered	5	VC_100_0	5	0.3773	1	0.3773	2	1	1	1
Escherichia~phage~vB_EcoM-ep3	Caudovirales	Myoviridae		Cvm10virus	100_0	Clustered	5	VC_100_0	5	0.3773	1	0.3773	2	1	1	1
Escherichia~phage~vB_EcoM_ECO1230-10	Caudovirales	Myoviridae		Cvm10virus	100_0	Clustered	5	VC_100_0	5	0.3773	1	0.3773	2	1	1	1
Escherichia~phage~vB_EcoM_ECOO78	Caudovirales	Myoviridae		Jilinvirus	100_0	Clustered	5	VC_100_0	5	0.3773	1	0.3773	2	1	1	1
Pseudomonas~phage~PPpW-3	Caudovirales	Myoviridae		Jilinvirus	100_0	Clustered	5	VC_100_0	5	0.3773	1	0.3773	2	1	1	1
Mannheimia~phage~vB_MhS_1152AP2	Caudovirales	Siphoviridae		Unassigned	101_0	Clustered	3	VC_101_0	3	0.4134	0.998231	0.4126	1	1	1	0.6667
Mannheimia~phage~vB_MhS_535AP2	Caudovirales	Siphoviridae		Unassigned	101_0	Clustered	3	VC_101_0	3	0.4134	0.998231	0.4126	1	1	1	0.6667
Mannheimia~phage~vB_MhS_587AP2	Caudovirales	Siphoviridae		Unassigned	101_0	Clustered	3	VC_101_0	3	0.4134	0.998231	0.4126	1	1	1	0.6667
Edwardsiella~phage~MSW-3	Caudovirales	Myoviridae		Msw3virus	103_0	Clustered	8	VC_103_0	8	0.842	1	0.842	4	1	1	0.7857
Edwardsiella~phage~PEi21	Caudovirales	Myoviridae		Msw3virus	103_0	Clustered	8	VC_103_0	8	0.842	1	0.842	4	1	1	0.7857
Iodobacter~phage~PhiPLPE	Caudovirales	Myoviridae		Iodovirus	103_0	Clustered	8	VC_103_0	8	0.842	1	0.842	4	1	1	0.7857
Klebsiella~phage~JD001	Caudovirales	Myoviridae		Jedunavirus	103_0	Clustered	8	VC_103_0	8	0.842	1	0.842	4	1	1	0.7857
Klebsiella~phage~vB_KpnM_KpV52	Caudovirales	Myoviridae		Jedunavirus	103_0	Clustered	8	VC_103_0	8	0.842	1	0.842	4	1	1	0.7857
Klebsiella~phage~vB_KpnM_KpV79	Caudovirales	Myoviridae		Jedunavirus	103_0	Clustered	8	VC_103_0	8	0.842	1	0.842	4	1	1	0.7857
Vibrio~phage~CP-T1	Caudovirales	Myoviridae		Unassigned	103_0	Clustered	8	VC_103_0	8	0.842	1	0.842	4	1	1	0.7857
Vibrio~phage~vB_VchM-138	Caudovirales	Myoviridae		Unassigned	103_0	Clustered	8	VC_103_0	8	0.842	1	0.842	4	1	1	0.7857
Enterobacter~phage~phiEap-2	Caudovirales	Siphoviridae		Cornellvirus	105_0	Clustered	24	VC_105_0	24	0.8487	1	0.8487	5	1	1	1
Escherichia~phage~K1-dep(1)	Caudovirales	Siphoviridae		K1gvirus	105_0	Clustered	24	VC_105_0	24	0.8487	1	0.8487	5	1	1	1
Escherichia~phage~K1-dep(4)	Caudovirales	Siphoviridae		K1gvirus	105_0	Clustered	24	VC_105_0	24	0.8487	1	0.8487	5	1	1	1
Escherichia~phage~K1-ind(2)	Caudovirales	Siphoviridae		K1gvirus	105_0	Clustered	24	VC_105_0	24	0.8487	1	0.8487	5	1	1	1
Escherichia~phage~K1ind1	Caudovirales	Siphoviridae		K1gvirus	105_0	Clustered	24	VC_105_0	24	0.8487	1	0.8487	5	1	1	1
Escherichia~phage~VB_EcoS-Golestan	Caudovirales	Siphoviridae		Kagunavirus	105_0	Clustered	24	VC_105_0	24	0.8487	1	0.8487	5	1	1	1
Raoultella~phage~RP180	Caudovirales	Siphoviridae		Kagunavirus	105_0	Clustered	24	VC_105_0	24	0.8487	1	0.8487	5	1	1	1
Salmonella~phage~BPS11Q3	Caudovirales	Siphoviridae		Jerseyvirus	105_0	Clustered	24	VC_105_0	24	0.8487	1	0.8487	5	1	1	1
Salmonella~phage~Ent1	Caudovirales	Siphoviridae		Jerseyvirus	105_0	Clustered	24	VC_105_0	24	0.8487	1	0.8487	5	1	1	1
Salmonella~phage~FSL~SP-031	Caudovirales	Siphoviridae		Sp31virus	105_0	Clustered	24	VC_105_0	24	0.8487	1	0.8487	5	1	1	1
Salmonella~phage~FSL~SP-101	Caudovirales	Siphoviridae		Jerseyvirus	105_0	Clustered	24	VC_105_0	24	0.8487	1	0.8487	5	1	1	1
Salmonella~phage~Jersey	Caudovirales	Siphoviridae		Jerseyvirus	105_0	Clustered	24	VC_105_0	24	0.8487	1	0.8487	5	1	1	1
Salmonella~phage~LSPA1	Caudovirales	Siphoviridae		Jerseyvirus	105_0	Clustered	24	VC_105_0	24	0.8487	1	0.8487	5	1	1	1
Salmonella~phage~MA12	Caudovirales	Siphoviridae		Jerseyvirus	105_0	Clustered	24	VC_105_0	24	0.8487	1	0.8487	5	1	1	1
Salmonella~phage~SE2	Caudovirales	Siphoviridae		Jerseyvirus	105_0	Clustered	24	VC_105_0	24	0.8487	1	0.8487	5	1	1	1
Salmonella~phage~SETP13	Caudovirales	Siphoviridae		Jerseyvirus	105_0	Clustered	24	VC_105_0	24	0.8487	1	0.8487	5	1	1	1
Salmonella~phage~SETP3	Caudovirales	Siphoviridae		Jerseyvirus	105_0	Clustered	24	VC_105_0	24	0.8487	1	0.8487	5	1	1	1
Salmonella~phage~SETP7	Caudovirales	Siphoviridae		Jerseyvirus	105_0	Clustered	24	VC_105_0	24	0.8487	1	0.8487	5	1	1	1
Salmonella~phage~SS3e	Caudovirales	Siphoviridae		Jerseyvirus	105_0	Clustered	24	VC_105_0	24	0.8487	1	0.8487	5	1	1	1
Salmonella~phage~f18SE	Caudovirales	Siphoviridae		Jerseyvirus	105_0	Clustered	24	VC_105_0	24	0.8487	1	0.8487	5	1	1	1
Salmonella~phage~vB_SenS-Ent2	Caudovirales	Siphoviridae		Jerseyvirus	105_0	Clustered	24	VC_105_0	24	0.8487	1	0.8487	5	1	1	1
Salmonella~phage~vB_SenS-Ent3	Caudovirales	Siphoviridae		Jerseyvirus	105_0	Clustered	24	VC_105_0	24	0.8487	1	0.8487	5	1	1	1
Salmonella~phage~vB_SenS_AG11	Caudovirales	Siphoviridae		Jerseyvirus	105_0	Clustered	24	VC_105_0	24	0.8487	1	0.8487	5	1	1	1
Salmonella~phage~wksl3	Caudovirales	Siphoviridae		Jerseyvirus	105_0	Clustered	24	VC_105_0	24	0.8487	1	0.8487	5	1	1	1
Aeromonas~virus~phiO18P	Caudovirales	Myoviridae		Hp1virus	106_0	Clustered	14	VC_106_0	14	0.9102	1	0.9102	8	1	1	1
Cronobacter~phage~ESSI-2	Caudovirales	Myoviridae		Seongnamvirus	106_0	Clustered	14	VC_106_0	14	0.9102	1	0.9102	8	1	1	1
Haemophilus~virus~HP1	Caudovirales	Myoviridae		Hp1virus	106_0	Clustered	14	VC_106_0	14	0.9102	1	0.9102	8	1	1	1
Haemophilus~virus~HP2	Caudovirales	Myoviridae		Hp1virus	106_0	Clustered	14	VC_106_0	14	0.9102	1	0.9102	8	1	1	1
Pasteurella~virus~F108	Caudovirales	Myoviridae		Hp1virus	106_0	Clustered	14	VC_106_0	14	0.9102	1	0.9102	8	1	1	1
Pseudoalteromonas~phage~C5a	Caudovirales	Myoviridae		Catalunyavirus	106_0	Clustered	14	VC_106_0	14	0.9102	1	0.9102	8	1	1	1
Pseudomonas~phage~phi3	Caudovirales	Myoviridae		Phitrevirus	106_0	Clustered	14	VC_106_0	14	0.9102	1	0.9102	8	1	1	1
Salinivibrio~phage~SMHB1	Caudovirales	Myoviridae		Playavirus	106_0	Clustered	14	VC_106_0	14	0.9102	1	0.9102	8	1	1	1
Salmonella~phage~SI7	Caudovirales	Myoviridae		Seongnamvirus	106_0	Clustered	14	VC_106_0	14	0.9102	1	0.9102	8	1	1	1
Vibrio~phage~1.202.O._10N.222.45.E8	Caudovirales	Myoviridae		Canoevirus	106_0	Clustered	14	VC_106_0	14	0.9102	1	0.9102	8	1	1	1
Vibrio~phage~VPUSM~8	Caudovirales	Myoviridae		Longwoodvirus	106_0	Clustered	14	VC_106_0	14	0.9102	1	0.9102	8	1	1	1
Vibrio~phage~vB_ValM-yong1	Caudovirales	Myoviridae		Vulnificusvirus	106_0	Clustered	14	VC_106_0	14	0.9102	1	0.9102	8	1	1	1
Vibrio~virus~K139	Caudovirales	Myoviridae		Hp1virus	106_0	Clustered	14	VC_106_0	14	0.9102	1	0.9102	8	1	1	1
Vibrio~virus~Kappa	Caudovirales	Myoviridae		Hp1virus	106_0	Clustered	14	VC_106_0	14	0.9102	1	0.9102	8	1	1	1
Burkholderia~phage~KL3	Caudovirales	Myoviridae		Tigrvirus	107_0	Clustered	44	VC_107_0	44	0.8538	1	0.8538	14	1	1	1
Burkholderia~phage~KS14	Caudovirales	Myoviridae		Kisquattuordecimvirus	107_0	Clustered	44	VC_107_0	44	0.8538	1	0.8538	14	1	1	1
Burkholderia~phage~KS5	Caudovirales	Myoviridae		Kisquinquevirus	107_0	Clustered	44	VC_107_0	44	0.8538	1	0.8538	14	1	1	1
Burkholderia~phage~ST79	Caudovirales	Myoviridae		Nampongvirus	107_0	Clustered	44	VC_107_0	44	0.8538	1	0.8538	14	1	1	1
Burkholderia~phage~vB_BceM_AP3	Caudovirales	Myoviridae		Peduovirus	107_0	Clustered	44	VC_107_0	44	0.8538	1	0.8538	14	1	1	1
Burkholderia~virus~phi52237	Caudovirales	Myoviridae		P2virus	107_0	Clustered	44	VC_107_0	44	0.8538	1	0.8538	14	1	1	1
Burkholderia~virus~phiE122	Caudovirales	Myoviridae		P2virus	107_0	Clustered	44	VC_107_0	44	0.8538	1	0.8538	14	1	1	1
Burkholderia~virus~phiE202	Caudovirales	Myoviridae		P2virus	107_0	Clustered	44	VC_107_0	44	0.8538	1	0.8538	14	1	1	1
Enterobacter~phage~phiT5282H	Caudovirales	Myoviridae		Peduovirus	107_0	Clustered	44	VC_107_0	44	0.8538	1	0.8538	14	1	1	1
Enterobacteria~phage~P88	Caudovirales	Myoviridae		Peduovirus	107_0	Clustered	44	VC_107_0	44	0.8538	1	0.8538	14	1	1	1
Enterobacteria~phage~fiAA91-ss	Caudovirales	Myoviridae		Peduovirus	107_0	Clustered	44	VC_107_0	44	0.8538	1	0.8538	14	1	1	1
Erwinia~phage~ENT90	Caudovirales	Myoviridae		Entnonagintavirus	107_0	Clustered	44	VC_107_0	44	0.8538	1	0.8538	14	1	1	1
Erwinia~phage~EtG	Caudovirales	Myoviridae		Eganvirus	107_0	Clustered	44	VC_107_0	44	0.8538	1	0.8538	14	1	1	1
Escherichia~phage~186	Caudovirales	Myoviridae		P2virus	107_0	Clustered	44	VC_107_0	44	0.8538	1	0.8538	14	1	1	1
Escherichia~phage~Wphi	Caudovirales	Myoviridae		P2virus	107_0	Clustered	44	VC_107_0	44	0.8538	1	0.8538	14	1	1	1
Escherichia~phage~pro147	Caudovirales	Myoviridae		Peduovirus	107_0	Clustered	44	VC_107_0	44	0.8538	1	0.8538	14	1	1	1
Escherichia~phage~pro483	Caudovirales	Myoviridae		Peduovirus	107_0	Clustered	44	VC_107_0	44	0.8538	1	0.8538	14	1	1	1
Escherichia~phage~vB_EcoM-12474III	Caudovirales	Myoviridae		Peduovirus	107_0	Clustered	44	VC_107_0	44	0.8538	1	0.8538	14	1	1	1
Escherichia~virus~P2	Caudovirales	Myoviridae		P2virus	107_0	Clustered	44	VC_107_0	44	0.8538	1	0.8538	14	1	1	1
Klebsiella~phage~3~LV-2017	Caudovirales	Myoviridae		Peduovirus	107_0	Clustered	44	VC_107_0	44	0.8538	1	0.8538	14	1	1	1
Klebsiella~phage~4~LV-2017	Caudovirales	Myoviridae		Peduovirus	107_0	Clustered	44	VC_107_0	44	0.8538	1	0.8538	14	1	1	1
Klebsiella~phage~ST13-OXA48phi12.1	Caudovirales	Myoviridae		Peduovirus	107_0	Clustered	44	VC_107_0	44	0.8538	1	0.8538	14	1	1	1
Klebsiella~phage~ST147-VIM1phi7.1	Caudovirales	Myoviridae		Peduovirus	107_0	Clustered	44	VC_107_0	44	0.8538	1	0.8538	14	1	1	1
Klebsiella~phage~ST15-OXA48phi14.1	Caudovirales	Myoviridae		Peduovirus	107_0	Clustered	44	VC_107_0	44	0.8538	1	0.8538	14	1	1	1
Klebsiella~phage~ST16-OXA48phi5.4	Caudovirales	Myoviridae		Peduovirus	107_0	Clustered	44	VC_107_0	44	0.8538	1	0.8538	14	1	1	1
Klebsiella~phage~ST437-OXA245phi4.1	Caudovirales	Myoviridae		Peduovirus	107_0	Clustered	44	VC_107_0	44	0.8538	1	0.8538	14	1	1	1
Klebsiella~phage~ST437-OXA245phi4.2	Caudovirales	Myoviridae		Peduovirus	107_0	Clustered	44	VC_107_0	44	0.8538	1	0.8538	14	1	1	1
Klebsiella~phage~ST512-KPC3phi13.2	Caudovirales	Myoviridae		Peduovirus	107_0	Clustered	44	VC_107_0	44	0.8538	1	0.8538	14	1	1	1
Pseudomonas~phage~Dobby	Caudovirales	Myoviridae		Citexvirus	107_0	Clustered	44	VC_107_0	44	0.8538	1	0.8538	14	1	1	1
Pseudomonas~virus~phiCTX	Caudovirales	Myoviridae		P2virus	107_0	Clustered	44	VC_107_0	44	0.8538	1	0.8538	14	1	1	1
Ralstonia~phage~RSY1	Caudovirales	Myoviridae		Aresaunavirus	107_0	Clustered	44	VC_107_0	44	0.8538	1	0.8538	14	1	1	1
Ralstonia~phage~RsoM1USA	Caudovirales	Myoviridae		Aresaunavirus	107_0	Clustered	44	VC_107_0	44	0.8538	1	0.8538	14	1	1	1
Ralstonia~virus~RSA1	Caudovirales	Myoviridae		P2virus	107_0	Clustered	44	VC_107_0	44	0.8538	1	0.8538	14	1	1	1
Salmonella~phage~FSL~SP-004	Caudovirales	Myoviridae		Stockinghallvirus	107_0	Clustered	44	VC_107_0	44	0.8538	1	0.8538	14	1	1	1
Salmonella~phage~RE-2010	Caudovirales	Myoviridae		Peduovirus	107_0	Clustered	44	VC_107_0	44	0.8538	1	0.8538	14	1	1	1
Salmonella~phage~SEN1	Caudovirales	Myoviridae		Eganvirus	107_0	Clustered	44	VC_107_0	44	0.8538	1	0.8538	14	1	1	1
Salmonella~phage~SEN4	Caudovirales	Myoviridae		Senquatrovirus	107_0	Clustered	44	VC_107_0	44	0.8538	1	0.8538	14	1	1	1
Salmonella~phage~SEN5	Caudovirales	Myoviridae		Senquatrovirus	107_0	Clustered	44	VC_107_0	44	0.8538	1	0.8538	14	1	1	1
Salmonella~phage~SEN8	Caudovirales	Myoviridae		Felsduovirus	107_0	Clustered	44	VC_107_0	44	0.8538	1	0.8538	14	1	1	1
Salmonella~phage~SW9	Caudovirales	Myoviridae		Eganvirus	107_0	Clustered	44	VC_107_0	44	0.8538	1	0.8538	14	1	1	1
Salmonella~virus~Fels2	Caudovirales	Myoviridae		P2virus	107_0	Clustered	44	VC_107_0	44	0.8538	1	0.8538	14	1	1	1
Salmonella~virus~PsP3	Caudovirales	Myoviridae		P2virus	107_0	Clustered	44	VC_107_0	44	0.8538	1	0.8538	14	1	1	1
Stenotrophomonas~phage~Smp131	Caudovirales	Myoviridae		Simpcentumvirus	107_0	Clustered	44	VC_107_0	44	0.8538	1	0.8538	14	1	1	1
Yersinia~virus~L413C	Caudovirales	Myoviridae		P2virus	107_0	Clustered	44	VC_107_0	44	0.8538	1	0.8538	14	1	1	1
Bdellovibrio~phage~phi1422	Caudovirales	Myoviridae		Unassigned	108_0	Clustered	2	VC_108_0	2	0.0886	0.896598	0.0794	1	1	1	1
Vibrio~phage~VBM1	Caudovirales	Myoviridae		Unassigned	108_0	Clustered	2	VC_108_0	2	0.0886	0.896598	0.0794	1	1	1	1
Aggregatibacter~phage~S1249	Caudovirales	Myoviridae		Unassigned	109_0	Clustered	2	VC_109_0	2	0.4099	0.946168	0.3878	1	1	1	1
Haemophilus~phage~Aaphi23	Caudovirales	Myoviridae		Unassigned	109_0	Clustered	2	VC_109_0	2	0.4099	0.946168	0.3878	1	1	1	1
Escherichia~phage~Pollock	Caudovirales	Podoviridae		Sp58virus	11_0	Clustered	5	VC_11_0	5	0.2547	1	0.2547	2	1	1	1
Klebsiella~phage~KpCHEMY26	Caudovirales	Podoviridae		Ithacavirus	11_0	Clustered	5	VC_11_0	5	0.2547	1	0.2547	2	1	1	1
Klebsiella~phage~Pylas	Caudovirales	Podoviridae		Ithacavirus	11_0	Clustered	5	VC_11_0	5	0.2547	1	0.2547	2	1	1	1
Salmonella~phage~FSL~SP-058	Caudovirales	Podoviridae		Sp58virus	11_0	Clustered	5	VC_11_0	5	0.2547	1	0.2547	2	1	1	1
Salmonella~phage~FSL~SP-076	Caudovirales	Podoviridae		Sp58virus	11_0	Clustered	5	VC_11_0	5	0.2547	1	0.2547	2	1	1	1
Agrobacterium~phage~7-7-1	Caudovirales	Myoviridae		Schmittlotzvirus	110_0	Clustered	3	VC_110_0	3	0.1259	0.983214	0.1238	3	2	1	1
Rhizobium~phage~vB_RglS_P106B	Caudovirales	Siphoviridae		Rigallicvirus	110_0	Clustered	3	VC_110_0	3	0.1259	0.983214	0.1238	3	2	1	1
Salicola~phage~CGphi29	Caudovirales	Siphoviridae		Unassigned	110_0	Clustered	3	VC_110_0	3	0.1259	0.983214	0.1238	3	2	1	1
Cronobacter~phage~vB_CsaM_GAP32	Caudovirales	Myoviridae		Mimasvirus	111_0	Clustered/Singleton	1	VC_111_0	1	0	1	0	1	1	1	1
Pectobacterium~phage~CBB	Caudovirales	Myoviridae		Eneladusvirus	111_1	Clustered/Singleton	1	VC_111_1	1	0	1	0	1	1	1	1
Serratia~phage~BF	Caudovirales	Myoviridae		Eneladusvirus	111_2	Clustered/Singleton	1	VC_111_2	1	0	1	0	1	1	1	1
Yersinia~phage~fHe-Yen9-04	Caudovirales	Myoviridae		Eneladusvirus	111_3	Clustered/Singleton	1	VC_111_3	1	0	1	0	1	1	1	1
Escherichia~phage~121Q	Caudovirales	Myoviridae		Asteriusvirus	111_4	Clustered	2	VC_111_4	2	0.0929	0.936192	0.0869	1	1	1	1
Escherichia~phage~PBECO4	Caudovirales	Myoviridae		Asteriusvirus	111_4	Clustered	2	VC_111_4	2	0.0929	0.936192	0.0869	1	1	1	1
Klebsiella~phage~vB_KleM_RaK2	Caudovirales	Myoviridae		Alcyoneusvirus	111_5	Clustered/Singleton	1	VC_111_5	1	0	1	0	1	1	1	1
Caulobacter~phage~CcrBL9	Caudovirales	Siphoviridae		Bertelyvirus	113_0	Clustered	2	VC_113_0	2	0.1779	0.941661	0.1675	1	1	1	1
Caulobacter~phage~CcrSC	Caudovirales	Siphoviridae		Bertelyvirus	113_0	Clustered	2	VC_113_0	2	0.1779	0.941661	0.1675	1	1	1	1
Caulobacter~phage~CcrColossus	Caudovirales	Siphoviridae		Colossusvirus	113_1	Clustered	2	VC_113_1	2	0.1297	0.941661	0.1221	1	1	1	1
Caulobacter~phage~CcrPW	Caudovirales	Siphoviridae		Colossusvirus	113_1	Clustered	2	VC_113_1	2	0.1297	0.941661	0.1221	1	1	1	1
Caulobacter~phage~CcrBL10	Caudovirales	Siphoviridae		Poindextervirus	113_2	Clustered	2	VC_113_2	2	0.0825	0.827899	0.0683	2	1	1	1
Caulobacter~virus~Rogue	Caudovirales	Siphoviridae		Phicbkvirus	113_2	Clustered	2	VC_113_2	2	0.0825	0.827899	0.0683	2	1	1	1
Caulobacter~virus~Karma	Caudovirales	Siphoviridae		Phicbkvirus	113_3	Clustered	4	VC_113_3	4	0.3013	0.998339	0.3008	1	1	1	1
Caulobacter~virus~Magneto	Caudovirales	Siphoviridae		Phicbkvirus	113_3	Clustered	4	VC_113_3	4	0.3013	0.998339	0.3008	1	1	1	1
Caulobacter~virus~Swift	Caudovirales	Siphoviridae		Phicbkvirus	113_3	Clustered	4	VC_113_3	4	0.3013	0.998339	0.3008	1	1	1	1
Caulobacter~virus~phiCbK	Caudovirales	Siphoviridae		Phicbkvirus	113_3	Clustered	4	VC_113_3	4	0.3013	0.998339	0.3008	1	1	1	1
Erwinia~phage~phiEa104	Caudovirales	Myoviridae		Ea214virus	115_0	Clustered	3	VC_115_0	3	0.0906	0.998251	0.0904	1	1	1	1
Erwinia~phage~phiEa21-4	Caudovirales	Myoviridae		Ea214virus	115_0	Clustered	3	VC_115_0	3	0.0906	0.998251	0.0904	1	1	1	1
Erwinia~phage~vB_Eam-MM7	Caudovirales	Myoviridae		Ea214virus	115_0	Clustered	3	VC_115_0	3	0.0906	0.998251	0.0904	1	1	1	1
Rheinheimera~phage~vB_RspM_Barba18A	Caudovirales	Myoviridae		Barbavirus	116_0	Clustered	5	VC_116_0	5	0.9813	0.999998	0.9813	1	1	1	1
Rheinheimera~phage~vB_RspM_Barba19A	Caudovirales	Myoviridae		Barbavirus	116_0	Clustered	5	VC_116_0	5	0.9813	0.999998	0.9813	1	1	1	1
Rheinheimera~phage~vB_RspM_Barba21A	Caudovirales	Myoviridae		Barbavirus	116_0	Clustered	5	VC_116_0	5	0.9813	0.999998	0.9813	1	1	1	1
Rheinheimera~phage~vB_RspM_Barba5S	Caudovirales	Myoviridae		Barbavirus	116_0	Clustered	5	VC_116_0	5	0.9813	0.999998	0.9813	1	1	1	1
Rheinheimera~phage~vB_RspM_Barba8S	Caudovirales	Myoviridae		Barbavirus	116_0	Clustered	5	VC_116_0	5	0.9813	0.999998	0.9813	1	1	1	1
Cyanophage~PP	Caudovirales	Podoviridae		Unassigned	118_0	Clustered	2	VC_118_0	2	0.5843	0.868224	0.5073	1	1	1	1
Phormidium~virus~WMP3	Caudovirales	Podoviridae		Unassigned	118_0	Clustered	2	VC_118_0	2	0.5843	0.868224	0.5073	1	1	1	1
Bacillus~virus~1	Caudovirales	Myoviridae		Svunavirus	119_0	Clustered	2	VC_119_0	2	0.4572	0.944398	0.4318	1	1	1	1
Geobacillus~phage~GBSV1	Caudovirales	Myoviridae		Svunavirus	119_0	Clustered	2	VC_119_0	2	0.4572	0.944398	0.4318	1	1	1	1
Pectobacterium~phage~Nepra	Caudovirales	Podoviridae		Unassigned	12_0	Clustered	4	VC_12_0	4	0.2439	0.999986	0.2439	1	1	1	1
Pectobacterium~phage~phiA41	Caudovirales	Podoviridae		Unassigned	12_0	Clustered	4	VC_12_0	4	0.2439	0.999986	0.2439	1	1	1	1
Pectobacterium~phage~vB_PatP_CB1	Caudovirales	Podoviridae		Unassigned	12_0	Clustered	4	VC_12_0	4	0.2439	0.999986	0.2439	1	1	1	1
Pectobacterium~phage~vB_PatP_CB4	Caudovirales	Podoviridae		Unassigned	12_0	Clustered	4	VC_12_0	4	0.2439	0.999986	0.2439	1	1	1	1
Oenococcus~phage~phi9805	Caudovirales	Siphoviridae		Unassigned	120_0	Clustered	3	VC_120_0	3	0.566	0.996612	0.5641	1	1	1	1
Oenococcus~phage~phiS11	Caudovirales	Siphoviridae		Unassigned	120_0	Clustered	3	VC_120_0	3	0.566	0.996612	0.5641	1	1	1	1
Oenococcus~phage~phiS13	Caudovirales	Siphoviridae		Unassigned	120_0	Clustered	3	VC_120_0	3	0.566	0.996612	0.5641	1	1	1	1
Enterococcus~phage~EFC-1	Caudovirales	Siphoviridae		Unassigned	121_0	Clustered/Singleton	1	VC_121_0	1	0	1	0	1	1	1	1
Lactococcus~phage~BK5-T	Caudovirales	Siphoviridae		Unassigned	122_0	Clustered	6	VC_122_0	6	0.2195	0.999914	0.2195	1	1	1	0.7333
Lactococcus~phage~BM13	Caudovirales	Siphoviridae		Unassigned	122_0	Clustered	6	VC_122_0	6	0.2195	0.999914	0.2195	1	1	1	0.7333
Lactococcus~phage~P335~sensu~lato	Caudovirales	Siphoviridae		Unassigned	122_0	Clustered	6	VC_122_0	6	0.2195	0.999914	0.2195	1	1	1	0.7333
Lactococcus~phage~bIL285	Caudovirales	Siphoviridae		Unassigned	122_0	Clustered	6	VC_122_0	6	0.2195	0.999914	0.2195	1	1	1	0.7333
Lactococcus~phage~bIL286	Caudovirales	Siphoviridae		Unassigned	122_0	Clustered	6	VC_122_0	6	0.2195	0.999914	0.2195	1	1	1	0.7333
Lactococcus~phage~bIL309	Caudovirales	Siphoviridae		Unassigned	122_0	Clustered	6	VC_122_0	6	0.2195	0.999914	0.2195	1	1	1	0.7333
Streptococcus~phage~20617	Caudovirales	Siphoviridae		Brussowvirus	123_0	Clustered	8	VC_123_0	8	0.4184	1	0.4184	2	1	1	1
Streptococcus~phage~TP-778L	Caudovirales	Siphoviridae		Brussowvirus	123_0	Clustered	8	VC_123_0	8	0.4184	1	0.4184	2	1	1	1
Streptococcus~phage~TP-J34	Caudovirales	Siphoviridae		Brussowvirus	123_0	Clustered	8	VC_123_0	8	0.4184	1	0.4184	2	1	1	1
Streptococcus~virus~2972	Caudovirales	Siphoviridae		Sfi11virus	123_0	Clustered	8	VC_123_0	8	0.4184	1	0.4184	2	1	1	1
Streptococcus~virus~858	Caudovirales	Siphoviridae		Sfi11virus	123_0	Clustered	8	VC_123_0	8	0.4184	1	0.4184	2	1	1	1
Streptococcus~virus~ALQ132	Caudovirales	Siphoviridae		Sfi11virus	123_0	Clustered	8	VC_123_0	8	0.4184	1	0.4184	2	1	1	1
Streptococcus~virus~O1205	Caudovirales	Siphoviridae		Sfi11virus	123_0	Clustered	8	VC_123_0	8	0.4184	1	0.4184	2	1	1	1
Streptococcus~virus~Sfi11	Caudovirales	Siphoviridae		Sfi11virus	123_0	Clustered	8	VC_123_0	8	0.4184	1	0.4184	2	1	1	1
Streptococcus~phage~DCC1738	Caudovirales	Siphoviridae		Unassigned	124_0	Clustered	11	VC_124_0	11	0.8289	1	0.8289	1	1	1	1
Streptococcus~phage~IC1	Caudovirales	Siphoviridae		Unassigned	124_0	Clustered	11	VC_124_0	11	0.8289	1	0.8289	1	1	1	1
Streptococcus~phage~K13	Caudovirales	Siphoviridae		Unassigned	124_0	Clustered	11	VC_124_0	11	0.8289	1	0.8289	1	1	1	1
Streptococcus~phage~phiARI0004	Caudovirales	Siphoviridae		Unassigned	124_0	Clustered	11	VC_124_0	11	0.8289	1	0.8289	1	1	1	1
Streptococcus~phage~phiARI0031	Caudovirales	Siphoviridae		Unassigned	124_0	Clustered	11	VC_124_0	11	0.8289	1	0.8289	1	1	1	1
Streptococcus~phage~phiARI0131-1	Caudovirales	Siphoviridae		Unassigned	124_0	Clustered	11	VC_124_0	11	0.8289	1	0.8289	1	1	1	1
Streptococcus~phage~phiARI0460-1	Caudovirales	Siphoviridae		Unassigned	124_0	Clustered	11	VC_124_0	11	0.8289	1	0.8289	1	1	1	1
Streptococcus~phage~phiARI0462	Caudovirales	Siphoviridae		Unassigned	124_0	Clustered	11	VC_124_0	11	0.8289	1	0.8289	1	1	1	1
Streptococcus~phage~phiARI0468-1	Caudovirales	Siphoviridae		Unassigned	124_0	Clustered	11	VC_124_0	11	0.8289	1	0.8289	1	1	1	1
Streptococcus~phage~phiARI0468-2	Caudovirales	Siphoviridae		Unassigned	124_0	Clustered	11	VC_124_0	11	0.8289	1	0.8289	1	1	1	1
Streptococcus~phage~phiARI0746	Caudovirales	Siphoviridae		Unassigned	124_0	Clustered	11	VC_124_0	11	0.8289	1	0.8289	1	1	1	1
Archaeal~BJ1~virus	Caudovirales	Siphoviridae		Unassigned	126_0	Clustered	2	VC_126_0	2	0.8318	0.729854	0.6071	1	2	2	1
Halorubrum~phage~CGphi46	Unassigned	Unassigned		Unassigned	126_0	Clustered	2	VC_126_0	2	0.8318	0.729854	0.6071	1	2	2	1
Arthrobacter~phage~BarretLemon	Caudovirales	Myoviridae		Marthavirus	127_0	Clustered	9	VC_127_0	9	0.6878	1	0.6878	1	1	1	1
Arthrobacter~phage~Beans	Caudovirales	Myoviridae		Marthavirus	127_0	Clustered	9	VC_127_0	9	0.6878	1	0.6878	1	1	1	1
Arthrobacter~phage~Brent	Caudovirales	Myoviridae		Marthavirus	127_0	Clustered	9	VC_127_0	9	0.6878	1	0.6878	1	1	1	1
Arthrobacter~phage~Jawnski	Caudovirales	Myoviridae		Marthavirus	127_0	Clustered	9	VC_127_0	9	0.6878	1	0.6878	1	1	1	1
Arthrobacter~phage~Martha	Caudovirales	Myoviridae		Marthavirus	127_0	Clustered	9	VC_127_0	9	0.6878	1	0.6878	1	1	1	1
Arthrobacter~phage~Piccoletto	Caudovirales	Myoviridae		Marthavirus	127_0	Clustered	9	VC_127_0	9	0.6878	1	0.6878	1	1	1	1
Arthrobacter~phage~Shade	Caudovirales	Myoviridae		Marthavirus	127_0	Clustered	9	VC_127_0	9	0.6878	1	0.6878	1	1	1	1
Arthrobacter~phage~Sonny	Caudovirales	Myoviridae		Marthavirus	127_0	Clustered	9	VC_127_0	9	0.6878	1	0.6878	1	1	1	1
Arthrobacter~phage~Zartrosa	Caudovirales	Myoviridae		Marthavirus	127_0	Clustered	9	VC_127_0	9	0.6878	1	0.6878	1	1	1	1
Arthrobacter~phage~Colucci	Caudovirales	Myoviridae		Radnorvirus	128_0	Clustered	6	VC_128_0	6	0.6121	1	0.6121	2	1	1	1
Arthrobacter~phage~DrYang	Caudovirales	Myoviridae		Radnorvirus	128_0	Clustered	6	VC_128_0	6	0.6121	1	0.6121	2	1	1	1
Arthrobacter~phage~KBurrousTX	Caudovirales	Myoviridae		Radnorvirus	128_0	Clustered	6	VC_128_0	6	0.6121	1	0.6121	2	1	1	1
Arthrobacter~phage~Lymara	Caudovirales	Myoviridae		Radnorvirus	128_0	Clustered	6	VC_128_0	6	0.6121	1	0.6121	2	1	1	1
Arthrobacter~phage~PrincessTrina	Caudovirales	Myoviridae		Arv1virus	128_0	Clustered	6	VC_128_0	6	0.6121	1	0.6121	2	1	1	1
Arthrobacter~phage~vB_ArtM-ArV1	Caudovirales	Myoviridae		Arv1virus	128_0	Clustered	6	VC_128_0	6	0.6121	1	0.6121	2	1	1	1
Arthrobacter~phage~Mufasa8	Caudovirales	Siphoviridae		Unassigned	129_0	Clustered	2	VC_129_0	2	0.6994	0.936544	0.655	2	1	1	1
Arthrobacter~phage~Sonali	Caudovirales	Siphoviridae		Sonalivirus	129_0	Clustered	2	VC_129_0	2	0.6994	0.936544	0.655	2	1	1	1
Arthrobacter~phage~Abidatro	Caudovirales	Siphoviridae		Galaxyvirus	130_0	Clustered	6	VC_130_0	6	0.7872	1	0.7872	3	1	1	1
Arthrobacter~phage~Andrew	Caudovirales	Siphoviridae		Andrewvirus	130_0	Clustered	6	VC_130_0	6	0.7872	1	0.7872	3	1	1	1
Arthrobacter~phage~Coral	Caudovirales	Siphoviridae		Coralvirus	130_0	Clustered	6	VC_130_0	6	0.7872	1	0.7872	3	1	1	1
Arthrobacter~phage~Galaxy	Caudovirales	Siphoviridae		Galaxyvirus	130_0	Clustered	6	VC_130_0	6	0.7872	1	0.7872	3	1	1	1
Arthrobacter~phage~Kepler	Caudovirales	Siphoviridae		Coralvirus	130_0	Clustered	6	VC_130_0	6	0.7872	1	0.7872	3	1	1	1
Arthrobacter~phage~Kuleana	Caudovirales	Siphoviridae		Coralvirus	130_0	Clustered	6	VC_130_0	6	0.7872	1	0.7872	3	1	1	1
Arthrobacter~phage~Bennie	Caudovirales	Siphoviridae		Korravirus	131_0	Clustered	9	VC_131_0	9	0.8564	1	0.8564	1	1	1	1
Arthrobacter~phage~DrRobert	Caudovirales	Siphoviridae		Korravirus	131_0	Clustered	9	VC_131_0	9	0.8564	1	0.8564	1	1	1	1
Arthrobacter~phage~Glenn	Caudovirales	Siphoviridae		Korravirus	131_0	Clustered	9	VC_131_0	9	0.8564	1	0.8564	1	1	1	1
Arthrobacter~phage~HunterDalle	Caudovirales	Siphoviridae		Korravirus	131_0	Clustered	9	VC_131_0	9	0.8564	1	0.8564	1	1	1	1
Arthrobacter~phage~Joann	Caudovirales	Siphoviridae		Korravirus	131_0	Clustered	9	VC_131_0	9	0.8564	1	0.8564	1	1	1	1
Arthrobacter~phage~Korra	Caudovirales	Siphoviridae		Korravirus	131_0	Clustered	9	VC_131_0	9	0.8564	1	0.8564	1	1	1	1
Arthrobacter~phage~Preamble	Caudovirales	Siphoviridae		Korravirus	131_0	Clustered	9	VC_131_0	9	0.8564	1	0.8564	1	1	1	1
Arthrobacter~phage~Pumancara	Caudovirales	Siphoviridae		Korravirus	131_0	Clustered	9	VC_131_0	9	0.8564	1	0.8564	1	1	1	1
Arthrobacter~phage~Wayne	Caudovirales	Siphoviridae		Korravirus	131_0	Clustered	9	VC_131_0	9	0.8564	1	0.8564	1	1	1	1
Arthrobacter~phage~Maja	Caudovirales	Siphoviridae		Majavirus	132_0	Clustered	2	VC_132_0	2	0.0923	0.937339	0.0865	2	1	1	1
Arthrobacter~phage~vB_ArS-ArV2	Caudovirales	Siphoviridae		Unassigned	132_0	Clustered	2	VC_132_0	2	0.0923	0.937339	0.0865	2	1	1	1
Gordonia~phage~GMA1	Caudovirales	Siphoviridae		Unassigned	133_0	Clustered	3	VC_133_0	3	0.1368	0.990057	0.1354	1	1	1	1
Rhodococcus~phage~Jace	Caudovirales	Siphoviridae		Unassigned	133_0	Clustered	3	VC_133_0	3	0.1368	0.990057	0.1354	1	1	1	1
Rhodococcus~phage~REQ3	Caudovirales	Siphoviridae		Unassigned	133_0	Clustered	3	VC_133_0	3	0.1368	0.990057	0.1354	1	1	1	1
Gordonia~phage~Gsput1	Caudovirales	Siphoviridae		Gesputvirus	134_0	Clustered	3	VC_134_0	3	0.7045	0.998009	0.7031	2	1	1	1
Gordonia~phage~Splinter	Caudovirales	Siphoviridae		Vendettavirus	134_0	Clustered	3	VC_134_0	3	0.7045	0.998009	0.7031	2	1	1	1
Gordonia~phage~Vendetta	Caudovirales	Siphoviridae		Vendettavirus	134_0	Clustered	3	VC_134_0	3	0.7045	0.998009	0.7031	2	1	1	1
Gordonia~phage~Gustav	Caudovirales	Siphoviridae		Gustavvirus	135_0	Clustered	3	VC_135_0	3	0.4131	0.99846	0.4125	2	1	1	1
Gordonia~phage~Mahdia	Caudovirales	Siphoviridae		Gustavvirus	135_0	Clustered	3	VC_135_0	3	0.4131	0.99846	0.4125	2	1	1	1
Gordonia~phage~Trine	Caudovirales	Siphoviridae		Trinevirus	135_0	Clustered	3	VC_135_0	3	0.4131	0.99846	0.4125	2	1	1	1
Microbacterium~phage~Armstrong	Caudovirales	Siphoviridae		Armstrongvirus	136_0	Clustered	3	VC_136_0	3	0.4818	0.998272	0.4809	3	1	1	1
Microbacterium~phage~Dismas	Caudovirales	Siphoviridae		Dismasvirus	136_0	Clustered	3	VC_136_0	3	0.4818	0.998272	0.4809	3	1	1	1
Microbacterium~phage~Eden	Caudovirales	Siphoviridae		Edenvirus	136_0	Clustered	3	VC_136_0	3	0.4818	0.998272	0.4809	3	1	1	1
Mycobacterium~phage~Butters	Caudovirales	Siphoviridae		Buttersvirus	137_0	Clustered	10	VC_137_0	10	0.4959	1	0.4959	3	1	1	1
Mycobacterium~phage~Carcharodon	Caudovirales	Siphoviridae		Charlievirus	137_0	Clustered	10	VC_137_0	10	0.4959	1	0.4959	3	1	1	1
Mycobacterium~phage~Charlie	Caudovirales	Siphoviridae		Charlievirus	137_0	Clustered	10	VC_137_0	10	0.4959	1	0.4959	3	1	1	1
Mycobacterium~phage~MichelleMyBell	Caudovirales	Siphoviridae		Buttersvirus	137_0	Clustered	10	VC_137_0	10	0.4959	1	0.4959	3	1	1	1
Mycobacterium~phage~Panchino	Caudovirales	Siphoviridae		Redivirus	137_0	Clustered	10	VC_137_0	10	0.4959	1	0.4959	3	1	1	1
Mycobacterium~phage~Phrann	Caudovirales	Siphoviridae		Redivirus	137_0	Clustered	10	VC_137_0	10	0.4959	1	0.4959	3	1	1	1
Mycobacterium~phage~Pipsqueaks	Caudovirales	Siphoviridae		Charlievirus	137_0	Clustered	10	VC_137_0	10	0.4959	1	0.4959	3	1	1	1
Mycobacterium~phage~Redi	Caudovirales	Siphoviridae		Redivirus	137_0	Clustered	10	VC_137_0	10	0.4959	1	0.4959	3	1	1	1
Mycobacterium~phage~SkinnyPete	Caudovirales	Siphoviridae		Redivirus	137_0	Clustered	10	VC_137_0	10	0.4959	1	0.4959	3	1	1	1
Mycobacterium~phage~Xeno	Caudovirales	Siphoviridae		Charlievirus	137_0	Clustered	10	VC_137_0	10	0.4959	1	0.4959	3	1	1	1
Propionibacterium~phage~Anatole	Caudovirales	Siphoviridae		Anatolevirus	138_0	Clustered	6	VC_138_0	6	0.7141	1	0.7141	2	1	1	1
Propionibacterium~phage~B22	Caudovirales	Siphoviridae		Doucettevirus	138_0	Clustered	6	VC_138_0	6	0.7141	1	0.7141	2	1	1	1
Propionibacterium~phage~B3	Caudovirales	Siphoviridae		Anatolevirus	138_0	Clustered	6	VC_138_0	6	0.7141	1	0.7141	2	1	1	1
Propionibacterium~phage~Doucette	Caudovirales	Siphoviridae		Doucettevirus	138_0	Clustered	6	VC_138_0	6	0.7141	1	0.7141	2	1	1	1
Propionibacterium~phage~E6	Caudovirales	Siphoviridae		Doucettevirus	138_0	Clustered	6	VC_138_0	6	0.7141	1	0.7141	2	1	1	1
Propionibacterium~phage~G4	Caudovirales	Siphoviridae		Doucettevirus	138_0	Clustered	6	VC_138_0	6	0.7141	1	0.7141	2	1	1	1
Arthrobacter~phage~Adat	Caudovirales	Podoviridae		Jasminevirus	139_0	Clustered	2	VC_139_0	2	1	1	1	1	1	1	1
Arthrobacter~phage~Jasmine	Caudovirales	Podoviridae		Jasminevirus	139_0	Clustered	2	VC_139_0	2	1	1	1	1	1	1	1
Vibrio~phage~1.169.O._10N.261.52.B1	Caudovirales	Podoviridae		Mukerjeevirus	14_0	Clustered	4	VC_14_0	4	0.6039	0.999985	0.6039	1	1	1	1
Vibrio~phage~1.188.A._10N.286.51.A6	Caudovirales	Podoviridae		Mukerjeevirus	14_0	Clustered	4	VC_14_0	4	0.6039	0.999985	0.6039	1	1	1	1
Vibrio~phage~1.224.A._10N.261.48.B1	Caudovirales	Podoviridae		Mukerjeevirus	14_0	Clustered	4	VC_14_0	4	0.6039	0.999985	0.6039	1	1	1	1
Vibrio~phage~1.261.O._10N.286.51.A7	Caudovirales	Podoviridae		Mukerjeevirus	14_0	Clustered	4	VC_14_0	4	0.6039	0.999985	0.6039	1	1	1	1
Arthrobacter~phage~Amigo	Caudovirales	Siphoviridae		Amigovirus	140_0	Clustered	2	VC_140_0	2	0.7847	0.912378	0.7159	1	1	1	1
Arthrobacter~phage~Molivia	Caudovirales	Siphoviridae		Amigovirus	140_0	Clustered	2	VC_140_0	2	0.7847	0.912378	0.7159	1	1	1	1
Arthrobacter~phage~TripleJ	Caudovirales	Siphoviridae		Unassigned	141_0	Clustered	2	VC_141_0	2	0.1295	0.949359	0.1229	2	1	1	1
Brevibacterium~phage~LuckyBarnes	Caudovirales	Siphoviridae		Luckybarnesvirus	141_0	Clustered	2	VC_141_0	2	0.1295	0.949359	0.1229	2	1	1	1
Clavibacter~phage~CMP1	Caudovirales	Siphoviridae		Cimpunavirus	142_0	Clustered	3	VC_142_0	3	0.6144	0.990548	0.6086	3	1	1	1
Clavibacter~phage~CN1A	Caudovirales	Siphoviridae		Cinunavirus	142_0	Clustered	3	VC_142_0	3	0.6144	0.990548	0.6086	3	1	1	1
Microbacterium~phage~vB_MoxS-ISF9	Caudovirales	Siphoviridae		Unassigned	142_0	Clustered	3	VC_142_0	3	0.6144	0.990548	0.6086	3	1	1	1
Arthrobacter~phage~DrManhattan	Caudovirales	Siphoviridae		Manhattanvirus	143_0	Clustered	4	VC_143_0	4	0.5931	0.999976	0.593	4	1	1	1
Arthrobacter~phage~Liebe	Caudovirales	Siphoviridae		Liebevirus	143_0	Clustered	4	VC_143_0	4	0.5931	0.999976	0.593	4	1	1	1
Arthrobacter~phage~Yang	Caudovirales	Siphoviridae		Yangvirus	143_0	Clustered	4	VC_143_0	4	0.5931	0.999976	0.593	4	1	1	1
Microbacterium~phage~Zeta1847	Caudovirales	Siphoviridae		Zetavirus	143_0	Clustered	4	VC_143_0	4	0.5931	0.999976	0.593	4	1	1	1
Arthrobacter~phage~Bridgette	Caudovirales	Siphoviridae		Bridgettevirus	144_0	Clustered	5	VC_144_0	5	0.9825	0.99986	0.9823	1	1	1	1
Arthrobacter~phage~Constance	Caudovirales	Siphoviridae		Bridgettevirus	144_0	Clustered	5	VC_144_0	5	0.9825	0.99986	0.9823	1	1	1	1
Arthrobacter~phage~Eileen	Caudovirales	Siphoviridae		Bridgettevirus	144_0	Clustered	5	VC_144_0	5	0.9825	0.99986	0.9823	1	1	1	1
Arthrobacter~phage~Judy	Caudovirales	Siphoviridae		Bridgettevirus	144_0	Clustered	5	VC_144_0	5	0.9825	0.99986	0.9823	1	1	1	1
Arthrobacter~phage~Peas	Caudovirales	Siphoviridae		Bridgettevirus	144_0	Clustered	5	VC_144_0	5	0.9825	0.99986	0.9823	1	1	1	1
Faecalibacterium~phage~FP_oengus	Caudovirales	Siphoviridae		Oengusvirus	147_0	Clustered/Singleton	1	VC_147_0	1	0	1	0	1	1	1	1
Gordonia~phage~Avazak	Caudovirales	Siphoviridae		Unassigned	148_0	Clustered	12	VC_148_0	12	0.659	1	0.659	2	1	1	0.8636
Gordonia~phage~Chikenjars	Caudovirales	Siphoviridae		Unassigned	148_0	Clustered	12	VC_148_0	12	0.659	1	0.659	2	1	1	0.8636
Gordonia~phage~Crocheter	Caudovirales	Siphoviridae		Unassigned	148_0	Clustered	12	VC_148_0	12	0.659	1	0.659	2	1	1	0.8636
Gordonia~phage~Duffington	Caudovirales	Siphoviridae		Unassigned	148_0	Clustered	12	VC_148_0	12	0.659	1	0.659	2	1	1	0.8636
Gordonia~phage~Kenosha	Caudovirales	Siphoviridae		Unassigned	148_0	Clustered	12	VC_148_0	12	0.659	1	0.659	2	1	1	0.8636
Gordonia~phage~OhMyWard	Caudovirales	Siphoviridae		Unassigned	148_0	Clustered	12	VC_148_0	12	0.659	1	0.659	2	1	1	0.8636
Gordonia~phage~Rickmore	Caudovirales	Siphoviridae		Unassigned	148_0	Clustered	12	VC_148_0	12	0.659	1	0.659	2	1	1	0.8636
Gordonia~phage~Secretariat	Caudovirales	Siphoviridae		Unassigned	148_0	Clustered	12	VC_148_0	12	0.659	1	0.659	2	1	1	0.8636
Gordonia~phage~Tanis	Caudovirales	Siphoviridae		Unassigned	148_0	Clustered	12	VC_148_0	12	0.659	1	0.659	2	1	1	0.8636
Gordonia~phage~Untouchable	Caudovirales	Siphoviridae		Unassigned	148_0	Clustered	12	VC_148_0	12	0.659	1	0.659	2	1	1	0.8636
Rhodococcus~phage~ReqiPepy6	Caudovirales	Siphoviridae		Pepy6virus	148_0	Clustered	12	VC_148_0	12	0.659	1	0.659	2	1	1	0.8636
Rhodococcus~phage~ReqiPoco6	Caudovirales	Siphoviridae		Pepy6virus	148_0	Clustered	12	VC_148_0	12	0.659	1	0.659	2	1	1	0.8636
Lactococcus~phage~P078	Caudovirales	Siphoviridae		Unassigned	149_0	Clustered	4	VC_149_0	4	0.4046	0.999977	0.4045	1	1	1	1
Lactococcus~phage~P092	Caudovirales	Siphoviridae		Unassigned	149_0	Clustered	4	VC_149_0	4	0.4046	0.999977	0.4045	1	1	1	1
Lactococcus~phage~P118	Caudovirales	Siphoviridae		Unassigned	149_0	Clustered	4	VC_149_0	4	0.4046	0.999977	0.4045	1	1	1	1
Lactococcus~phage~P162	Caudovirales	Siphoviridae		Unassigned	149_0	Clustered	4	VC_149_0	4	0.4046	0.999977	0.4045	1	1	1	1
Vibrio~phage~JA-1	Caudovirales	Podoviridae		Unassigned	15_0	Clustered	4	VC_15_0	4	0.324	0.999985	0.324	1	1	1	1
Vibrio~phage~JSF3	Caudovirales	Podoviridae		Unassigned	15_0	Clustered	4	VC_15_0	4	0.324	0.999985	0.324	1	1	1	1
Vibrio~phage~VCO139	Caudovirales	Podoviridae		Unassigned	15_0	Clustered	4	VC_15_0	4	0.324	0.999985	0.324	1	1	1	1
Vibrio~phage~phi~1	Caudovirales	Podoviridae		Unassigned	15_0	Clustered	4	VC_15_0	4	0.324	0.999985	0.324	1	1	1	1
Gordonia~phage~GMA5	Caudovirales	Siphoviridae		Unassigned	150_0	Clustered	4	VC_150_0	4	0.7843	0.990672	0.777	1	1	1	1
Gordonia~phage~GRU3	Caudovirales	Siphoviridae		Unassigned	150_0	Clustered	4	VC_150_0	4	0.7843	0.990672	0.777	1	1	1	1
Gordonia~phage~McGonagall	Caudovirales	Siphoviridae		Unassigned	150_0	Clustered	4	VC_150_0	4	0.7843	0.990672	0.777	1	1	1	1
Rhodococcus~phage~RRH1	Caudovirales	Siphoviridae		Unassigned	150_0	Clustered	4	VC_150_0	4	0.7843	0.990672	0.777	1	1	1	1
Streptomyces~phage~AbbeyMikolon	Caudovirales	Siphoviridae		Abbeymikolonvirus	151_0	Clustered	2	VC_151_0	2	0.1304	0.945764	0.1233	2	1	1	1
Streptomyces~phage~Rowa	Caudovirales	Siphoviridae		Rowavirus	151_0	Clustered	2	VC_151_0	2	0.1304	0.945764	0.1233	2	1	1	1
Streptomyces~phage~Aaronocolus	Caudovirales	Siphoviridae		Likavirus	152_0	Clustered	15	VC_152_0	15	0.989	1	0.989	4	1	1	1
Streptomyces~phage~Amela	Caudovirales	Siphoviridae		Camvirus	152_0	Clustered	15	VC_152_0	15	0.989	1	0.989	4	1	1	1
Streptomyces~phage~Caliburn	Caudovirales	Siphoviridae		Likavirus	152_0	Clustered	15	VC_152_0	15	0.989	1	0.989	4	1	1	1
Streptomyces~phage~Danzina	Caudovirales	Siphoviridae		Likavirus	152_0	Clustered	15	VC_152_0	15	0.989	1	0.989	4	1	1	1
Streptomyces~phage~Hydra	Caudovirales	Siphoviridae		Likavirus	152_0	Clustered	15	VC_152_0	15	0.989	1	0.989	4	1	1	1
Streptomyces~phage~Izzy	Caudovirales	Siphoviridae		Likavirus	152_0	Clustered	15	VC_152_0	15	0.989	1	0.989	4	1	1	1
Streptomyces~phage~Lannister	Caudovirales	Siphoviridae		Likavirus	152_0	Clustered	15	VC_152_0	15	0.989	1	0.989	4	1	1	1
Streptomyces~phage~Lika	Caudovirales	Siphoviridae		Likavirus	152_0	Clustered	15	VC_152_0	15	0.989	1	0.989	4	1	1	1
Streptomyces~phage~Nanodon	Caudovirales	Siphoviridae		Likavirus	152_0	Clustered	15	VC_152_0	15	0.989	1	0.989	4	1	1	1
Streptomyces~phage~R4	Caudovirales	Siphoviridae		R4virus	152_0	Clustered	15	VC_152_0	15	0.989	1	0.989	4	1	1	1
Streptomyces~phage~Sujidade	Caudovirales	Siphoviridae		Likavirus	152_0	Clustered	15	VC_152_0	15	0.989	1	0.989	4	1	1	1
Streptomyces~phage~Zemlya	Caudovirales	Siphoviridae		Likavirus	152_0	Clustered	15	VC_152_0	15	0.989	1	0.989	4	1	1	1
Streptomyces~phage~phiCAM	Caudovirales	Siphoviridae		Camvirus	152_0	Clustered	15	VC_152_0	15	0.989	1	0.989	4	1	1	1
Streptomyces~phage~phiELB20	Caudovirales	Siphoviridae		R4virus	152_0	Clustered	15	VC_152_0	15	0.989	1	0.989	4	1	1	1
Streptomyces~phage~phiHau3	Caudovirales	Siphoviridae		Unassigned	152_0	Clustered	15	VC_152_0	15	0.989	1	0.989	4	1	1	1
Streptomyces~phage~Lilbooboo	Caudovirales	Siphoviridae		Vashvirus	153_0	Clustered	5	VC_153_0	5	0.7112	0.999999	0.7112	2	1	1	1
Streptomyces~phage~Vash	Caudovirales	Siphoviridae		Vashvirus	153_0	Clustered	5	VC_153_0	5	0.7112	0.999999	0.7112	2	1	1	1
Streptomyces~virus~TG1	Caudovirales	Siphoviridae		Phic31virus	153_0	Clustered	5	VC_153_0	5	0.7112	0.999999	0.7112	2	1	1	1
Streptomyces~virus~phiBT1	Caudovirales	Siphoviridae		Phic31virus	153_0	Clustered	5	VC_153_0	5	0.7112	0.999999	0.7112	2	1	1	1
Streptomyces~virus~phiC31	Caudovirales	Siphoviridae		Phic31virus	153_0	Clustered	5	VC_153_0	5	0.7112	0.999999	0.7112	2	1	1	1
Arthrobacter~phage~KellEzio	Caudovirales	Siphoviridae		Kelleziovirus	154_0	Clustered	2	VC_154_0	2	1	1	1	1	1	1	1
Arthrobacter~phage~Kitkat	Caudovirales	Siphoviridae		Kelleziovirus	154_0	Clustered	2	VC_154_0	2	1	1	1	1	1	1	1
Corynebacterium~phage~BFK20	Caudovirales	Siphoviridae		Sasvirus	155_0	Clustered	3	VC_155_0	3	0.6134	0.997488	0.6119	2	1	1	1
Corynebacterium~phage~phi673	Caudovirales	Siphoviridae		Ikedavirus	155_0	Clustered	3	VC_155_0	3	0.6134	0.997488	0.6119	2	1	1	1
Corynebacterium~phage~phi674	Caudovirales	Siphoviridae		Ikedavirus	155_0	Clustered	3	VC_155_0	3	0.6134	0.997488	0.6119	2	1	1	1
Microbacterium~phage~Hyperion	Caudovirales	Siphoviridae		Squashvirus	156_0	Clustered	3	VC_156_0	3	0.8032	0.996918	0.8008	2	1	1	1
Microbacterium~phage~OneinaGillian	Caudovirales	Siphoviridae		Gillianvirus	156_0	Clustered	3	VC_156_0	3	0.8032	0.996918	0.8008	2	1	1	1
Microbacterium~phage~Squash	Caudovirales	Siphoviridae		Squashvirus	156_0	Clustered	3	VC_156_0	3	0.8032	0.996918	0.8008	2	1	1	1
Microbacterium~phage~Fireman	Caudovirales	Siphoviridae		Metamorphoovirus	157_0	Clustered	6	VC_157_0	6	0.8104	1	0.8104	2	1	1	1
Microbacterium~phage~KaiHaiDragon	Caudovirales	Siphoviridae		Quhwahvirus	157_0	Clustered	6	VC_157_0	6	0.8104	1	0.8104	2	1	1	1
Microbacterium~phage~Metamorphoo	Caudovirales	Siphoviridae		Metamorphoovirus	157_0	Clustered	6	VC_157_0	6	0.8104	1	0.8104	2	1	1	1
Microbacterium~phage~Paschalis	Caudovirales	Siphoviridae		Quhwahvirus	157_0	Clustered	6	VC_157_0	6	0.8104	1	0.8104	2	1	1	1
Microbacterium~phage~Quhwah	Caudovirales	Siphoviridae		Quhwahvirus	157_0	Clustered	6	VC_157_0	6	0.8104	1	0.8104	2	1	1	1
Microbacterium~phage~RobsFeet	Caudovirales	Siphoviridae		Metamorphoovirus	157_0	Clustered	6	VC_157_0	6	0.8104	1	0.8104	2	1	1	1
Rhizobium~phage~RR1-A	Caudovirales	Myoviridae		Unassigned	158_0	Clustered	2	VC_158_0	2	0.5799	0.729854	0.4233	1	1	1	1
Rhizobium~phage~vB_RleM_PPF1	Caudovirales	Myoviridae		Unassigned	158_0	Clustered	2	VC_158_0	2	0.5799	0.729854	0.4233	1	1	1	1
Achromobacter~phage~JWF	Caudovirales	Siphoviridae		Unassigned	16_0	Clustered	2	VC_16_0	2	1	1	1	2	1	1	1
Caulobacter~phage~Seuss	Caudovirales	Siphoviridae		Seussvirus	16_0	Clustered	2	VC_16_0	2	1	1	1	2	1	1	1
Vibrio~phage~VHML	Caudovirales	Myoviridae		Vhmlvirus	160_0	Clustered	3	VC_160_0	3	0.2056	0.998451	0.2053	1	1	1	1
Vibrio~phage~VP585	Caudovirales	Myoviridae		Vhmlvirus	160_0	Clustered	3	VC_160_0	3	0.2056	0.998451	0.2053	1	1	1	1
Vibrio~phage~vB_VpaM_MAR	Caudovirales	Myoviridae		Vhmlvirus	160_0	Clustered	3	VC_160_0	3	0.2056	0.998451	0.2053	1	1	1	1
Bacillus~phage~0305phi8-36	Caudovirales	Myoviridae		Unassigned	161_0	Clustered/Singleton	1	VC_161_0	1	0	1	0	1	1	1	1
Brevibacillus~phage~Jenst	Caudovirales	Siphoviridae		Jenstvirus	161_1	Clustered/Singleton	1	VC_161_1	1	0	1	0	1	1	1	1
Bacillus~phage~AR9	Caudovirales	Myoviridae		Unassigned	162_0	Clustered	2	VC_162_0	2	0.7289	0.729854	0.532	1	1	1	1
Bacillus~virus~PBS1	Caudovirales	Myoviridae		Unassigned	162_0	Clustered	2	VC_162_0	2	0.7289	0.729854	0.532	1	1	1	1
Bacillus~phage~Aurora	Caudovirales	Podoviridae		Unassigned	163_0	Clustered	4	VC_163_0	4	0.6582	0.999895	0.6581	1	1	1	1
Bacillus~phage~Claudi	Caudovirales	Podoviridae		Unassigned	163_0	Clustered	4	VC_163_0	4	0.6582	0.999895	0.6581	1	1	1	1
Bacillus~phage~MG-B1	Caudovirales	Podoviridae		Unassigned	163_0	Clustered	4	VC_163_0	4	0.6582	0.999895	0.6581	1	1	1	1
Bacillus~phage~Stitch	Caudovirales	Podoviridae		Unassigned	163_0	Clustered	4	VC_163_0	4	0.6582	0.999895	0.6581	1	1	1	1
Streptococcus~phage~CP-7	Caudovirales	Podoviridae		Cp1virus	164_0	Clustered	2	VC_164_0	2	0.6165	0.937107	0.5778	1	1	1	1
Streptococcus~phage~Cp1	Caudovirales	Podoviridae		Cp1virus	164_0	Clustered	2	VC_164_0	2	0.6165	0.937107	0.5778	1	1	1	1
Bacillus~phage~BCP78	Caudovirales	Myoviridae		Tsarbombavirus	165_0	Clustered	3	VC_165_0	3	0.0522	0.998473	0.0521	1	1	1	1
Bacillus~phage~BCU4	Caudovirales	Myoviridae		Tsarbombavirus	165_0	Clustered	3	VC_165_0	3	0.0522	0.998473	0.0521	1	1	1	1
Bacillus~phage~TsarBomba	Caudovirales	Myoviridae		Tsarbombavirus	165_0	Clustered	3	VC_165_0	3	0.0522	0.998473	0.0521	1	1	1	1
Bacillus~phage~SIOphi	Caudovirales	Herelleviridae		Unassigned	165_1	Clustered/Singleton	1	VC_165_1	1	0	1	0	1	1	1	1
Bacillus~phage~Moonbeam	Caudovirales	Herelleviridae		Unassigned	165_10	Clustered/Singleton	1	VC_165_10	1	0	1	0	1	1	1	1
Bacillus~phage~Mater	Caudovirales	Herelleviridae		Unassigned	165_11	Clustered/Singleton	1	VC_165_11	1	0	1	0	1	1	1	1
Bacillus~phage~vB_BmeM-Goe8	Caudovirales	Herelleviridae		Unassigned	165_12	Clustered/Singleton	1	VC_165_12	1	0	1	0	1	1	1	1
Bacillus~phage~Shbh1	Caudovirales	Myoviridae		Shalavirus	165_2	Clustered/Singleton	1	VC_165_2	1	0	1	0	1	1	1	1
Bacillus~phage~Grass	Caudovirales	Myoviridae		Nit1virus	165_3	Clustered	2	VC_165_3	2	0.0311	0.952052	0.0296	1	1	1	1
Bacillus~phage~phiNIT1	Caudovirales	Myoviridae		Nit1virus	165_3	Clustered	2	VC_165_3	2	0.0311	0.952052	0.0296	1	1	1	1
Bacillus~phage~BSP38	Caudovirales	Herelleviridae		Nitunavirus	165_4	Clustered	2	VC_165_4	2	0.0297	0.952456	0.0283	1	1	1	1
Bacillus~phage~vB_BsuM-Goe3	Caudovirales	Herelleviridae		Nitunavirus	165_4	Clustered	2	VC_165_4	2	0.0297	0.952456	0.0283	1	1	1	1
Bacillus~phage~BCP8-2	Caudovirales	Myoviridae		Bc431virus	165_5	Clustered	2	VC_165_5	2	0.0257	0.944637	0.0242	1	1	1	1
Bacillus~phage~JBP901	Caudovirales	Myoviridae		Bc431virus	165_5	Clustered	2	VC_165_5	2	0.0257	0.944637	0.0242	1	1	1	1
Bacillus~phage~Bcp1	Caudovirales	Myoviridae		Bc431virus	165_6	Clustered	4	VC_165_6	4	0.0801	0.999973	0.0801	1	1	1	0.8333
Bacillus~phage~Deep~Blue	Caudovirales	Myoviridae		Bc431virus	165_6	Clustered	4	VC_165_6	4	0.0801	0.999973	0.0801	1	1	1	0.8333
Bacillus~phage~vB_BceM_Bc431v3	Caudovirales	Myoviridae		Bc431virus	165_6	Clustered	4	VC_165_6	4	0.0801	0.999973	0.0801	1	1	1	0.8333
Bacillus~virus~BM15	Caudovirales	Myoviridae		Bc431virus	165_6	Clustered	4	VC_165_6	4	0.0801	0.999973	0.0801	1	1	1	0.8333
Bacillus~phage~Bobb	Caudovirales	Myoviridae		Agatevirus	165_7	Clustered	3	VC_165_7	3	0.0666	0.998258	0.0665	1	1	1	1
Bacillus~phage~Bp8p-C	Caudovirales	Myoviridae		Agatevirus	165_7	Clustered	3	VC_165_7	3	0.0666	0.998258	0.0665	1	1	1	1
Bacillus~phage~Bp8p-T	Caudovirales	Myoviridae		Agatevirus	165_7	Clustered	3	VC_165_7	3	0.0666	0.998258	0.0665	1	1	1	1
Bacillus~phage~phiAGATE	Caudovirales	Myoviridae		Agatevirus	165_8	Clustered/Singleton	1	VC_165_8	1	0	1	0	1	1	1	1
Bacillus~phage~Eldridge	Caudovirales	Herelleviridae		Unassigned	165_9	Clustered/Singleton	1	VC_165_9	1	0	1	0	1	1	1	1
Bacillus~phage~Belinda	Caudovirales	Herelleviridae		Wphvirus	166_0	Clustered	12	VC_166_0	12	0.3169	1	0.3169	1	2	1	1
Bacillus~phage~DIGNKC	Caudovirales	Herelleviridae		Wphvirus	166_0	Clustered	12	VC_166_0	12	0.3169	1	0.3169	1	2	1	1
Bacillus~phage~DirtyBetty	Caudovirales	Herelleviridae		Wphvirus	166_0	Clustered	12	VC_166_0	12	0.3169	1	0.3169	1	2	1	1
Bacillus~phage~Eyuki	Caudovirales	Myoviridae		Wphvirus	166_0	Clustered	12	VC_166_0	12	0.3169	1	0.3169	1	2	1	1
Bacillus~phage~Hakuna	Caudovirales	Myoviridae		Wphvirus	166_0	Clustered	12	VC_166_0	12	0.3169	1	0.3169	1	2	1	1
Bacillus~phage~Kida	Caudovirales	Herelleviridae		Wphvirus	166_0	Clustered	12	VC_166_0	12	0.3169	1	0.3169	1	2	1	1
Bacillus~phage~Megatron	Caudovirales	Myoviridae		Wphvirus	166_0	Clustered	12	VC_166_0	12	0.3169	1	0.3169	1	2	1	1
Bacillus~phage~Nemo	Caudovirales	Herelleviridae		Wphvirus	166_0	Clustered	12	VC_166_0	12	0.3169	1	0.3169	1	2	1	1
Bacillus~phage~Nigalana	Caudovirales	Herelleviridae		Wphvirus	166_0	Clustered	12	VC_166_0	12	0.3169	1	0.3169	1	2	1	1
Bacillus~phage~NotTheCreek	Caudovirales	Herelleviridae		Wphvirus	166_0	Clustered	12	VC_166_0	12	0.3169	1	0.3169	1	2	1	1
Bacillus~phage~SageFayge	Caudovirales	Herelleviridae		Wphvirus	166_0	Clustered	12	VC_166_0	12	0.3169	1	0.3169	1	2	1	1
Bacillus~phage~Zuko	Caudovirales	Herelleviridae		Wphvirus	166_0	Clustered	12	VC_166_0	12	0.3169	1	0.3169	1	2	1	1
Bacillus~phage~BPS10C	Caudovirales	Herelleviridae		Wphvirus	166_1	Clustered	4	VC_166_1	4	0.0706	0.999195	0.0705	1	2	1	1
Bacillus~phage~BPS13	Caudovirales	Myoviridae		Wphvirus	166_1	Clustered	4	VC_166_1	4	0.0706	0.999195	0.0705	1	2	1	1
Bacillus~phage~SalinJah	Caudovirales	Herelleviridae		Wphvirus	166_1	Clustered	4	VC_166_1	4	0.0706	0.999195	0.0705	1	2	1	1
Bacillus~phage~W.Ph.	Caudovirales	Myoviridae		Wphvirus	166_1	Clustered	4	VC_166_1	4	0.0706	0.999195	0.0705	1	2	1	1
Bacillus~phage~CampHawk	Caudovirales	Myoviridae		Spo1virus	167_0	Clustered	2	VC_167_0	2	0.2412	0.9545	0.2303	1	1	1	1
Bacillus~virus~SPO1	Caudovirales	Myoviridae		Spo1virus	167_0	Clustered	2	VC_167_0	2	0.2412	0.9545	0.2303	1	1	1	1
Clostridium~phage~c-st	Caudovirales	Siphoviridae		Unassigned	168_0	Clustered/Singleton	1	VC_168_0	1	0	1	0	1	1	1	1
Clostridium~phage~phiCD211	Caudovirales	Siphoviridae		Unassigned	168_1	Clustered/Singleton	1	VC_168_1	1	0	1	0	1	1	1	1
Bacillus~virus~SPbeta	Caudovirales	Siphoviridae		Spbetavirus	168_2	Clustered/Singleton	1	VC_168_2	1	0	1	0	1	1	1	1
Staphylococcus~phage~SPbeta-like	Caudovirales	Siphoviridae		Spbetavirus	168_3	Clustered/Singleton	1	VC_168_3	1	0	1	0	1	1	1	1
Geobacillus~virus~E3	Caudovirales	Siphoviridae		Unassigned	168_4	Clustered/Singleton	1	VC_168_4	1	0	1	0	1	1	1	1
Bacillus~phage~vB_BanS-Tsamsa	Caudovirales	Siphoviridae		Unassigned	168_5	Clustered/Singleton	1	VC_168_5	1	0	1	0	1	1	1	1
Brevibacillus~phage~Sundance	Caudovirales	Siphoviridae		Unassigned	168_6	Clustered/Singleton	1	VC_168_6	1	0	1	0	1	1	1	1
Salmonella~phage~BP63	Caudovirales	Myoviridae		Rosemountvirus	17_0	Clustered	7	VC_17_0	7	0.931	1	0.931	2	1	1	1
Salmonella~phage~SE13	Caudovirales	Myoviridae		Rosemountvirus	17_0	Clustered	7	VC_17_0	7	0.931	1	0.931	2	1	1	1
Salmonella~phage~SE4	Caudovirales	Myoviridae		Loughboroughvirus	17_0	Clustered	7	VC_17_0	7	0.931	1	0.931	2	1	1	1
Salmonella~phage~UPF_BP2	Caudovirales	Myoviridae		Rosemountvirus	17_0	Clustered	7	VC_17_0	7	0.931	1	0.931	2	1	1	1
Salmonella~phage~ZCSE2	Caudovirales	Myoviridae		Loughboroughvirus	17_0	Clustered	7	VC_17_0	7	0.931	1	0.931	2	1	1	1
Salmonella~phage~birk	Caudovirales	Myoviridae		Rosemountvirus	17_0	Clustered	7	VC_17_0	7	0.931	1	0.931	2	1	1	1
Salmonella~phage~yarpen	Caudovirales	Myoviridae		Rosemountvirus	17_0	Clustered	7	VC_17_0	7	0.931	1	0.931	2	1	1	1
Clostridium~phage~phi8074-B1	Caudovirales	Siphoviridae		Unassigned	170_0	Clustered	3	VC_170_0	3	0.4761	0.99118	0.4719	1	1	1	1
Clostridium~phage~phiCTP1	Caudovirales	Siphoviridae		Unassigned	170_0	Clustered	3	VC_170_0	3	0.4761	0.99118	0.4719	1	1	1	1
Streptococcus~phage~Dp-1	Caudovirales	Siphoviridae		Unassigned	170_0	Clustered	3	VC_170_0	3	0.4761	0.99118	0.4719	1	1	1	1
Bacillus~phage~BCD7	Caudovirales	Myoviridae		Unassigned	171_0	Clustered	2	VC_171_0	2	0.6658	0.814453	0.5422	1	1	1	1
Streptomyces~phage~BRock	Caudovirales	Myoviridae		Unassigned	171_0	Clustered	2	VC_171_0	2	0.6658	0.814453	0.5422	1	1	1	1
Lactobacillus~phage~JCL1032	Caudovirales	Siphoviridae		Unassigned	173_0	Clustered/Singleton	1	VC_173_0	1	0	1	0	1	1	1	1
Eggerthella~phage~PMBT5	Caudovirales	Siphoviridae		Lentavirus	174_0	Clustered	2	VC_174_0	2	0.0819	0.896402	0.0734	2	1	1	1
Faecalibacterium~phage~FP_Lugh	Caudovirales	Siphoviridae		Lughvirus	174_0	Clustered	2	VC_174_0	2	0.0819	0.896402	0.0734	2	1	1	1
Listeria~phage~A006	Caudovirales	Siphoviridae		Unassigned	176_0	Clustered	6	VC_176_0	6	0.7164	1	0.7164	1	1	1	0.6667
Listeria~phage~A118	Caudovirales	Siphoviridae		Unassigned	176_0	Clustered	6	VC_176_0	6	0.7164	1	0.7164	1	1	1	0.6667
Listeria~phage~A500	Caudovirales	Siphoviridae		Unassigned	176_0	Clustered	6	VC_176_0	6	0.7164	1	0.7164	1	1	1	0.6667
Listeria~phage~LP-030-3	Caudovirales	Siphoviridae		Unassigned	176_0	Clustered	6	VC_176_0	6	0.7164	1	0.7164	1	1	1	0.6667
Listeria~phage~vB_LmoS_188	Caudovirales	Siphoviridae		Unassigned	176_0	Clustered	6	VC_176_0	6	0.7164	1	0.7164	1	1	1	0.6667
Listeria~phage~vB_LmoS_293	Caudovirales	Siphoviridae		Unassigned	176_0	Clustered	6	VC_176_0	6	0.7164	1	0.7164	1	1	1	0.6667
Paenibacillus~phage~BN12	Caudovirales	Siphoviridae		Sitaravirus	177_0	Clustered	20	VC_177_0	20	0.8524	1	0.8524	1	1	1	1
Paenibacillus~phage~Diva	Caudovirales	Siphoviridae		Sitaravirus	177_0	Clustered	20	VC_177_0	20	0.8524	1	0.8524	1	1	1	1
Paenibacillus~phage~Eltigre	Caudovirales	Siphoviridae		Sitaravirus	177_0	Clustered	20	VC_177_0	20	0.8524	1	0.8524	1	1	1	1
Paenibacillus~phage~Fern	Caudovirales	Siphoviridae		Sitaravirus	177_0	Clustered	20	VC_177_0	20	0.8524	1	0.8524	1	1	1	1
Paenibacillus~phage~HB10c2	Caudovirales	Siphoviridae		Sitaravirus	177_0	Clustered	20	VC_177_0	20	0.8524	1	0.8524	1	1	1	1
Paenibacillus~phage~Jacopo	Caudovirales	Siphoviridae		Sitaravirus	177_0	Clustered	20	VC_177_0	20	0.8524	1	0.8524	1	1	1	1
Paenibacillus~phage~Kawika	Caudovirales	Siphoviridae		Sitaravirus	177_0	Clustered	20	VC_177_0	20	0.8524	1	0.8524	1	1	1	1
Paenibacillus~phage~Leyra	Caudovirales	Siphoviridae		Sitaravirus	177_0	Clustered	20	VC_177_0	20	0.8524	1	0.8524	1	1	1	1
Paenibacillus~phage~Likha	Caudovirales	Siphoviridae		Sitaravirus	177_0	Clustered	20	VC_177_0	20	0.8524	1	0.8524	1	1	1	1
Paenibacillus~phage~Lucielle	Caudovirales	Siphoviridae		Sitaravirus	177_0	Clustered	20	VC_177_0	20	0.8524	1	0.8524	1	1	1	1
Paenibacillus~phage~PBL1c	Caudovirales	Siphoviridae		Sitaravirus	177_0	Clustered	20	VC_177_0	20	0.8524	1	0.8524	1	1	1	1
Paenibacillus~phage~Pagassa	Caudovirales	Siphoviridae		Sitaravirus	177_0	Clustered	20	VC_177_0	20	0.8524	1	0.8524	1	1	1	1
Paenibacillus~phage~Rani	Caudovirales	Siphoviridae		Sitaravirus	177_0	Clustered	20	VC_177_0	20	0.8524	1	0.8524	1	1	1	1
Paenibacillus~phage~Shelly	Caudovirales	Siphoviridae		Sitaravirus	177_0	Clustered	20	VC_177_0	20	0.8524	1	0.8524	1	1	1	1
Paenibacillus~phage~Sitara	Caudovirales	Siphoviridae		Sitaravirus	177_0	Clustered	20	VC_177_0	20	0.8524	1	0.8524	1	1	1	1
Paenibacillus~phage~Tadhana	Caudovirales	Siphoviridae		Sitaravirus	177_0	Clustered	20	VC_177_0	20	0.8524	1	0.8524	1	1	1	1
Paenibacillus~phage~Willow	Caudovirales	Siphoviridae		Sitaravirus	177_0	Clustered	20	VC_177_0	20	0.8524	1	0.8524	1	1	1	1
Paenibacillus~phage~Xenia	Caudovirales	Siphoviridae		Sitaravirus	177_0	Clustered	20	VC_177_0	20	0.8524	1	0.8524	1	1	1	1
Paenibacillus~phage~Yerffej	Caudovirales	Siphoviridae		Sitaravirus	177_0	Clustered	20	VC_177_0	20	0.8524	1	0.8524	1	1	1	1
Paenibacillus~phage~phiIBB_Pl23	Caudovirales	Siphoviridae		Sitaravirus	177_0	Clustered	20	VC_177_0	20	0.8524	1	0.8524	1	1	1	1
Streptococcus~phage~A25	Caudovirales	Siphoviridae		Unassigned	179_0	Clustered	5	VC_179_0	5	0.2967	1	0.2967	1	1	1	1
Streptococcus~phage~MM1	Caudovirales	Siphoviridae		Unassigned	179_0	Clustered	5	VC_179_0	5	0.2967	1	0.2967	1	1	1	1
Streptococcus~phage~phiARI0468-4	Caudovirales	Siphoviridae		Unassigned	179_0	Clustered	5	VC_179_0	5	0.2967	1	0.2967	1	1	1	1
Streptococcus~phage~phiBHN167	Caudovirales	Siphoviridae		Unassigned	179_0	Clustered	5	VC_179_0	5	0.2967	1	0.2967	1	1	1	1
Streptococcus~phage~phiNJ2	Caudovirales	Siphoviridae		Unassigned	179_0	Clustered	5	VC_179_0	5	0.2967	1	0.2967	1	1	1	1
Bacteriophage~sp.	Unassigned	Unassigned		Unassigned	18_0	Clustered	20	VC_18_0	20	0.8604	1	0.8604	2	2	2	1
Enterobacter~phage~Enc34	Caudovirales	Siphoviridae		Chivirus	18_0	Clustered	20	VC_18_0	20	0.8604	1	0.8604	2	2	2	1
Klebsiella~phage~KPN~N137	Caudovirales	Siphoviridae		Unassigned	18_0	Clustered	20	VC_18_0	20	0.8604	1	0.8604	2	2	2	1
Klebsiella~phage~Seifer	Caudovirales	Siphoviridae		Unassigned	18_0	Clustered	20	VC_18_0	20	0.8604	1	0.8604	2	2	2	1
Klebsiella~phage~Soft	Caudovirales	Siphoviridae		Unassigned	18_0	Clustered	20	VC_18_0	20	0.8604	1	0.8604	2	2	2	1
Proteus~phage~pPM_01	Caudovirales	Siphoviridae		Chivirus	18_0	Clustered	20	VC_18_0	20	0.8604	1	0.8604	2	2	2	1
Providencia~phage~Redjac	Caudovirales	Siphoviridae		Chivirus	18_0	Clustered	20	VC_18_0	20	0.8604	1	0.8604	2	2	2	1
Salmonella~phage~118970_sal1	Caudovirales	Siphoviridae		Chivirus	18_0	Clustered	20	VC_18_0	20	0.8604	1	0.8604	2	2	2	1
Salmonella~phage~35	Caudovirales	Siphoviridae		Chivirus	18_0	Clustered	20	VC_18_0	20	0.8604	1	0.8604	2	2	2	1
Salmonella~phage~37	Caudovirales	Siphoviridae		Chivirus	18_0	Clustered	20	VC_18_0	20	0.8604	1	0.8604	2	2	2	1
Salmonella~phage~BP12C	Caudovirales	Siphoviridae		Chivirus	18_0	Clustered	20	VC_18_0	20	0.8604	1	0.8604	2	2	2	1
Salmonella~phage~BSPM4	Caudovirales	Siphoviridae		Chivirus	18_0	Clustered	20	VC_18_0	20	0.8604	1	0.8604	2	2	2	1
Salmonella~phage~KFS-SE1	Caudovirales	Siphoviridae		Chivirus	18_0	Clustered	20	VC_18_0	20	0.8604	1	0.8604	2	2	2	1
Salmonella~phage~ST-101	Caudovirales	Siphoviridae		Chivirus	18_0	Clustered	20	VC_18_0	20	0.8604	1	0.8604	2	2	2	1
Salmonella~phage~Siskin	Caudovirales	Siphoviridae		Chivirus	18_0	Clustered	20	VC_18_0	20	0.8604	1	0.8604	2	2	2	1
Salmonella~virus~Chi	Caudovirales	Siphoviridae		Chivirus	18_0	Clustered	20	VC_18_0	20	0.8604	1	0.8604	2	2	2	1
Salmonella~virus~FSLSP030	Caudovirales	Siphoviridae		Chivirus	18_0	Clustered	20	VC_18_0	20	0.8604	1	0.8604	2	2	2	1
Salmonella~virus~FSLSP088	Caudovirales	Siphoviridae		Chivirus	18_0	Clustered	20	VC_18_0	20	0.8604	1	0.8604	2	2	2	1
Salmonella~virus~SPN19	Caudovirales	Siphoviridae		Chivirus	18_0	Clustered	20	VC_18_0	20	0.8604	1	0.8604	2	2	2	1
Salmonella~virus~iEPS5	Caudovirales	Siphoviridae		Chivirus	18_0	Clustered	20	VC_18_0	20	0.8604	1	0.8604	2	2	2	1
Lactobacillus~phage~Bacchae	Caudovirales	Herelleviridae		Harbinvirus	180_0	Clustered	4	VC_180_0	4	0.3128	0.999983	0.3128	1	1	1	1
Lactobacillus~phage~Bromius	Caudovirales	Herelleviridae		Harbinvirus	180_0	Clustered	4	VC_180_0	4	0.3128	0.999983	0.3128	1	1	1	1
Lactobacillus~phage~Iacchus	Caudovirales	Herelleviridae		Harbinvirus	180_0	Clustered	4	VC_180_0	4	0.3128	0.999983	0.3128	1	1	1	1
Lactobacillus~phage~Semele	Caudovirales	Herelleviridae		Harbinvirus	180_0	Clustered	4	VC_180_0	4	0.3128	0.999983	0.3128	1	1	1	1
Lactobacillus~phage~Lpa804	Caudovirales	Herelleviridae		Harbinvirus	180_1	Clustered	3	VC_180_1	3	0.1271	0.994815	0.1265	2	2	1	1
Lactobacillus~phage~LpeD	Caudovirales	Herelleviridae		Unassigned	180_1	Clustered	3	VC_180_1	3	0.1271	0.994815	0.1265	2	2	1	1
Lactobacillus~virus~LP65	Caudovirales	Myoviridae		Unassigned	180_1	Clustered	3	VC_180_1	3	0.1271	0.994815	0.1265	2	2	1	1
Lactobacillus~phage~3-521	Caudovirales	Herelleviridae		Unassigned	180_2	Clustered/Singleton	1	VC_180_2	1	0	1	0	1	1	1	1
Lactobacillus~phage~521B	Caudovirales	Herelleviridae		Unassigned	181_0	Clustered	2	VC_181_0	2	0.1481	0.954542	0.1414	1	1	1	1
Lactobacillus~phage~SAC12B	Caudovirales	Herelleviridae		Unassigned	181_0	Clustered	2	VC_181_0	2	0.1481	0.954542	0.1414	1	1	1	1
Listeria~phage~LMSP-25	Caudovirales	Herelleviridae		Pecentumvirus	182_0	Clustered	14	VC_182_0	14	0.7014	1	0.7014	2	2	1	1
Listeria~phage~LMTA-148	Caudovirales	Herelleviridae		Pecentumvirus	182_0	Clustered	14	VC_182_0	14	0.7014	1	0.7014	2	2	1	1
Listeria~phage~LMTA-34	Caudovirales	Herelleviridae		Pecentumvirus	182_0	Clustered	14	VC_182_0	14	0.7014	1	0.7014	2	2	1	1
Listeria~phage~LMTA-57	Caudovirales	Herelleviridae		Pecentumvirus	182_0	Clustered	14	VC_182_0	14	0.7014	1	0.7014	2	2	1	1
Listeria~phage~LMTA-94	Caudovirales	Herelleviridae		Pecentumvirus	182_0	Clustered	14	VC_182_0	14	0.7014	1	0.7014	2	2	1	1
Listeria~phage~LP-048	Caudovirales	Herelleviridae		Pecentumvirus	182_0	Clustered	14	VC_182_0	14	0.7014	1	0.7014	2	2	1	1
Listeria~phage~LP-064	Caudovirales	Herelleviridae		Pecentumvirus	182_0	Clustered	14	VC_182_0	14	0.7014	1	0.7014	2	2	1	1
Listeria~phage~LP-083-2	Caudovirales	Herelleviridae		Pecentumvirus	182_0	Clustered	14	VC_182_0	14	0.7014	1	0.7014	2	2	1	1
Listeria~phage~LP-124	Caudovirales	Herelleviridae		Pecentumvirus	182_0	Clustered	14	VC_182_0	14	0.7014	1	0.7014	2	2	1	1
Listeria~phage~LP-125	Caudovirales	Herelleviridae		Pecentumvirus	182_0	Clustered	14	VC_182_0	14	0.7014	1	0.7014	2	2	1	1
Listeria~phage~List-36	Caudovirales	Herelleviridae		Pecentumvirus	182_0	Clustered	14	VC_182_0	14	0.7014	1	0.7014	2	2	1	1
Listeria~phage~vB_LmoM_AG20	Caudovirales	Herelleviridae		Pecentumvirus	182_0	Clustered	14	VC_182_0	14	0.7014	1	0.7014	2	2	1	1
Listeria~virus~A511	Caudovirales	Myoviridae		P100virus	182_0	Clustered	14	VC_182_0	14	0.7014	1	0.7014	2	2	1	1
Listeria~virus~P100	Caudovirales	Myoviridae		P100virus	182_0	Clustered	14	VC_182_0	14	0.7014	1	0.7014	2	2	1	1
Bacillus~phage~BalMu-1	Caudovirales	Myoviridae		Unassigned	184_0	Clustered	2	VC_184_0	2	0.0447	0.873113	0.039	2	1	1	1
Faecalibacterium~phage~FP_Mushu	Caudovirales	Myoviridae		Mushuvirus	184_0	Clustered	2	VC_184_0	2	0.0447	0.873113	0.039	2	1	1	1
Clostridium~phage~phiCDHM19	Caudovirales	Myoviridae		Lubbockvirus	185_0	Clustered	2	VC_185_0	2	0.093	0.950934	0.0884	2	1	1	1
Clostridium~virus~phiCD119	Caudovirales	Myoviridae		Cd119virus	185_0	Clustered	2	VC_185_0	2	0.093	0.950934	0.0884	2	1	1	1
Clostridium~phage~CDKM15	Caudovirales	Myoviridae		Lubbockvirus	185_1	Clustered	5	VC_185_1	5	0.3832	1	0.3832	2	1	1	1
Clostridium~phage~CDKM9	Caudovirales	Myoviridae		Lubbockvirus	185_1	Clustered	5	VC_185_1	5	0.3832	1	0.3832	2	1	1	1
Clostridium~phage~phiCD505	Caudovirales	Myoviridae		Lubbockvirus	185_1	Clustered	5	VC_185_1	5	0.3832	1	0.3832	2	1	1	1
Clostridium~phage~phiMMP02	Caudovirales	Myoviridae		Lubbockvirus	185_1	Clustered	5	VC_185_1	5	0.3832	1	0.3832	2	1	1	1
Clostridium~virus~phiCD27	Caudovirales	Myoviridae		Cd119virus	185_1	Clustered	5	VC_185_1	5	0.3832	1	0.3832	2	1	1	1
Clostridium~phage~CDMH1	Caudovirales	Myoviridae		Lubbockvirus	185_2	Clustered	4	VC_185_2	4	0.2776	0.999979	0.2776	2	1	1	1
Clostridium~phage~phiMMP01	Caudovirales	Myoviridae		Lubbockvirus	185_2	Clustered	4	VC_185_2	4	0.2776	0.999979	0.2776	2	1	1	1
Clostridium~phage~phiMMP03	Caudovirales	Myoviridae		Lubbockvirus	185_2	Clustered	4	VC_185_2	4	0.2776	0.999979	0.2776	2	1	1	1
Clostridium~virus~phiC2	Caudovirales	Myoviridae		Cd119virus	185_2	Clustered	4	VC_185_2	4	0.2776	0.999979	0.2776	2	1	1	1
Bacillus~phage~Bam35c	Kalamavirales	Tectiviridae		Betatectivirus	186_0	Clustered	4	VC_186_0	4	1	1	1	1	1	1	1
Bacillus~phage~GIL16c	Kalamavirales	Tectiviridae		Betatectivirus	186_0	Clustered	4	VC_186_0	4	1	1	1	1	1	1	1
Bacillus~phage~Wip1	Kalamavirales	Tectiviridae		Betatectivirus	186_0	Clustered	4	VC_186_0	4	1	1	1	1	1	1	1
Bacillus~virus~AP50	Kalamavirales	Tectiviridae		Betatectivirus	186_0	Clustered	4	VC_186_0	4	1	1	1	1	1	1	1
Bacillus~phage~Fah	Caudovirales	Siphoviridae		Wbetavirus	188_0	Clustered	3	VC_188_0	3	0.3476	0.998189	0.347	1	1	1	1
Bacillus~phage~Gamma	Caudovirales	Siphoviridae		Wbetavirus	188_0	Clustered	3	VC_188_0	3	0.3476	0.998189	0.347	1	1	1	1
Bacillus~virus~Wbeta	Caudovirales	Siphoviridae		Wbetavirus	188_0	Clustered	3	VC_188_0	3	0.3476	0.998189	0.347	1	1	1	1
Bacillus~phage~PfEFR-4	Caudovirales	Siphoviridae		Unassigned	189_0	Clustered	3	VC_189_0	3	0.2521	0.998446	0.2517	1	1	1	1
Bacillus~phage~PfEFR-5	Caudovirales	Siphoviridae		Unassigned	189_0	Clustered	3	VC_189_0	3	0.2521	0.998446	0.2517	1	1	1	1
Bacillus~phage~vB_BceS-MY192	Caudovirales	Siphoviridae		Unassigned	189_0	Clustered	3	VC_189_0	3	0.2521	0.998446	0.2517	1	1	1	1
Achromobacter~phage~phiAxp-2	Caudovirales	Siphoviridae		Unassigned	19_0	Clustered	5	VC_19_0	5	0.091	0.960534	0.0874	3	1	1	1
Burkholderia~phage~BcepNazgul	Caudovirales	Siphoviridae		Nazgulvirus	19_0	Clustered	5	VC_19_0	5	0.091	0.960534	0.0874	3	1	1	1
Burkholderia~phage~vB_BceS_AH2	Caudovirales	Siphoviridae		Ahduovirus	19_0	Clustered	5	VC_19_0	5	0.091	0.960534	0.0874	3	1	1	1
Loktanella~phage~pCB2051-A	Caudovirales	Siphoviridae		Unassigned	19_0	Clustered	5	VC_19_0	5	0.091	0.960534	0.0874	3	1	1	1
Ruegeria~phage~DSS3-P1	Caudovirales	Siphoviridae		Unassigned	19_0	Clustered	5	VC_19_0	5	0.091	0.960534	0.0874	3	1	1	1
Bacillus~phage~TP21-L	Caudovirales	Siphoviridae		Tp21virus	190_0	Clustered	2	VC_190_0	2	0.7558	0.879217	0.6645	1	1	1	1
Bacillus~virus~BMBtp2	Caudovirales	Siphoviridae		Tp21virus	190_0	Clustered	2	VC_190_0	2	0.7558	0.879217	0.6645	1	1	1	1
Bacillus~phage~vB_BtS_B83	Caudovirales	Siphoviridae		Unassigned	191_0	Clustered	2	VC_191_0	2	0.5459	0.945764	0.5163	1	1	1	1
Bacillus~phage~vB_BtS_BMBtp14	Caudovirales	Siphoviridae		Unassigned	191_0	Clustered	2	VC_191_0	2	0.5459	0.945764	0.5163	1	1	1	1
Lactobacillus~phage~PLE2	Caudovirales	Siphoviridae		Unassigned	192_0	Clustered	2	VC_192_0	2	0.3173	0.939818	0.2982	1	1	1	1
Lactobacillus~phage~iA2	Caudovirales	Siphoviridae		Unassigned	192_0	Clustered	2	VC_192_0	2	0.3173	0.939818	0.2982	1	1	1	1
Clostridium~phage~PhiS63	Caudovirales	Siphoviridae		Unassigned	193_0	Clustered	3	VC_193_0	3	0.2525	0.986945	0.2492	1	1	1	1
Clostridium~phage~phi3626	Caudovirales	Siphoviridae		Unassigned	193_0	Clustered	3	VC_193_0	3	0.2525	0.986945	0.2492	1	1	1	1
Clostridium~phage~phiSM101	Caudovirales	Siphoviridae		Unassigned	193_0	Clustered	3	VC_193_0	3	0.2525	0.986945	0.2492	1	1	1	1
Bacillus~phage~Carmen17	Caudovirales	Siphoviridae		Unassigned	195_0	Clustered	2	VC_195_0	2	0.2494	0.953217	0.2378	1	1	1	1
Bacillus~phage~PBC1	Caudovirales	Siphoviridae		Unassigned	195_0	Clustered	2	VC_195_0	2	0.2494	0.953217	0.2378	1	1	1	1
Clostridium~phage~phiCT19406A	Caudovirales	Siphoviridae		Unassigned	196_0	Clustered	2	VC_196_0	2	0.4363	0.941042	0.4106	1	1	1	1
Clostridium~phage~phiCTC2A	Caudovirales	Siphoviridae		Unassigned	196_0	Clustered	2	VC_196_0	2	0.4363	0.941042	0.4106	1	1	1	1
Corynebacterium~phage~Adelaide	Caudovirales	Siphoviridae		Unassigned	197_0	Clustered	6	VC_197_0	6	0.7354	1	0.7354	2	1	1	1
Corynebacterium~phage~Dina	Caudovirales	Siphoviridae		Unassigned	197_0	Clustered	6	VC_197_0	6	0.7354	1	0.7354	2	1	1	1
Corynebacterium~phage~Lederberg	Caudovirales	Siphoviridae		Unassigned	197_0	Clustered	6	VC_197_0	6	0.7354	1	0.7354	2	1	1	1
Corynebacterium~phage~SamW	Caudovirales	Siphoviridae		Samwavirus	197_0	Clustered	6	VC_197_0	6	0.7354	1	0.7354	2	1	1	1
Corynebacterium~phage~StAB	Caudovirales	Siphoviridae		Unassigned	197_0	Clustered	6	VC_197_0	6	0.7354	1	0.7354	2	1	1	1
Corynebacterium~phage~Stiles	Caudovirales	Siphoviridae		Unassigned	197_0	Clustered	6	VC_197_0	6	0.7354	1	0.7354	2	1	1	1
Bacteroides~phage~B124-14	Caudovirales	Siphoviridae		Unassigned	198_0	Clustered	2	VC_198_0	2	0.4142	0.945404	0.3916	1	1	1	1
Bacteroides~phage~B40-8	Caudovirales	Siphoviridae		Unassigned	198_0	Clustered	2	VC_198_0	2	0.4142	0.945404	0.3916	1	1	1	1
Lactococcus~phage~1358	Caudovirales	Siphoviridae		Unassigned	199_0	Clustered	3	VC_199_0	3	0.4391	0.99638	0.4375	1	1	1	1
Listeria~phage~P35	Caudovirales	Siphoviridae		Unassigned	199_0	Clustered	3	VC_199_0	3	0.4391	0.99638	0.4375	1	1	1	1
Listeria~phage~P40	Caudovirales	Siphoviridae		Unassigned	199_0	Clustered	3	VC_199_0	3	0.4391	0.99638	0.4375	1	1	1	1
Pseudomonas~phage~LKO4	Caudovirales	Siphoviridae		Yuavirus	2_0	Clustered	5	VC_2_0	5	0.4994	1	0.4994	1	1	1	1
Pseudomonas~phage~MP1412	Caudovirales	Siphoviridae		Yuavirus	2_0	Clustered	5	VC_2_0	5	0.4994	1	0.4994	1	1	1	1
Pseudomonas~phage~PAE1	Caudovirales	Siphoviridae		Yuavirus	2_0	Clustered	5	VC_2_0	5	0.4994	1	0.4994	1	1	1	1
Pseudomonas~virus~M6	Caudovirales	Siphoviridae		Yuavirus	2_0	Clustered	5	VC_2_0	5	0.4994	1	0.4994	1	1	1	1
Pseudomonas~virus~Yua	Caudovirales	Siphoviridae		Yuavirus	2_0	Clustered	5	VC_2_0	5	0.4994	1	0.4994	1	1	1	1
Citrobacter~phage~Michonne	Caudovirales	Myoviridae		Mooglevirus	20_0	Clustered	25	VC_20_0	25	0.9005	1	0.9005	5	1	1	0.9933
Citrobacter~phage~Moogle	Caudovirales	Myoviridae		Mooglevirus	20_0	Clustered	25	VC_20_0	25	0.9005	1	0.9005	5	1	1	0.9933
Citrobacter~phage~Mordin	Caudovirales	Myoviridae		Mooglevirus	20_0	Clustered	25	VC_20_0	25	0.9005	1	0.9005	5	1	1	0.9933
Enterobacteriaphage~UAB_Phi87	Caudovirales	Myoviridae		Felixo1virus	20_0	Clustered	25	VC_20_0	25	0.9005	1	0.9005	5	1	1	0.9933
Escherichia~phage~EC6	Caudovirales	Myoviridae		Felixo1virus	20_0	Clustered	25	VC_20_0	25	0.9005	1	0.9005	5	1	1	0.9933
Escherichia~phage~HY02	Caudovirales	Myoviridae		Felixo1virus	20_0	Clustered	25	VC_20_0	25	0.9005	1	0.9005	5	1	1	0.9933
Escherichia~phage~JH2	Caudovirales	Myoviridae		Felixo1virus	20_0	Clustered	25	VC_20_0	25	0.9005	1	0.9005	5	1	1	0.9933
Escherichia~phage~SUSP1	Caudovirales	Myoviridae		Suspvirus	20_0	Clustered	25	VC_20_0	25	0.9005	1	0.9005	5	1	1	0.9933
Escherichia~phage~SUSP2	Caudovirales	Myoviridae		Suspvirus	20_0	Clustered	25	VC_20_0	25	0.9005	1	0.9005	5	1	1	0.9933
Escherichia~phage~vB_EcoM-VpaE1	Caudovirales	Myoviridae		Felixo1virus	20_0	Clustered	25	VC_20_0	25	0.9005	1	0.9005	5	1	1	0.9933
Escherichia~phage~vB_EcoM_AYO145A	Caudovirales	Myoviridae		Felixo1virus	20_0	Clustered	25	VC_20_0	25	0.9005	1	0.9005	5	1	1	0.9933
Escherichia~phage~vB_EcoM_Alf5	Caudovirales	Myoviridae		Felixounavirus	20_0	Clustered	25	VC_20_0	25	0.9005	1	0.9005	5	1	1	0.9933
Escherichia~phage~wV8	Caudovirales	Myoviridae		Felixo1virus	20_0	Clustered	25	VC_20_0	25	0.9005	1	0.9005	5	1	1	0.9933
Escherichia~typing~phage~1	Caudovirales	Myoviridae		Felixo1virus	20_0	Clustered	25	VC_20_0	25	0.9005	1	0.9005	5	1	1	0.9933
Salmonella~phage~BPS15Q2	Caudovirales	Myoviridae		Felixounavirus	20_0	Clustered	25	VC_20_0	25	0.9005	1	0.9005	5	1	1	0.9933
Salmonella~phage~BPS17L1	Caudovirales	Myoviridae		Felixounavirus	20_0	Clustered	25	VC_20_0	25	0.9005	1	0.9005	5	1	1	0.9933
Salmonella~phage~BPS17W1	Caudovirales	Myoviridae		Felixounavirus	20_0	Clustered	25	VC_20_0	25	0.9005	1	0.9005	5	1	1	0.9933
Salmonella~phage~FelixO1	Caudovirales	Myoviridae		Felixo1virus	20_0	Clustered	25	VC_20_0	25	0.9005	1	0.9005	5	1	1	0.9933
Salmonella~phage~Mushroom	Caudovirales	Myoviridae		Felixo1virus	20_0	Clustered	25	VC_20_0	25	0.9005	1	0.9005	5	1	1	0.9933
Salmonella~phage~Si3	Caudovirales	Myoviridae		Felixounavirus	20_0	Clustered	25	VC_20_0	25	0.9005	1	0.9005	5	1	1	0.9933
Salmonella~phage~vB_SPuM_SP116	Caudovirales	Myoviridae		Felixounavirus	20_0	Clustered	25	VC_20_0	25	0.9005	1	0.9005	5	1	1	0.9933
Shigella~phage~Sf13	Caudovirales	Myoviridae		Mooglevirus	20_0	Clustered	25	VC_20_0	25	0.9005	1	0.9005	5	1	1	0.9933
Shigella~phage~Sf14	Caudovirales	Myoviridae		Mooglevirus	20_0	Clustered	25	VC_20_0	25	0.9005	1	0.9005	5	1	1	0.9933
Shigella~phage~Sf17	Caudovirales	Myoviridae		Mooglevirus	20_0	Clustered	25	VC_20_0	25	0.9005	1	0.9005	5	1	1	0.9933
Staphylococcus~phage~SA1	Caudovirales	Myoviridae		Unassigned	20_0	Clustered	25	VC_20_0	25	0.9005	1	0.9005	5	1	1	0.9933
Listeria~phage~B025	Caudovirales	Siphoviridae		Psavirus	200_0	Clustered	4	VC_200_0	4	0.4354	0.999981	0.4354	1	1	1	1
Listeria~phage~LP-030-2	Caudovirales	Siphoviridae		Psavirus	200_0	Clustered	4	VC_200_0	4	0.4354	0.999981	0.4354	1	1	1	1
Listeria~phage~LP-101	Caudovirales	Siphoviridae		Psavirus	200_0	Clustered	4	VC_200_0	4	0.4354	0.999981	0.4354	1	1	1	1
Listeria~phage~PSA	Caudovirales	Siphoviridae		Psavirus	200_0	Clustered	4	VC_200_0	4	0.4354	0.999981	0.4354	1	1	1	1
Staphylococcus~phage~SMSAP5	Caudovirales	Siphoviridae		Triavirus	201_0	Clustered	13	VC_201_0	13	0.4008	1	0.4008	1	1	1	1
Staphylococcus~phage~StauST398-2	Caudovirales	Siphoviridae		Triavirus	201_0	Clustered	13	VC_201_0	13	0.4008	1	0.4008	1	1	1	1
Staphylococcus~phage~YMC/09/04/R1988	Caudovirales	Siphoviridae		Triavirus	201_0	Clustered	13	VC_201_0	13	0.4008	1	0.4008	1	1	1	1
Staphylococcus~phage~phi2958PVL	Caudovirales	Siphoviridae		Triavirus	201_0	Clustered	13	VC_201_0	13	0.4008	1	0.4008	1	1	1	1
Staphylococcus~phage~phi7401PVL	Caudovirales	Siphoviridae		Triavirus	201_0	Clustered	13	VC_201_0	13	0.4008	1	0.4008	1	1	1	1
Staphylococcus~phage~tp310-2	Caudovirales	Siphoviridae		Triavirus	201_0	Clustered	13	VC_201_0	13	0.4008	1	0.4008	1	1	1	1
Staphylococcus~phage~vB_SauS_phi2	Caudovirales	Siphoviridae		Triavirus	201_0	Clustered	13	VC_201_0	13	0.4008	1	0.4008	1	1	1	1
Staphylococcus~virus~3a	Caudovirales	Siphoviridae		Triavirus	201_0	Clustered	13	VC_201_0	13	0.4008	1	0.4008	1	1	1	1
Staphylococcus~virus~42e	Caudovirales	Siphoviridae		Triavirus	201_0	Clustered	13	VC_201_0	13	0.4008	1	0.4008	1	1	1	1
Staphylococcus~virus~47	Caudovirales	Siphoviridae		Triavirus	201_0	Clustered	13	VC_201_0	13	0.4008	1	0.4008	1	1	1	1
Staphylococcus~virus~IPLA35	Caudovirales	Siphoviridae		Triavirus	201_0	Clustered	13	VC_201_0	13	0.4008	1	0.4008	1	1	1	1
Staphylococcus~virus~phi12	Caudovirales	Siphoviridae		Triavirus	201_0	Clustered	13	VC_201_0	13	0.4008	1	0.4008	1	1	1	1
Staphylococcus~virus~phiSLT	Caudovirales	Siphoviridae		Triavirus	201_0	Clustered	13	VC_201_0	13	0.4008	1	0.4008	1	1	1	1
Streptococcus~phage~315.6	Caudovirales	Siphoviridae		Unassigned	202_0	Clustered	2	VC_202_0	2	0.2182	0.953821	0.2081	1	1	1	1
Streptococcus~phage~P9	Caudovirales	Siphoviridae		Unassigned	202_0	Clustered	2	VC_202_0	2	0.2182	0.953821	0.2081	1	1	1	1
Bacillus~phage~Mgbh1	Caudovirales	Siphoviridae		Magadivirus	203_0	Clustered	2	VC_203_0	2	0.4284	0.918772	0.3936	2	1	1	1
Paenibacillus~phage~Tripp	Caudovirales	Siphoviridae		Trippvirus	203_0	Clustered	2	VC_203_0	2	0.4284	0.918772	0.3936	2	1	1	1
Enterococcus~phage~BC611	Caudovirales	Siphoviridae		Sap6virus	204_0	Clustered	6	VC_204_0	6	0.8773	1	0.8773	2	1	1	1
Enterococcus~phage~IMEEF1	Caudovirales	Siphoviridae		Sap6virus	204_0	Clustered	6	VC_204_0	6	0.8773	1	0.8773	2	1	1	1
Enterococcus~phage~SAP6	Caudovirales	Siphoviridae		Sap6virus	204_0	Clustered	6	VC_204_0	6	0.8773	1	0.8773	2	1	1	1
Enterococcus~phage~VD13	Caudovirales	Siphoviridae		Sap6virus	204_0	Clustered	6	VC_204_0	6	0.8773	1	0.8773	2	1	1	1
Enterococcus~phage~vB_EfaS_IME198	Caudovirales	Siphoviridae		Saphexavirus	204_0	Clustered	6	VC_204_0	6	0.8773	1	0.8773	2	1	1	1
Streptococcus~phage~SPQS1	Caudovirales	Siphoviridae		Sap6virus	204_0	Clustered	6	VC_204_0	6	0.8773	1	0.8773	2	1	1	1
Listeria~phage~LP-026	Caudovirales	Siphoviridae		P70virus	205_0	Clustered	5	VC_205_0	5	0.8841	1	0.8841	1	1	1	1
Listeria~phage~LP-037	Caudovirales	Siphoviridae		P70virus	205_0	Clustered	5	VC_205_0	5	0.8841	1	0.8841	1	1	1	1
Listeria~phage~LP-110	Caudovirales	Siphoviridae		P70virus	205_0	Clustered	5	VC_205_0	5	0.8841	1	0.8841	1	1	1	1
Listeria~phage~LP-114	Caudovirales	Siphoviridae		P70virus	205_0	Clustered	5	VC_205_0	5	0.8841	1	0.8841	1	1	1	1
Listeria~phage~P70	Caudovirales	Siphoviridae		P70virus	205_0	Clustered	5	VC_205_0	5	0.8841	1	0.8841	1	1	1	1
Bacillus~phage~PM1	Caudovirales	Siphoviridae		Saundersvirus	206_0	Clustered	3	VC_206_0	3	0.2614	0.969037	0.2533	3	1	1	0.6667
Geobacillus~phage~GBK2	Caudovirales	Siphoviridae		Unassigned	206_0	Clustered	3	VC_206_0	3	0.2614	0.969037	0.2533	3	1	1	0.6667
Geobacillus~phage~TP-84	Caudovirales	Siphoviridae		Tp84virus	206_0	Clustered	3	VC_206_0	3	0.2614	0.969037	0.2533	3	1	1	0.6667
Bacillus~virus~Andromeda	Caudovirales	Siphoviridae		Andromedavirus	207_0	Clustered	8	VC_207_0	8	0.9996	0.988943	0.9886	1	1	1	1
Bacillus~virus~Blastoid	Caudovirales	Siphoviridae		Andromedavirus	207_0	Clustered	8	VC_207_0	8	0.9996	0.988943	0.9886	1	1	1	1
Bacillus~virus~Curly	Caudovirales	Siphoviridae		Andromedavirus	207_0	Clustered	8	VC_207_0	8	0.9996	0.988943	0.9886	1	1	1	1
Bacillus~virus~Eoghan	Caudovirales	Siphoviridae		Andromedavirus	207_0	Clustered	8	VC_207_0	8	0.9996	0.988943	0.9886	1	1	1	1
Bacillus~virus~Finn	Caudovirales	Siphoviridae		Andromedavirus	207_0	Clustered	8	VC_207_0	8	0.9996	0.988943	0.9886	1	1	1	1
Bacillus~virus~Glittering	Caudovirales	Siphoviridae		Andromedavirus	207_0	Clustered	8	VC_207_0	8	0.9996	0.988943	0.9886	1	1	1	1
Bacillus~virus~Riggi	Caudovirales	Siphoviridae		Andromedavirus	207_0	Clustered	8	VC_207_0	8	0.9996	0.988943	0.9886	1	1	1	1
Bacillus~virus~Taylor	Caudovirales	Siphoviridae		Andromedavirus	207_0	Clustered	8	VC_207_0	8	0.9996	0.988943	0.9886	1	1	1	1
Staphylococcus~phage~23MRA	Caudovirales	Siphoviridae		Biseptimavirus	208_0	Clustered	28	VC_208_0	28	0.5547	1	0.5547	2	1	1	0.7619
Staphylococcus~phage~3~AJ-2017	Caudovirales	Siphoviridae		Biseptimavirus	208_0	Clustered	28	VC_208_0	28	0.5547	1	0.5547	2	1	1	0.7619
Staphylococcus~phage~IME1361_01	Caudovirales	Siphoviridae		Biseptimavirus	208_0	Clustered	28	VC_208_0	28	0.5547	1	0.5547	2	1	1	0.7619
Staphylococcus~phage~JS01	Caudovirales	Siphoviridae		Biseptimavirus	208_0	Clustered	28	VC_208_0	28	0.5547	1	0.5547	2	1	1	0.7619
Staphylococcus~phage~P1105	Caudovirales	Siphoviridae		Biseptimavirus	208_0	Clustered	28	VC_208_0	28	0.5547	1	0.5547	2	1	1	0.7619
Staphylococcus~phage~P282	Caudovirales	Siphoviridae		Biseptimavirus	208_0	Clustered	28	VC_208_0	28	0.5547	1	0.5547	2	1	1	0.7619
Staphylococcus~phage~P630	Caudovirales	Siphoviridae		Biseptimavirus	208_0	Clustered	28	VC_208_0	28	0.5547	1	0.5547	2	1	1	0.7619
Staphylococcus~phage~P954	Caudovirales	Siphoviridae		Biseptimavirus	208_0	Clustered	28	VC_208_0	28	0.5547	1	0.5547	2	1	1	0.7619
Staphylococcus~phage~PVL	Caudovirales	Siphoviridae		Biseptimavirus	208_0	Clustered	28	VC_208_0	28	0.5547	1	0.5547	2	1	1	0.7619
Staphylococcus~phage~SA1014ruMSSAST7	Caudovirales	Siphoviridae		Biseptimavirus	208_0	Clustered	28	VC_208_0	28	0.5547	1	0.5547	2	1	1	0.7619
Staphylococcus~phage~SA345ruMSSAST8	Caudovirales	Siphoviridae		Biseptimavirus	208_0	Clustered	28	VC_208_0	28	0.5547	1	0.5547	2	1	1	0.7619
Staphylococcus~phage~SA7	Caudovirales	Siphoviridae		Biseptimavirus	208_0	Clustered	28	VC_208_0	28	0.5547	1	0.5547	2	1	1	0.7619
Staphylococcus~phage~SA780ruMSSAST101	Caudovirales	Siphoviridae		Biseptimavirus	208_0	Clustered	28	VC_208_0	28	0.5547	1	0.5547	2	1	1	0.7619
Staphylococcus~phage~StauST398-4	Caudovirales	Siphoviridae		Biseptimavirus	208_0	Clustered	28	VC_208_0	28	0.5547	1	0.5547	2	1	1	0.7619
Staphylococcus~phage~phi5967PVL	Caudovirales	Siphoviridae		Biseptimavirus	208_0	Clustered	28	VC_208_0	28	0.5547	1	0.5547	2	1	1	0.7619
Staphylococcus~phage~phi7247PVL	Caudovirales	Siphoviridae		Biseptimavirus	208_0	Clustered	28	VC_208_0	28	0.5547	1	0.5547	2	1	1	0.7619
Staphylococcus~phage~phiBU01	Caudovirales	Siphoviridae		Biseptimavirus	208_0	Clustered	28	VC_208_0	28	0.5547	1	0.5547	2	1	1	0.7619
Staphylococcus~phage~phiN315	Caudovirales	Siphoviridae		Unassigned	208_0	Clustered	28	VC_208_0	28	0.5547	1	0.5547	2	1	1	0.7619
Staphylococcus~phage~phiNM3	Caudovirales	Siphoviridae		Biseptimavirus	208_0	Clustered	28	VC_208_0	28	0.5547	1	0.5547	2	1	1	0.7619
Staphylococcus~phage~phiPVL-CN125	Caudovirales	Siphoviridae		Biseptimavirus	208_0	Clustered	28	VC_208_0	28	0.5547	1	0.5547	2	1	1	0.7619
Staphylococcus~phage~phiSa119	Caudovirales	Siphoviridae		Biseptimavirus	208_0	Clustered	28	VC_208_0	28	0.5547	1	0.5547	2	1	1	0.7619
Staphylococcus~phage~phiSa2wa_st22	Caudovirales	Siphoviridae		Biseptimavirus	208_0	Clustered	28	VC_208_0	28	0.5547	1	0.5547	2	1	1	0.7619
Staphylococcus~phage~tp310-1	Caudovirales	Siphoviridae		Biseptimavirus	208_0	Clustered	28	VC_208_0	28	0.5547	1	0.5547	2	1	1	0.7619
Staphylococcus~phage~tp310-3	Caudovirales	Siphoviridae		Biseptimavirus	208_0	Clustered	28	VC_208_0	28	0.5547	1	0.5547	2	1	1	0.7619
Staphylococcus~prophage~phiPV83	Caudovirales	Siphoviridae		Biseptimavirus	208_0	Clustered	28	VC_208_0	28	0.5547	1	0.5547	2	1	1	0.7619
Staphylococcus~virus~108PVL	Caudovirales	Siphoviridae		Biseptimavirus	208_0	Clustered	28	VC_208_0	28	0.5547	1	0.5547	2	1	1	0.7619
Staphylococcus~virus~13	Caudovirales	Siphoviridae		Biseptimavirus	208_0	Clustered	28	VC_208_0	28	0.5547	1	0.5547	2	1	1	0.7619
Staphylococcus~virus~77	Caudovirales	Siphoviridae		Biseptimavirus	208_0	Clustered	28	VC_208_0	28	0.5547	1	0.5547	2	1	1	0.7619
Staphylococcus~phage~IME-SA4	Caudovirales	Siphoviridae		Biseptimavirus	209_0	Clustered	4	VC_209_0	4	0.0705	0.999898	0.0705	2	1	1	0.8333
Staphylococcus~phage~StB20	Caudovirales	Siphoviridae		Unassigned	209_0	Clustered	4	VC_209_0	4	0.0705	0.999898	0.0705	2	1	1	0.8333
Staphylococcus~phage~StB20-like	Caudovirales	Siphoviridae		Unassigned	209_0	Clustered	4	VC_209_0	4	0.0705	0.999898	0.0705	2	1	1	0.8333
Staphylococcus~phage~phiRS7	Caudovirales	Siphoviridae		Unassigned	209_0	Clustered	4	VC_209_0	4	0.0705	0.999898	0.0705	2	1	1	0.8333
Bacillus~phage~SP-15	Caudovirales	Myoviridae		Thornevirus	210_0	Clustered/Singleton	1	VC_210_0	1	0	1	0	1	1	1	1
Bacillus~virus~G	Caudovirales	Myoviridae		Unassigned	210_1	Clustered/Singleton	1	VC_210_1	1	0	1	0	1	1	1	1
Bacillus~phage~Slash	Caudovirales	Siphoviridae		Slashvirus	212_0	Clustered	4	VC_212_0	4	0.9982	0.966623	0.9649	1	1	1	1
Bacillus~phage~Stahl	Caudovirales	Siphoviridae		Slashvirus	212_0	Clustered	4	VC_212_0	4	0.9982	0.966623	0.9649	1	1	1	1
Bacillus~phage~Staley	Caudovirales	Siphoviridae		Slashvirus	212_0	Clustered	4	VC_212_0	4	0.9982	0.966623	0.9649	1	1	1	1
Bacillus~phage~Stills	Caudovirales	Siphoviridae		Slashvirus	212_0	Clustered	4	VC_212_0	4	0.9982	0.966623	0.9649	1	1	1	1
Lactococcus~phage~949	Caudovirales	Siphoviridae		Unassigned	213_0	Clustered	3	VC_213_0	3	0.6898	0.996618	0.6875	1	1	1	1
Lactococcus~phage~WRP3	Caudovirales	Siphoviridae		Unassigned	213_0	Clustered	3	VC_213_0	3	0.6898	0.996618	0.6875	1	1	1	1
Lactococcus~phage~phiL47	Caudovirales	Siphoviridae		Unassigned	213_0	Clustered	3	VC_213_0	3	0.6898	0.996618	0.6875	1	1	1	1
Streptococcus~phage~315.1	Caudovirales	Siphoviridae		Unassigned	214_0	Clustered	2	VC_214_0	2	0.1784	0.954745	0.1703	1	1	1	1
Streptococcus~phage~phi3396	Caudovirales	Siphoviridae		Unassigned	214_0	Clustered	2	VC_214_0	2	0.1784	0.954745	0.1703	1	1	1	1
Staphylococcus~phage~6ec	Caudovirales	Siphoviridae		Sextaecvirus	216_0	Clustered	2	VC_216_0	2	0.3533	0.954493	0.3373	1	1	1	1
Staphylococcus~phage~vB_SepS_SEP9	Caudovirales	Siphoviridae		Sextaecvirus	216_0	Clustered	2	VC_216_0	2	0.3533	0.954493	0.3373	1	1	1	1
Bacteriophage~APSE-2	Caudovirales	Podoviridae		Unassigned	218_0	Clustered	2	VC_218_0	2	0.1155	0.953423	0.1101	1	1	1	1
Hamiltonella~virus~APSE1	Caudovirales	Podoviridae		Unassigned	218_0	Clustered	2	VC_218_0	2	0.1155	0.953423	0.1101	1	1	1	1
Enterobacteria~phage~HK620	Caudovirales	Podoviridae		Lederbergvirus	219_0	Clustered	19	VC_219_0	19	0.5624	1	0.5624	2	1	1	0.8655
Enterobacteria~phage~IME10	Caudovirales	Podoviridae		Lederbergvirus	219_0	Clustered	19	VC_219_0	19	0.5624	1	0.5624	2	1	1	0.8655
Enterobacteria~phage~ST104	Caudovirales	Podoviridae		Lederbergvirus	219_0	Clustered	19	VC_219_0	19	0.5624	1	0.5624	2	1	1	0.8655
Enterobacteria~phage~Sf101	Caudovirales	Podoviridae		Lederbergvirus	219_0	Clustered	19	VC_219_0	19	0.5624	1	0.5624	2	1	1	0.8655
Enterobacteria~phage~UAB_Phi20	Caudovirales	Podoviridae		Lederbergvirus	219_0	Clustered	19	VC_219_0	19	0.5624	1	0.5624	2	1	1	0.8655
Salmonella~phage~103203_sal5	Caudovirales	Podoviridae		Lederbergvirus	219_0	Clustered	19	VC_219_0	19	0.5624	1	0.5624	2	1	1	0.8655
Salmonella~phage~118970_sal4	Caudovirales	Podoviridae		Lederbergvirus	219_0	Clustered	19	VC_219_0	19	0.5624	1	0.5624	2	1	1	0.8655
Salmonella~phage~SE1~(in:P22virus)	Caudovirales	Podoviridae		Lederbergvirus	219_0	Clustered	19	VC_219_0	19	0.5624	1	0.5624	2	1	1	0.8655
Salmonella~phage~SEN22	Caudovirales	Podoviridae		Lederbergvirus	219_0	Clustered	19	VC_219_0	19	0.5624	1	0.5624	2	1	1	0.8655
Salmonella~phage~SPN9CC	Caudovirales	Podoviridae		Lederbergvirus	219_0	Clustered	19	VC_219_0	19	0.5624	1	0.5624	2	1	1	0.8655
Salmonella~phage~ST160	Caudovirales	Podoviridae		Lederbergvirus	219_0	Clustered	19	VC_219_0	19	0.5624	1	0.5624	2	1	1	0.8655
Salmonella~phage~UPF_BP1	Caudovirales	Podoviridae		Lederbergvirus	219_0	Clustered	19	VC_219_0	19	0.5624	1	0.5624	2	1	1	0.8655
Salmonella~phage~epsilon34	Caudovirales	Podoviridae		Lederbergvirus	219_0	Clustered	19	VC_219_0	19	0.5624	1	0.5624	2	1	1	0.8655
Salmonella~phage~g341c	Caudovirales	Podoviridae		Lederbergvirus	219_0	Clustered	19	VC_219_0	19	0.5624	1	0.5624	2	1	1	0.8655
Salmonella~phage~vB_SemP_Emek	Caudovirales	Podoviridae		Lederbergvirus	219_0	Clustered	19	VC_219_0	19	0.5624	1	0.5624	2	1	1	0.8655
Salmonella~virus~BTP1	Caudovirales	Podoviridae		P22virus	219_0	Clustered	19	VC_219_0	19	0.5624	1	0.5624	2	1	1	0.8655
Salmonella~virus~P22	Caudovirales	Podoviridae		P22virus	219_0	Clustered	19	VC_219_0	19	0.5624	1	0.5624	2	1	1	0.8655
Salmonella~virus~ST64T	Caudovirales	Podoviridae		P22virus	219_0	Clustered	19	VC_219_0	19	0.5624	1	0.5624	2	1	1	0.8655
Shigella~virus~Sf6	Caudovirales	Podoviridae		P22virus	219_0	Clustered	19	VC_219_0	19	0.5624	1	0.5624	2	1	1	0.8655
Acidianus~bottle-shaped~virus	Unassigned	Ampullaviridae		Ampullavirus	22_0	Clustered	3	VC_22_0	3	1	1	1	1	1	1	1
Acidianus~bottle-shaped~virus~2	Unassigned	Ampullaviridae		Ampullavirus	22_0	Clustered	3	VC_22_0	3	1	1	1	1	1	1	1
Acidianus~bottle-shaped~virus~3	Unassigned	Ampullaviridae		Ampullavirus	22_0	Clustered	3	VC_22_0	3	1	1	1	1	1	1	1
Enterobacteria~phage~IME_EC2	Caudovirales	Siphoviridae		Murrayvirus	220_0	Clustered	6	VC_220_0	6	0.6741	1	0.6741	4	2	1	1
Escherichia~phage~C130_2	Caudovirales	Podoviridae		Giessenvirus	220_0	Clustered	6	VC_220_0	6	0.6741	1	0.6741	4	2	1	1
Escherichia~phage~Skarpretter	Caudovirales	Podoviridae		Skarprettervirus	220_0	Clustered	6	VC_220_0	6	0.6741	1	0.6741	4	2	1	1
Escherichia~phage~Sortsne	Caudovirales	Podoviridae		Sortsnevirus	220_0	Clustered	6	VC_220_0	6	0.6741	1	0.6741	4	2	1	1
Klebsiella~phage~vB_KpnS_IME279	Caudovirales	Podoviridae		Sortsnevirus	220_0	Clustered	6	VC_220_0	6	0.6741	1	0.6741	4	2	1	1
Salmonella~phage~Lumpael	Caudovirales	Siphoviridae		Murrayvirus	220_0	Clustered	6	VC_220_0	6	0.6741	1	0.6741	4	2	1	1
Enterobacteria~phage~SfV	Caudovirales	Myoviridae		Unassigned	222_0	Clustered	6	VC_222_0	6	0.6074	1	0.6074	1	1	1	1
Enterobacteria~phage~phiP27	Caudovirales	Myoviridae		Unassigned	222_0	Clustered	6	VC_222_0	6	0.6074	1	0.6074	1	1	1	1
Salmonella~phage~118970_sal3	Caudovirales	Myoviridae		Unassigned	222_0	Clustered	6	VC_222_0	6	0.6074	1	0.6074	1	1	1	1
Salmonella~phage~ST64B	Caudovirales	Myoviridae		Unassigned	222_0	Clustered	6	VC_222_0	6	0.6074	1	0.6074	1	1	1	1
Shigella~phage~SfII	Caudovirales	Myoviridae		Unassigned	222_0	Clustered	6	VC_222_0	6	0.6074	1	0.6074	1	1	1	1
Shigella~phage~SfIV	Caudovirales	Myoviridae		Unassigned	222_0	Clustered	6	VC_222_0	6	0.6074	1	0.6074	1	1	1	1
Faecalibacterium~phage~FP_Epona	Caudovirales	Myoviridae		Eponavirus	223_0	Clustered	5	VC_223_0	5	0.6592	0.647889	0.4271	5	1	1	1
Faecalibacterium~phage~FP_Lagaffe	Caudovirales	Myoviridae		Lagaffevirus	223_0	Clustered	5	VC_223_0	5	0.6592	0.647889	0.4271	5	1	1	1
Faecalibacterium~phage~FP_Taranis	Caudovirales	Myoviridae		Taranisvirus	223_0	Clustered	5	VC_223_0	5	0.6592	0.647889	0.4271	5	1	1	1
Faecalibacterium~phage~FP_Toutatis	Caudovirales	Myoviridae		Toutatisvirus	223_0	Clustered	5	VC_223_0	5	0.6592	0.647889	0.4271	5	1	1	1
Vibrio~phage~X29	Caudovirales	Myoviridae		Unassigned	223_0	Clustered	5	VC_223_0	5	0.6592	0.647889	0.4271	5	1	1	1
Flavobacterium~phage~Fpv10	Caudovirales	Siphoviridae		Unassigned	224_0	Clustered	6	VC_224_0	6	0.8404	1	0.8404	1	1	1	1
Flavobacterium~phage~Fpv11	Caudovirales	Siphoviridae		Unassigned	224_0	Clustered	6	VC_224_0	6	0.8404	1	0.8404	1	1	1	1
Flavobacterium~phage~Fpv5	Caudovirales	Siphoviridae		Unassigned	224_0	Clustered	6	VC_224_0	6	0.8404	1	0.8404	1	1	1	1
Flavobacterium~phage~Fpv6	Caudovirales	Siphoviridae		Unassigned	224_0	Clustered	6	VC_224_0	6	0.8404	1	0.8404	1	1	1	1
Flavobacterium~phage~Fpv7	Caudovirales	Siphoviridae		Unassigned	224_0	Clustered	6	VC_224_0	6	0.8404	1	0.8404	1	1	1	1
Flavobacterium~phage~Fpv8	Caudovirales	Siphoviridae		Unassigned	224_0	Clustered	6	VC_224_0	6	0.8404	1	0.8404	1	1	1	1
Bdellovibrio~phage~phiMH2K	Petitvirales	Microviridae		Bdellomicrovirus	225_0	Clustered	5	VC_225_0	5	0.7889	0.999912	0.7889	2	1	1	1
Chlamydia~phage~2	Petitvirales	Microviridae		Chlamydiamicrovirus	225_0	Clustered	5	VC_225_0	5	0.7889	0.999912	0.7889	2	1	1	1
Chlamydia~phage~4	Petitvirales	Microviridae		Chlamydiamicrovirus	225_0	Clustered	5	VC_225_0	5	0.7889	0.999912	0.7889	2	1	1	1
Chlamydia~phage~CPG1	Petitvirales	Microviridae		Chlamydiamicrovirus	225_0	Clustered	5	VC_225_0	5	0.7889	0.999912	0.7889	2	1	1	1
Chlamydia~virus~CPAR39	Petitvirales	Microviridae		Chlamydiamicrovirus	225_0	Clustered	5	VC_225_0	5	0.7889	0.999912	0.7889	2	1	1	1
Chlamydia~virus~Chp1	Petitvirales	Microviridae		Chlamydiamicrovirus	226_0	Clustered	2	VC_226_0	2	0.1476	0.882618	0.1303	2	1	1	1
Escherichia~phage~EC6098	Petitvirales	Microviridae		Unassigned	226_0	Clustered	2	VC_226_0	2	0.1476	0.882618	0.1303	2	1	1	1
Enterobacter~phage~Tyrion	Caudovirales	Podoviridae		Uetakevirus	227_0	Clustered	5	VC_227_0	5	0.6783	1	0.6783	2	1	1	1
Escherichia~phage~TL-2011b	Caudovirales	Podoviridae		Uetakevirus	227_0	Clustered	5	VC_227_0	5	0.6783	1	0.6783	2	1	1	1
Escherichia~phage~phiV10	Caudovirales	Podoviridae		Epsilon15virus	227_0	Clustered	5	VC_227_0	5	0.6783	1	0.6783	2	1	1	1
Salmonella~phage~SPN1S	Caudovirales	Podoviridae		Epsilon15virus	227_0	Clustered	5	VC_227_0	5	0.6783	1	0.6783	2	1	1	1
Salmonella~phage~epsilon15	Caudovirales	Podoviridae		Epsilon15virus	227_0	Clustered	5	VC_227_0	5	0.6783	1	0.6783	2	1	1	1
Liberibacter~phage~SC1	Caudovirales	Podoviridae		Unassigned	228_0	Clustered	2	VC_228_0	2	0.7915	0.918133	0.7267	1	1	1	1
Liberibacter~phage~SC2	Caudovirales	Podoviridae		Unassigned	228_0	Clustered	2	VC_228_0	2	0.7915	0.918133	0.7267	1	1	1	1
Bordetella~virus~BPP1	Caudovirales	Podoviridae		Bpp1virus	229_0	Clustered	3	VC_229_0	3	0.1329	0.955158	0.1269	2	1	1	1
Pseudomonas~phage~AF	Caudovirales	Podoviridae		Unassigned	229_0	Clustered	3	VC_229_0	3	0.1329	0.955158	0.1269	2	1	1	1
Xanthomonas~citri~phage~CP2	Caudovirales	Podoviridae		Unassigned	229_0	Clustered	3	VC_229_0	3	0.1329	0.955158	0.1269	2	1	1	1
Stygiolobus~rod-shaped~virus	Ligamenvirales	Rudiviridae		Rudivirus	23_0	Clustered	12	VC_23_0	12	0.8191	1	0.8191	1	1	1	1
Sulfolobus~islandicus~rod-shaped~virus~1	Ligamenvirales	Rudiviridae		Rudivirus	23_0	Clustered	12	VC_23_0	12	0.8191	1	0.8191	1	1	1	1
Sulfolobus~islandicus~rod-shaped~virus~10	Ligamenvirales	Rudiviridae		Rudivirus	23_0	Clustered	12	VC_23_0	12	0.8191	1	0.8191	1	1	1	1
Sulfolobus~islandicus~rod-shaped~virus~11	Ligamenvirales	Rudiviridae		Rudivirus	23_0	Clustered	12	VC_23_0	12	0.8191	1	0.8191	1	1	1	1
Sulfolobus~islandicus~rod-shaped~virus~2	Ligamenvirales	Rudiviridae		Rudivirus	23_0	Clustered	12	VC_23_0	12	0.8191	1	0.8191	1	1	1	1
Sulfolobus~islandicus~rod-shaped~virus~4	Ligamenvirales	Rudiviridae		Rudivirus	23_0	Clustered	12	VC_23_0	12	0.8191	1	0.8191	1	1	1	1
Sulfolobus~islandicus~rod-shaped~virus~5	Ligamenvirales	Rudiviridae		Rudivirus	23_0	Clustered	12	VC_23_0	12	0.8191	1	0.8191	1	1	1	1
Sulfolobus~islandicus~rod-shaped~virus~6	Ligamenvirales	Rudiviridae		Rudivirus	23_0	Clustered	12	VC_23_0	12	0.8191	1	0.8191	1	1	1	1
Sulfolobus~islandicus~rod-shaped~virus~7	Ligamenvirales	Rudiviridae		Rudivirus	23_0	Clustered	12	VC_23_0	12	0.8191	1	0.8191	1	1	1	1
Sulfolobus~islandicus~rod-shaped~virus~8	Ligamenvirales	Rudiviridae		Rudivirus	23_0	Clustered	12	VC_23_0	12	0.8191	1	0.8191	1	1	1	1
Sulfolobus~islandicus~rod-shaped~virus~9	Ligamenvirales	Rudiviridae		Rudivirus	23_0	Clustered	12	VC_23_0	12	0.8191	1	0.8191	1	1	1	1
Sulfolobus~islandicus~rudivirus~3	Ligamenvirales	Rudiviridae		Rudivirus	23_0	Clustered	12	VC_23_0	12	0.8191	1	0.8191	1	1	1	1
Brevibacillus~phage~Abouo	Caudovirales	Myoviridae		Abouovirus	230_0	Clustered	5	VC_230_0	5	0.7683	1	0.7683	2	1	1	1
Brevibacillus~phage~Davies	Caudovirales	Myoviridae		Abouovirus	230_0	Clustered	5	VC_230_0	5	0.7683	1	0.7683	2	1	1	1
Brevibacillus~phage~Jimmer1	Caudovirales	Myoviridae		Jimmervirus	230_0	Clustered	5	VC_230_0	5	0.7683	1	0.7683	2	1	1	1
Brevibacillus~phage~Jimmer2	Caudovirales	Myoviridae		Jimmervirus	230_0	Clustered	5	VC_230_0	5	0.7683	1	0.7683	2	1	1	1
Brevibacillus~phage~Osiris	Caudovirales	Myoviridae		Jimmervirus	230_0	Clustered	5	VC_230_0	5	0.7683	1	0.7683	2	1	1	1
Lactobacillus~phage~KC5a	Caudovirales	Myoviridae		Unassigned	231_0	Clustered	4	VC_231_0	4	0.7064	0.999963	0.7064	1	1	1	1
Lactobacillus~phage~phi~jlb1	Caudovirales	Myoviridae		Unassigned	231_0	Clustered	4	VC_231_0	4	0.7064	0.999963	0.7064	1	1	1	1
Lactobacillus~phage~phiAQ113	Caudovirales	Myoviridae		Unassigned	231_0	Clustered	4	VC_231_0	4	0.7064	0.999963	0.7064	1	1	1	1
Lactobacillus~prophage~Lj771	Caudovirales	Myoviridae		Unassigned	231_0	Clustered	4	VC_231_0	4	0.7064	0.999963	0.7064	1	1	1	1
Staphylococcus~phage~phiSA_BS1	Caudovirales	Herelleviridae		Baoshanvirus	232_0	Clustered	2	VC_232_0	2	0.0267	0.954168	0.0255	1	1	1	1
Staphylococcus~phage~phiSA_BS2	Caudovirales	Herelleviridae		Baoshanvirus	232_0	Clustered	2	VC_232_0	2	0.0267	0.954168	0.0255	1	1	1	1
Staphylococcus~phage~676Z	Caudovirales	Myoviridae		Kayvirus	232_1	Clustered	26	VC_232_1	26	0.6413	1	0.6413	1	2	1	0.9969
Staphylococcus~phage~812	Caudovirales	Herelleviridae		Kayvirus	232_1	Clustered	26	VC_232_1	26	0.6413	1	0.6413	1	2	1	0.9969
Staphylococcus~phage~A3R	Caudovirales	Myoviridae		Kayvirus	232_1	Clustered	26	VC_232_1	26	0.6413	1	0.6413	1	2	1	0.9969
Staphylococcus~phage~A5W	Caudovirales	Myoviridae		Kayvirus	232_1	Clustered	26	VC_232_1	26	0.6413	1	0.6413	1	2	1	0.9969
Staphylococcus~phage~Fi200W	Caudovirales	Myoviridae		Kayvirus	232_1	Clustered	26	VC_232_1	26	0.6413	1	0.6413	1	2	1	0.9969
Staphylococcus~phage~G15	Caudovirales	Myoviridae		Kayvirus	232_1	Clustered	26	VC_232_1	26	0.6413	1	0.6413	1	2	1	0.9969
Staphylococcus~phage~IME-SA1	Caudovirales	Myoviridae		Kayvirus	232_1	Clustered	26	VC_232_1	26	0.6413	1	0.6413	1	2	1	0.9969
Staphylococcus~phage~IME-SA118	Caudovirales	Myoviridae		Kayvirus	232_1	Clustered	26	VC_232_1	26	0.6413	1	0.6413	1	2	1	0.9969
Staphylococcus~phage~IME-SA119	Caudovirales	Myoviridae		Kayvirus	232_1	Clustered	26	VC_232_1	26	0.6413	1	0.6413	1	2	1	0.9969
Staphylococcus~phage~IME-SA2	Caudovirales	Myoviridae		Kayvirus	232_1	Clustered	26	VC_232_1	26	0.6413	1	0.6413	1	2	1	0.9969
Staphylococcus~phage~ISP	Caudovirales	Myoviridae		Kayvirus	232_1	Clustered	26	VC_232_1	26	0.6413	1	0.6413	1	2	1	0.9969
Staphylococcus~phage~JD007	Caudovirales	Myoviridae		Kayvirus	232_1	Clustered	26	VC_232_1	26	0.6413	1	0.6413	1	2	1	0.9969
Staphylococcus~phage~MCE-2014	Caudovirales	Myoviridae		Kayvirus	232_1	Clustered	26	VC_232_1	26	0.6413	1	0.6413	1	2	1	0.9969
Staphylococcus~phage~MSA6	Caudovirales	Myoviridae		Kayvirus	232_1	Clustered	26	VC_232_1	26	0.6413	1	0.6413	1	2	1	0.9969
Staphylococcus~phage~P108	Caudovirales	Myoviridae		Kayvirus	232_1	Clustered	26	VC_232_1	26	0.6413	1	0.6413	1	2	1	0.9969
Staphylococcus~phage~P4W	Caudovirales	Myoviridae		Kayvirus	232_1	Clustered	26	VC_232_1	26	0.6413	1	0.6413	1	2	1	0.9969
Staphylococcus~phage~S25-3	Caudovirales	Myoviridae		Kayvirus	232_1	Clustered	26	VC_232_1	26	0.6413	1	0.6413	1	2	1	0.9969
Staphylococcus~phage~S25-4	Caudovirales	Myoviridae		Kayvirus	232_1	Clustered	26	VC_232_1	26	0.6413	1	0.6413	1	2	1	0.9969
Staphylococcus~phage~SA5	Caudovirales	Myoviridae		Kayvirus	232_1	Clustered	26	VC_232_1	26	0.6413	1	0.6413	1	2	1	0.9969
Staphylococcus~phage~Sb1	Caudovirales	Herelleviridae		Kayvirus	232_1	Clustered	26	VC_232_1	26	0.6413	1	0.6413	1	2	1	0.9969
Staphylococcus~phage~Staph1N	Caudovirales	Myoviridae		Kayvirus	232_1	Clustered	26	VC_232_1	26	0.6413	1	0.6413	1	2	1	0.9969
Staphylococcus~phage~Team1	Caudovirales	Myoviridae		Kayvirus	232_1	Clustered	26	VC_232_1	26	0.6413	1	0.6413	1	2	1	0.9969
Staphylococcus~phage~phiIPLA-RODI	Caudovirales	Myoviridae		Kayvirus	232_1	Clustered	26	VC_232_1	26	0.6413	1	0.6413	1	2	1	0.9969
Staphylococcus~phage~phiSA12	Caudovirales	Myoviridae		Kayvirus	232_1	Clustered	26	VC_232_1	26	0.6413	1	0.6413	1	2	1	0.9969
Staphylococcus~virus~G1	Caudovirales	Myoviridae		Kayvirus	232_1	Clustered	26	VC_232_1	26	0.6413	1	0.6413	1	2	1	0.9969
Staphylococcus~virus~K	Caudovirales	Myoviridae		Kayvirus	232_1	Clustered	26	VC_232_1	26	0.6413	1	0.6413	1	2	1	0.9969
Staphylococcus~phage~phiIBB-SEP1	Caudovirales	Myoviridae		Sep1virus	232_2	Clustered	2	VC_232_2	2	0.0189	0.954338	0.0181	1	1	1	1
Staphylococcus~phage~phiIPLA-C1C	Caudovirales	Myoviridae		Sep1virus	232_2	Clustered	2	VC_232_2	2	0.0189	0.954338	0.0181	1	1	1	1
Staphylococcus~phage~Stau2	Caudovirales	Myoviridae		Silviavirus	232_3	Clustered	4	VC_232_3	4	0.0638	0.999983	0.0638	1	1	1	1
Staphylococcus~phage~vB_SauM_Remus	Caudovirales	Myoviridae		Silviavirus	232_3	Clustered	4	VC_232_3	4	0.0638	0.999983	0.0638	1	1	1	1
Staphylococcus~phage~vB_SauM_Romulus	Caudovirales	Myoviridae		Silviavirus	232_3	Clustered	4	VC_232_3	4	0.0638	0.999983	0.0638	1	1	1	1
Staphylococcus~virus~SA11	Caudovirales	Myoviridae		Silviavirus	232_3	Clustered	4	VC_232_3	4	0.0638	0.999983	0.0638	1	1	1	1
Staphylococcus~phage~vB_SscM-1	Caudovirales	Herelleviridae		Sciuriunavirus	232_4	Clustered/Singleton	1	VC_232_4	1	0	1	0	1	1	1	1
Staphylococcus~virus~Twort	Caudovirales	Myoviridae		Twortvirus	232_5	Clustered/Singleton	1	VC_232_5	1	0	1	0	1	1	1	1
Enterococcus~phage~phiFL1A	Caudovirales	Siphoviridae		Phifelvirus	233_0	Clustered	3	VC_233_0	3	0.4741	0.997284	0.4728	1	1	1	1
Enterococcus~phage~phiFL2A	Caudovirales	Siphoviridae		Phifelvirus	233_0	Clustered	3	VC_233_0	3	0.4741	0.997284	0.4728	1	1	1	1
Enterococcus~phage~phiFL3A	Caudovirales	Siphoviridae		Phifelvirus	233_0	Clustered	3	VC_233_0	3	0.4741	0.997284	0.4728	1	1	1	1
Enterobacteria~phage~HK106	Caudovirales	Siphoviridae		Hk97virus	235_0	Clustered	13	VC_235_0	13	0.4093	1	0.4093	2	1	1	1
Enterobacteria~phage~HK140	Caudovirales	Siphoviridae		Hendrixvirus	235_0	Clustered	13	VC_235_0	13	0.4093	1	0.4093	2	1	1	1
Enterobacteria~phage~mEp235	Caudovirales	Siphoviridae		Hendrixvirus	235_0	Clustered	13	VC_235_0	13	0.4093	1	0.4093	2	1	1	1
Escherichia~phage~HK446	Caudovirales	Siphoviridae		Hk97virus	235_0	Clustered	13	VC_235_0	13	0.4093	1	0.4093	2	1	1	1
Escherichia~phage~HK542	Caudovirales	Siphoviridae		Hk97virus	235_0	Clustered	13	VC_235_0	13	0.4093	1	0.4093	2	1	1	1
Escherichia~phage~HK544	Caudovirales	Siphoviridae		Hk97virus	235_0	Clustered	13	VC_235_0	13	0.4093	1	0.4093	2	1	1	1
Escherichia~phage~HK633	Caudovirales	Siphoviridae		Hk97virus	235_0	Clustered	13	VC_235_0	13	0.4093	1	0.4093	2	1	1	1
Escherichia~phage~HK75	Caudovirales	Siphoviridae		Hk97virus	235_0	Clustered	13	VC_235_0	13	0.4093	1	0.4093	2	1	1	1
Escherichia~phage~mEp234	Caudovirales	Siphoviridae		Hk97virus	235_0	Clustered	13	VC_235_0	13	0.4093	1	0.4093	2	1	1	1
Escherichia~phage~mEpX1	Caudovirales	Siphoviridae		Hk97virus	235_0	Clustered	13	VC_235_0	13	0.4093	1	0.4093	2	1	1	1
Escherichia~phage~mEpX2	Caudovirales	Siphoviridae		Hk97virus	235_0	Clustered	13	VC_235_0	13	0.4093	1	0.4093	2	1	1	1
Escherichia~virus~HK022	Caudovirales	Siphoviridae		Hk97virus	235_0	Clustered	13	VC_235_0	13	0.4093	1	0.4093	2	1	1	1
Escherichia~virus~HK97	Caudovirales	Siphoviridae		Hk97virus	235_0	Clustered	13	VC_235_0	13	0.4093	1	0.4093	2	1	1	1
Brucella~phage~BiPBO1	Caudovirales	Siphoviridae		Unassigned	236_0	Clustered	2	VC_236_0	2	0.8308	0.729854	0.6064	1	1	1	1
Rhizobium~phage~16-3	Caudovirales	Siphoviridae		Unassigned	236_0	Clustered	2	VC_236_0	2	0.8308	0.729854	0.6064	1	1	1	1
Brucella~phage~Pr	Caudovirales	Podoviridae		Prtbvirus	237_0	Clustered	2	VC_237_0	2	0.8334	0.933768	0.7782	1	1	1	1
Brucella~phage~Tb	Caudovirales	Podoviridae		Prtbvirus	237_0	Clustered	2	VC_237_0	2	0.8334	0.933768	0.7782	1	1	1	1
Sulfitobacter~phage~NYA-2014a	Caudovirales	Podoviridae		Unassigned	239_0	Clustered	3	VC_239_0	3	0.9696	0.985907	0.956	1	1	1	1
Sulfitobacter~phage~pCB2047-A	Caudovirales	Podoviridae		Unassigned	239_0	Clustered	3	VC_239_0	3	0.9696	0.985907	0.956	1	1	1	1
Sulfitobacter~phage~pCB2047-C	Caudovirales	Podoviridae		Unassigned	239_0	Clustered	3	VC_239_0	3	0.9696	0.985907	0.956	1	1	1	1
Acidianus~filamentous~virus~3	Ligamenvirales	Lipothrixviridae		Betalipothrixvirus	24_0	Clustered	6	VC_24_0	6	0.9323	0.999998	0.9323	1	1	1	1
Acidianus~filamentous~virus~6	Ligamenvirales	Lipothrixviridae		Betalipothrixvirus	24_0	Clustered	6	VC_24_0	6	0.9323	0.999998	0.9323	1	1	1	1
Acidianus~filamentous~virus~7	Ligamenvirales	Lipothrixviridae		Betalipothrixvirus	24_0	Clustered	6	VC_24_0	6	0.9323	0.999998	0.9323	1	1	1	1
Acidianus~filamentous~virus~8	Ligamenvirales	Lipothrixviridae		Betalipothrixvirus	24_0	Clustered	6	VC_24_0	6	0.9323	0.999998	0.9323	1	1	1	1
Acidianus~filamentous~virus~9	Ligamenvirales	Lipothrixviridae		Betalipothrixvirus	24_0	Clustered	6	VC_24_0	6	0.9323	0.999998	0.9323	1	1	1	1
Sulfolobus~islandicus~filamentous~virus	Ligamenvirales	Lipothrixviridae		Betalipothrixvirus	24_0	Clustered	6	VC_24_0	6	0.9323	0.999998	0.9323	1	1	1	1
Burkholderia~phage~Bcep176	Caudovirales	Siphoviridae		Stanholtvirus	240_0	Clustered	5	VC_240_0	5	0.469	1	0.469	2	1	1	1
Burkholderia~phage~KS9	Caudovirales	Siphoviridae		Stanholtvirus	240_0	Clustered	5	VC_240_0	5	0.469	1	0.469	2	1	1	1
Burkholderia~virus~phi1026b	Caudovirales	Siphoviridae		E125virus	240_0	Clustered	5	VC_240_0	5	0.469	1	0.469	2	1	1	1
Burkholderia~virus~phi6442	Caudovirales	Siphoviridae		E125virus	240_0	Clustered	5	VC_240_0	5	0.469	1	0.469	2	1	1	1
Burkholderia~virus~phiE125	Caudovirales	Siphoviridae		E125virus	240_0	Clustered	5	VC_240_0	5	0.469	1	0.469	2	1	1	1
Escherichia~Stx1~converting~phage	Caudovirales	Podoviridae		Traversvirus	242_0	Clustered	2	VC_242_0	2	0.0681	0.955168	0.065	2	1	1	1
Escherichia~phage~Stx2~II	Caudovirales	Podoviridae		Nona33virus	242_0	Clustered	2	VC_242_0	2	0.0681	0.955168	0.065	2	1	1	1
Enterobacteria~phage~VT2-Sakai	Caudovirales	Podoviridae		Traversvirus	242_1	Clustered	14	VC_242_1	14	0.5675	1	0.5675	5	1	1	0.8901
Enterobacteria~phage~VT2phi_272	Caudovirales	Podoviridae		Oslovirus	242_1	Clustered	14	VC_242_1	14	0.5675	1	0.5675	5	1	1	0.8901
Escherichia~phage~933W	Caudovirales	Podoviridae		Nona33virus	242_1	Clustered	14	VC_242_1	14	0.5675	1	0.5675	5	1	1	0.8901
Escherichia~phage~Min27	Caudovirales	Podoviridae		Nona33virus	242_1	Clustered	14	VC_242_1	14	0.5675	1	0.5675	5	1	1	0.8901
Escherichia~phage~P13374	Caudovirales	Podoviridae		Oslovirus	242_1	Clustered	14	VC_242_1	14	0.5675	1	0.5675	5	1	1	0.8901
Escherichia~phage~PA2	Caudovirales	Podoviridae		Tl2011virus	242_1	Clustered	14	VC_242_1	14	0.5675	1	0.5675	5	1	1	0.8901
Escherichia~phage~PA28	Caudovirales	Podoviridae		Nona33virus	242_1	Clustered	14	VC_242_1	14	0.5675	1	0.5675	5	1	1	0.8901
Escherichia~phage~TL-2011c	Caudovirales	Podoviridae		Tl2011virus	242_1	Clustered	14	VC_242_1	14	0.5675	1	0.5675	5	1	1	0.8901
Escherichia~phage~phi191	Caudovirales	Podoviridae		Tl2011virus	242_1	Clustered	14	VC_242_1	14	0.5675	1	0.5675	5	1	1	0.8901
Escherichia~phage~vB_EcoP_24B	Caudovirales	Podoviridae		Nona33virus	242_1	Clustered	14	VC_242_1	14	0.5675	1	0.5675	5	1	1	0.8901
Shigella~phage~75/02~Stx	Caudovirales	Podoviridae		Pocjvirus	242_1	Clustered	14	VC_242_1	14	0.5675	1	0.5675	5	1	1	0.8901
Shigella~phage~POCJ13	Caudovirales	Podoviridae		Pocjvirus	242_1	Clustered	14	VC_242_1	14	0.5675	1	0.5675	5	1	1	0.8901
Shigella~phage~Ss-VASD	Caudovirales	Podoviridae		Tl2011virus	242_1	Clustered	14	VC_242_1	14	0.5675	1	0.5675	5	1	1	0.8901
Stx2-converting~phage~86	Caudovirales	Podoviridae		Traversvirus	242_1	Clustered	14	VC_242_1	14	0.5675	1	0.5675	5	1	1	0.8901
Klebsiella~phage~phiKO2	Caudovirales	Siphoviridae		Unassigned	243_0	Clustered	2	VC_243_0	2	0.2158	0.940576	0.203	1	1	1	1
Yersinia~phage~PY54	Caudovirales	Siphoviridae		Unassigned	243_0	Clustered	2	VC_243_0	2	0.2158	0.940576	0.203	1	1	1	1
Burkholderia~virus~BcepF1	Caudovirales	Myoviridae		Pbunavirus	244_0	Clustered	6	VC_244_0	6	0.0835	0.759956	0.0634	4	1	1	0.8667
Pseudomonas~phage~tabernarius	Caudovirales	Myoviridae		Tabernariusvirus	244_0	Clustered	6	VC_244_0	6	0.0835	0.759956	0.0634	4	1	1	0.8667
Serratia~phage~MTx	Caudovirales	Myoviridae		Unassigned	244_0	Clustered	6	VC_244_0	6	0.0835	0.759956	0.0634	4	1	1	0.8667
Serratia~phage~MyoSmar	Caudovirales	Myoviridae		Unassigned	244_0	Clustered	6	VC_244_0	6	0.0835	0.759956	0.0634	4	1	1	0.8667
Xanthomonas~phage~Carpasina	Caudovirales	Myoviridae		Carpasinavirus	244_0	Clustered	6	VC_244_0	6	0.0835	0.759956	0.0634	4	1	1	0.8667
Xanthomonas~virus~XcP1	Caudovirales	Myoviridae		Carpasinavirus	244_0	Clustered	6	VC_244_0	6	0.0835	0.759956	0.0634	4	1	1	0.8667
Pseudomonas~phage~14-1	Caudovirales	Myoviridae		Pbunavirus	246_0	Clustered	27	VC_246_0	27	0.784	1	0.784	1	1	1	1
Pseudomonas~phage~BrSP1	Caudovirales	Myoviridae		Pbunavirus	246_0	Clustered	27	VC_246_0	27	0.784	1	0.784	1	1	1	1
Pseudomonas~phage~DL60	Caudovirales	Myoviridae		Pbunavirus	246_0	Clustered	27	VC_246_0	27	0.784	1	0.784	1	1	1	1
Pseudomonas~phage~DL68	Caudovirales	Myoviridae		Pbunavirus	246_0	Clustered	27	VC_246_0	27	0.784	1	0.784	1	1	1	1
Pseudomonas~phage~EPa61	Caudovirales	Myoviridae		Pbunavirus	246_0	Clustered	27	VC_246_0	27	0.784	1	0.784	1	1	1	1
Pseudomonas~phage~F8	Caudovirales	Myoviridae		Pbunavirus	246_0	Clustered	27	VC_246_0	27	0.784	1	0.784	1	1	1	1
Pseudomonas~phage~JG024	Caudovirales	Myoviridae		Pbunavirus	246_0	Clustered	27	VC_246_0	27	0.784	1	0.784	1	1	1	1
Pseudomonas~phage~KPP12	Caudovirales	Myoviridae		Pbunavirus	246_0	Clustered	27	VC_246_0	27	0.784	1	0.784	1	1	1	1
Pseudomonas~phage~LBL3	Caudovirales	Myoviridae		Pbunavirus	246_0	Clustered	27	VC_246_0	27	0.784	1	0.784	1	1	1	1
Pseudomonas~phage~LMA2	Caudovirales	Myoviridae		Pbunavirus	246_0	Clustered	27	VC_246_0	27	0.784	1	0.784	1	1	1	1
Pseudomonas~phage~NH-4	Caudovirales	Myoviridae		Pbunavirus	246_0	Clustered	27	VC_246_0	27	0.784	1	0.784	1	1	1	1
Pseudomonas~phage~PA01	Caudovirales	Myoviridae		Pbunavirus	246_0	Clustered	27	VC_246_0	27	0.784	1	0.784	1	1	1	1
Pseudomonas~phage~PA5	Caudovirales	Myoviridae		Pbunavirus	246_0	Clustered	27	VC_246_0	27	0.784	1	0.784	1	1	1	1
Pseudomonas~phage~PB1	Caudovirales	Myoviridae		Pbunavirus	246_0	Clustered	27	VC_246_0	27	0.784	1	0.784	1	1	1	1
Pseudomonas~phage~R12	Caudovirales	Myoviridae		Pbunavirus	246_0	Clustered	27	VC_246_0	27	0.784	1	0.784	1	1	1	1
Pseudomonas~phage~R26	Caudovirales	Myoviridae		Pbunavirus	246_0	Clustered	27	VC_246_0	27	0.784	1	0.784	1	1	1	1
Pseudomonas~phage~SL1	Caudovirales	Myoviridae		Pbunavirus	246_0	Clustered	27	VC_246_0	27	0.784	1	0.784	1	1	1	1
Pseudomonas~phage~SN	Caudovirales	Myoviridae		Pbunavirus	246_0	Clustered	27	VC_246_0	27	0.784	1	0.784	1	1	1	1
Pseudomonas~phage~phiKTN6	Caudovirales	Myoviridae		Pbunavirus	246_0	Clustered	27	VC_246_0	27	0.784	1	0.784	1	1	1	1
Pseudomonas~phage~vB_PaeM_CEB_DP1	Caudovirales	Myoviridae		Pbunavirus	246_0	Clustered	27	VC_246_0	27	0.784	1	0.784	1	1	1	1
Pseudomonas~phage~vB_PaeM_E215	Caudovirales	Myoviridae		Pbunavirus	246_0	Clustered	27	VC_246_0	27	0.784	1	0.784	1	1	1	1
Pseudomonas~phage~vB_PaeM_E217	Caudovirales	Myoviridae		Pbunavirus	246_0	Clustered	27	VC_246_0	27	0.784	1	0.784	1	1	1	1
Pseudomonas~phage~vB_PaeM_LS1	Caudovirales	Myoviridae		Pbunavirus	246_0	Clustered	27	VC_246_0	27	0.784	1	0.784	1	1	1	1
Pseudomonas~phage~vB_PaeM_PAO1_Ab27	Caudovirales	Myoviridae		Pbunavirus	246_0	Clustered	27	VC_246_0	27	0.784	1	0.784	1	1	1	1
Pseudomonas~phage~vB_PaeM_SCUT-S1	Caudovirales	Myoviridae		Pbunavirus	246_0	Clustered	27	VC_246_0	27	0.784	1	0.784	1	1	1	1
Pseudomonas~phage~vB_Pae_PS44	Caudovirales	Myoviridae		Pbunavirus	246_0	Clustered	27	VC_246_0	27	0.784	1	0.784	1	1	1	1
Pseudomonas~virus~PA8P1	Caudovirales	Myoviridae		Pbunavirus	246_0	Clustered	27	VC_246_0	27	0.784	1	0.784	1	1	1	1
Escherichia~phage~D108	Caudovirales	Myoviridae		Muvirus	249_0	Clustered	3	VC_249_0	3	0.5449	0.998248	0.544	1	1	1	1
Escherichia~phage~Mu	Caudovirales	Myoviridae		Muvirus	249_0	Clustered	3	VC_249_0	3	0.5449	0.998248	0.544	1	1	1	1
Shigella~phage~SfMu	Caudovirales	Myoviridae		Muvirus	249_0	Clustered	3	VC_249_0	3	0.5449	0.998248	0.544	1	1	1	1
Acidianus~filamentous~virus~2	Ligamenvirales	Lipothrixviridae		Deltalipothrixvirus	25_0	Clustered	2	VC_25_0	2	0.3967	0.926603	0.3676	1	1	1	1
Sulfolobales~Beppu~filamentous~virus~3	Ligamenvirales	Lipothrixviridae		Deltalipothrixvirus	25_0	Clustered	2	VC_25_0	2	0.3967	0.926603	0.3676	1	1	1	1
Pseudomonas~phage~B3	Caudovirales	Siphoviridae		Beetrevirus	250_0	Clustered	5	VC_250_0	5	0.3185	1	0.3185	2	1	1	1
Pseudomonas~phage~JBD25	Caudovirales	Siphoviridae		Unassigned	250_0	Clustered	5	VC_250_0	5	0.3185	1	0.3185	2	1	1	1
Pseudomonas~phage~JBD67	Caudovirales	Siphoviridae		Beetrevirus	250_0	Clustered	5	VC_250_0	5	0.3185	1	0.3185	2	1	1	1
Pseudomonas~phage~JD18	Caudovirales	Siphoviridae		Beetrevirus	250_0	Clustered	5	VC_250_0	5	0.3185	1	0.3185	2	1	1	1
Pseudomonas~phage~vB_PaeS_PM105	Caudovirales	Siphoviridae		Beetrevirus	250_0	Clustered	5	VC_250_0	5	0.3185	1	0.3185	2	1	1	1
Pseudomonas~phage~H70	Caudovirales	Siphoviridae		Casadabanvirus	251_0	Clustered	19	VC_251_0	19	0.8433	1	0.8433	2	1	1	1
Pseudomonas~phage~JBD24	Caudovirales	Siphoviridae		Casadabanvirus	251_0	Clustered	19	VC_251_0	19	0.8433	1	0.8433	2	1	1	1
Pseudomonas~phage~JBD30	Caudovirales	Siphoviridae		Casadabanvirus	251_0	Clustered	19	VC_251_0	19	0.8433	1	0.8433	2	1	1	1
Pseudomonas~phage~JBD5	Caudovirales	Siphoviridae		Casadabanvirus	251_0	Clustered	19	VC_251_0	19	0.8433	1	0.8433	2	1	1	1
Pseudomonas~phage~JBD69	Caudovirales	Siphoviridae		Casadabanvirus	251_0	Clustered	19	VC_251_0	19	0.8433	1	0.8433	2	1	1	1
Pseudomonas~phage~JBD88a	Caudovirales	Siphoviridae		Casadabanvirus	251_0	Clustered	19	VC_251_0	19	0.8433	1	0.8433	2	1	1	1
Pseudomonas~phage~JBD93	Caudovirales	Siphoviridae		Casadabanvirus	251_0	Clustered	19	VC_251_0	19	0.8433	1	0.8433	2	1	1	1
Pseudomonas~phage~JD024	Caudovirales	Siphoviridae		Casadabanvirus	251_0	Clustered	19	VC_251_0	19	0.8433	1	0.8433	2	1	1	1
Pseudomonas~phage~MP42	Caudovirales	Siphoviridae		Casadabanvirus	251_0	Clustered	19	VC_251_0	19	0.8433	1	0.8433	2	1	1	1
Pseudomonas~phage~MP48	Caudovirales	Siphoviridae		Casadabanvirus	251_0	Clustered	19	VC_251_0	19	0.8433	1	0.8433	2	1	1	1
Pseudomonas~phage~vB_PaeS_PAO1_Ab30	Caudovirales	Siphoviridae		Casadabanvirus	251_0	Clustered	19	VC_251_0	19	0.8433	1	0.8433	2	1	1	1
Pseudomonas~virus~D3112	Caudovirales	Siphoviridae		D3112virus	251_0	Clustered	19	VC_251_0	19	0.8433	1	0.8433	2	1	1	1
Pseudomonas~virus~DMS3	Caudovirales	Siphoviridae		D3112virus	251_0	Clustered	19	VC_251_0	19	0.8433	1	0.8433	2	1	1	1
Pseudomonas~virus~FHA0480	Caudovirales	Siphoviridae		D3112virus	251_0	Clustered	19	VC_251_0	19	0.8433	1	0.8433	2	1	1	1
Pseudomonas~virus~LPB1	Caudovirales	Siphoviridae		D3112virus	251_0	Clustered	19	VC_251_0	19	0.8433	1	0.8433	2	1	1	1
Pseudomonas~virus~MP22	Caudovirales	Siphoviridae		D3112virus	251_0	Clustered	19	VC_251_0	19	0.8433	1	0.8433	2	1	1	1
Pseudomonas~virus~MP29	Caudovirales	Siphoviridae		D3112virus	251_0	Clustered	19	VC_251_0	19	0.8433	1	0.8433	2	1	1	1
Pseudomonas~virus~MP38	Caudovirales	Siphoviridae		D3112virus	251_0	Clustered	19	VC_251_0	19	0.8433	1	0.8433	2	1	1	1
Pseudomonas~virus~PA1KOR	Caudovirales	Siphoviridae		D3112virus	251_0	Clustered	19	VC_251_0	19	0.8433	1	0.8433	2	1	1	1
Rhodobacter~phage~RC1	Caudovirales	Siphoviridae		Unassigned	252_0	Clustered	2	VC_252_0	2	0.4843	0.945579	0.458	1	1	1	1
Rhodovulum~phage~RS1	Caudovirales	Siphoviridae		Unassigned	252_0	Clustered	2	VC_252_0	2	0.4843	0.945579	0.458	1	1	1	1
Rhizobium~phage~vB_RleS_L338C	Caudovirales	Siphoviridae		Unassigned	253_0	Clustered	3	VC_253_0	3	0.3194	0.986916	0.3152	2	1	1	0.6667
Stenotrophomonas~phage~vB_SmaS_DLP_5	Caudovirales	Siphoviridae		Delepquintavirus	253_0	Clustered	3	VC_253_0	3	0.3194	0.986916	0.3152	2	1	1	0.6667
Vibrio~phage~SIO-2	Caudovirales	Siphoviridae		Unassigned	253_0	Clustered	3	VC_253_0	3	0.3194	0.986916	0.3152	2	1	1	0.6667
Burkholderia~virus~Bcep22	Caudovirales	Podoviridae		Bcep22virus	254_0	Clustered	4	VC_254_0	4	0.6433	0.999973	0.6433	1	1	1	1
Burkholderia~virus~Bcepil02	Caudovirales	Podoviridae		Bcep22virus	254_0	Clustered	4	VC_254_0	4	0.6433	0.999973	0.6433	1	1	1	1
Burkholderia~virus~Bcepmigl	Caudovirales	Podoviridae		Bcep22virus	254_0	Clustered	4	VC_254_0	4	0.6433	0.999973	0.6433	1	1	1	1
Burkholderia~virus~DC1	Caudovirales	Podoviridae		Bcep22virus	254_0	Clustered	4	VC_254_0	4	0.6433	0.999973	0.6433	1	1	1	1
Pseudomonas~virus~F116	Caudovirales	Podoviridae		F116virus	255_0	Clustered	2	VC_255_0	2	0.604	0.941721	0.5688	1	1	1	1
Pseudomonas~virus~H66	Caudovirales	Podoviridae		F116virus	255_0	Clustered	2	VC_255_0	2	0.604	0.941721	0.5688	1	1	1	1
Clostridium~phage~phiCD111	Caudovirales	Siphoviridae		Unassigned	257_0	Clustered	3	VC_257_0	3	0.5226	0.997451	0.5213	1	1	1	1
Clostridium~phage~phiCD146	Caudovirales	Siphoviridae		Unassigned	257_0	Clustered	3	VC_257_0	3	0.5226	0.997451	0.5213	1	1	1	1
Clostridium~phage~phiCD38-2	Caudovirales	Siphoviridae		Unassigned	257_0	Clustered	3	VC_257_0	3	0.5226	0.997451	0.5213	1	1	1	1
Campylobacter~phage~CP30A	Caudovirales	Myoviridae		Cp8virus	258_0	Clustered	6	VC_258_0	6	0.8463	1	0.8463	2	1	1	1
Campylobacter~phage~PC14	Caudovirales	Myoviridae		Fletchervirus	258_0	Clustered	6	VC_258_0	6	0.8463	1	0.8463	2	1	1	1
Campylobacter~phage~vB_CjeM_Los1	Caudovirales	Myoviridae		Fletchervirus	258_0	Clustered	6	VC_258_0	6	0.8463	1	0.8463	2	1	1	1
Campylobacter~virus~CP81	Caudovirales	Myoviridae		Cp8virus	258_0	Clustered	6	VC_258_0	6	0.8463	1	0.8463	2	1	1	1
Campylobacter~virus~CPX	Caudovirales	Myoviridae		Cp8virus	258_0	Clustered	6	VC_258_0	6	0.8463	1	0.8463	2	1	1	1
Campylobacter~virus~NCTC12673	Caudovirales	Myoviridae		Cp8virus	258_0	Clustered	6	VC_258_0	6	0.8463	1	0.8463	2	1	1	1
Campylobacter~virus~CP21	Caudovirales	Myoviridae		Cp220virus	259_0	Clustered	4	VC_259_0	4	0.6877	0.999901	0.6876	1	1	1	1
Campylobacter~virus~CP220	Caudovirales	Myoviridae		Cp220virus	259_0	Clustered	4	VC_259_0	4	0.6877	0.999901	0.6876	1	1	1	1
Campylobacter~virus~CPt10	Caudovirales	Myoviridae		Cp220virus	259_0	Clustered	4	VC_259_0	4	0.6877	0.999901	0.6876	1	1	1	1
Campylobacter~virus~IBB35	Caudovirales	Myoviridae		Cp220virus	259_0	Clustered	4	VC_259_0	4	0.6877	0.999901	0.6876	1	1	1	1
Sulfolobus~monocaudavirus~SMV1	Unassigned	Bicaudaviridae		Unassigned	26_0	Clustered	4	VC_26_0	4	0.7355	0.999797	0.7353	1	1	1	1
Sulfolobus~monocaudavirus~SMV2	Unassigned	Bicaudaviridae		Unassigned	26_0	Clustered	4	VC_26_0	4	0.7355	0.999797	0.7353	1	1	1	1
Sulfolobus~monocaudavirus~SMV3	Unassigned	Bicaudaviridae		Unassigned	26_0	Clustered	4	VC_26_0	4	0.7355	0.999797	0.7353	1	1	1	1
Sulfolobus~monocaudavirus~SMV4	Unassigned	Bicaudaviridae		Unassigned	26_0	Clustered	4	VC_26_0	4	0.7355	0.999797	0.7353	1	1	1	1
Tenacibaculum~phage~PTm1	Caudovirales	Myoviridae		Unassigned	260_0	Clustered	2	VC_260_0	2	0.5172	0.814453	0.4212	1	1	1	1
Tenacibaculum~phage~pT24	Caudovirales	Myoviridae		Unassigned	260_0	Clustered	2	VC_260_0	2	0.5172	0.814453	0.4212	1	1	1	1
Sphingomonas~phage~PAU	Caudovirales	Myoviridae		Unassigned	260_1	Clustered/Singleton	1	VC_260_1	1	0	1	0	1	1	1	1
Enterobacteria~phage~C-1~INW-2012	Levivirales	Leviviridae		Levivirus	261_0	Clustered	4	VC_261_0	4	0.6511	0.999997	0.6511	1	1	1	1
Enterobacteria~phage~Hgal1	Levivirales	Leviviridae		Levivirus	261_0	Clustered	4	VC_261_0	4	0.6511	0.999997	0.6511	1	1	1	1
Enterobacteria~phage~M	Levivirales	Leviviridae		Levivirus	261_0	Clustered	4	VC_261_0	4	0.6511	0.999997	0.6511	1	1	1	1
Pseudomonas~phage~PRR1	Levivirales	Leviviridae		Levivirus	261_0	Clustered	4	VC_261_0	4	0.6511	0.999997	0.6511	1	1	1	1
Caulobacter~phage~phiCb5	Levivirales	Leviviridae		Unassigned	262_0	Clustered	2	VC_262_0	2	0.0769	0	0	1	1	1	1
Pseudomonas~phage~PP7	Levivirales	Leviviridae		Unassigned	262_0	Clustered	2	VC_262_0	2	0.0769	0	0	1	1	1	1
Celeribacter~phage~P12053L	Caudovirales	Podoviridae		Unassigned	263_0	Clustered	4	VC_263_0	4	0.7709	0.999934	0.7709	1	1	1	1
Lentibacter~virus~vB_LenP_ICBM1	Caudovirales	Podoviridae		Unassigned	263_0	Clustered	4	VC_263_0	4	0.7709	0.999934	0.7709	1	1	1	1
Lentibacter~virus~vB_LenP_ICBM2	Caudovirales	Podoviridae		Unassigned	263_0	Clustered	4	VC_263_0	4	0.7709	0.999934	0.7709	1	1	1	1
Roseobacter~virus~SIO1	Caudovirales	Podoviridae		Unassigned	263_0	Clustered	4	VC_263_0	4	0.7709	0.999934	0.7709	1	1	1	1
Vibrio~phage~ICP2	Caudovirales	Podoviridae		Unassigned	264_0	Clustered	2	VC_264_0	2	0.6666	0.940714	0.6271	1	1	1	1
Vibrio~phage~ICP2_2013_A_Haiti	Caudovirales	Podoviridae		Unassigned	264_0	Clustered	2	VC_264_0	2	0.6666	0.940714	0.6271	1	1	1	1
Cellulophaga~phage~phi13:2	Caudovirales	Podoviridae		Unassigned	265_0	Clustered	4	VC_265_0	4	0.9119	0.999797	0.9117	1	1	1	1
Cellulophaga~phage~phi18:3	Caudovirales	Podoviridae		Unassigned	265_0	Clustered	4	VC_265_0	4	0.9119	0.999797	0.9117	1	1	1	1
Cellulophaga~phage~phi19:3	Caudovirales	Podoviridae		Unassigned	265_0	Clustered	4	VC_265_0	4	0.9119	0.999797	0.9117	1	1	1	1
Cellulophaga~phage~phi46:3	Caudovirales	Podoviridae		Unassigned	265_0	Clustered	4	VC_265_0	4	0.9119	0.999797	0.9117	1	1	1	1
Cellulophaga~phage~phi10:1	Caudovirales	Siphoviridae		Unassigned	266_0	Clustered	2	VC_266_0	2	0.3724	0.944058	0.3516	1	1	1	1
Cellulophaga~phage~phi19:1	Caudovirales	Siphoviridae		Unassigned	266_0	Clustered	2	VC_266_0	2	0.3724	0.944058	0.3516	1	1	1	1
Cellulophaga~phage~phi17:2	Caudovirales	Podoviridae		Cba41virus	267_0	Clustered	2	VC_267_0	2	0.9139	0.918133	0.8391	1	1	1	1
Cellulophaga~phage~phi4:1	Caudovirales	Podoviridae		Cba41virus	267_0	Clustered	2	VC_267_0	2	0.9139	0.918133	0.8391	1	1	1	1
Cellulophaga~phage~phi12:1	Caudovirales	Siphoviridae		Cba181virus	268_0	Clustered	3	VC_268_0	3	0.8966	0.989354	0.887	1	1	1	1
Cellulophaga~phage~phi17:1	Caudovirales	Siphoviridae		Cba181virus	268_0	Clustered	3	VC_268_0	3	0.8966	0.989354	0.887	1	1	1	1
Cellulophaga~phage~phi18:1	Caudovirales	Siphoviridae		Cba181virus	268_0	Clustered	3	VC_268_0	3	0.8966	0.989354	0.887	1	1	1	1
Flavobacterium~phage~vB_FspM_lotta8-1	Caudovirales	Myoviridae		Unassigned	269_0	Clustered	2	VC_269_0	2	0.7466	0.918407	0.6857	1	1	1	1
Flavobacterium~phage~vB_FspM_pippi8-1	Caudovirales	Myoviridae		Unassigned	269_0	Clustered	2	VC_269_0	2	0.7466	0.918407	0.6857	1	1	1	1
Acidianus~spindle-shaped~virus~1	Unassigned	Fuselloviridae		Betafusellovirus	27_0	Clustered	9	VC_27_0	9	0.9079	0.999998	0.9079	2	1	1	1
Sulfolobus~spindle-shaped~virus~1	Unassigned	Fuselloviridae		Alphafusellovirus	27_0	Clustered	9	VC_27_0	9	0.9079	0.999998	0.9079	2	1	1	1
Sulfolobus~spindle-shaped~virus~2	Unassigned	Fuselloviridae		Alphafusellovirus	27_0	Clustered	9	VC_27_0	9	0.9079	0.999998	0.9079	2	1	1	1
Sulfolobus~spindle-shaped~virus~4	Unassigned	Fuselloviridae		Alphafusellovirus	27_0	Clustered	9	VC_27_0	9	0.9079	0.999998	0.9079	2	1	1	1
Sulfolobus~spindle-shaped~virus~5	Unassigned	Fuselloviridae		Alphafusellovirus	27_0	Clustered	9	VC_27_0	9	0.9079	0.999998	0.9079	2	1	1	1
Sulfolobus~spindle-shaped~virus~6	Unassigned	Fuselloviridae		Betafusellovirus	27_0	Clustered	9	VC_27_0	9	0.9079	0.999998	0.9079	2	1	1	1
Sulfolobus~spindle-shaped~virus~7	Unassigned	Fuselloviridae		Alphafusellovirus	27_0	Clustered	9	VC_27_0	9	0.9079	0.999998	0.9079	2	1	1	1
Sulfolobus~virus~Kamchatka~1	Unassigned	Fuselloviridae		Alphafusellovirus	27_0	Clustered	9	VC_27_0	9	0.9079	0.999998	0.9079	2	1	1	1
Sulfolobus~virus~Ragged~Hills	Unassigned	Fuselloviridae		Alphafusellovirus	27_0	Clustered	9	VC_27_0	9	0.9079	0.999998	0.9079	2	1	1	1
Cellulophaga~phage~phi12:2	Petitvirales	Microviridae		Unassigned	270_0	Clustered	2	VC_270_0	2	1	1	1	1	1	1	1
Cellulophaga~phage~phi12a:1	Petitvirales	Microviridae		Unassigned	270_0	Clustered	2	VC_270_0	2	1	1	1	1	1	1	1
Cellulophaga~phage~phi14:2	Caudovirales	Podoviridae		Unassigned	271_0	Clustered	2	VC_271_0	2	0.0204	0.926603	0.0189	1	1	1	1
Cellulophaga~phage~phi38:1	Caudovirales	Podoviridae		Unassigned	271_0	Clustered	2	VC_271_0	2	0.0204	0.926603	0.0189	1	1	1	1
Flavobacterium~phage~FpV4	Caudovirales	Podoviridae		Fipvunavirus	272_0	Clustered	5	VC_272_0	5	0.9873	0.9987	0.986	1	1	1	1
Flavobacterium~phage~Fpv1	Caudovirales	Podoviridae		Fipvunavirus	272_0	Clustered	5	VC_272_0	5	0.9873	0.9987	0.986	1	1	1	1
Flavobacterium~phage~Fpv2	Caudovirales	Podoviridae		Fipvunavirus	272_0	Clustered	5	VC_272_0	5	0.9873	0.9987	0.986	1	1	1	1
Flavobacterium~phage~Fpv20	Caudovirales	Podoviridae		Fipvunavirus	272_0	Clustered	5	VC_272_0	5	0.9873	0.9987	0.986	1	1	1	1
Flavobacterium~phage~Fpv3	Caudovirales	Podoviridae		Fipvunavirus	272_0	Clustered	5	VC_272_0	5	0.9873	0.9987	0.986	1	1	1	1
Flavobacterium~phage~vB_FspS_filifjonk9-1	Caudovirales	Siphoviridae		Unassigned	273_0	Clustered	12	VC_273_0	12	0.994	1	0.994	1	1	1	1
Flavobacterium~phage~vB_FspS_hattifnatt9-1	Caudovirales	Siphoviridae		Unassigned	273_0	Clustered	12	VC_273_0	12	0.994	1	0.994	1	1	1	1
Flavobacterium~phage~vB_FspS_hemulen6-1	Caudovirales	Siphoviridae		Unassigned	273_0	Clustered	12	VC_273_0	12	0.994	1	0.994	1	1	1	1
Flavobacterium~phage~vB_FspS_lillamy9-1	Caudovirales	Siphoviridae		Unassigned	273_0	Clustered	12	VC_273_0	12	0.994	1	0.994	1	1	1	1
Flavobacterium~phage~vB_FspS_morran9-1	Caudovirales	Siphoviridae		Unassigned	273_0	Clustered	12	VC_273_0	12	0.994	1	0.994	1	1	1	1
Flavobacterium~phage~vB_FspS_mumin9-1	Caudovirales	Siphoviridae		Unassigned	273_0	Clustered	12	VC_273_0	12	0.994	1	0.994	1	1	1	1
Flavobacterium~phage~vB_FspS_mymlan6-1	Caudovirales	Siphoviridae		Unassigned	273_0	Clustered	12	VC_273_0	12	0.994	1	0.994	1	1	1	1
Flavobacterium~phage~vB_FspS_sniff9-1	Caudovirales	Siphoviridae		Unassigned	273_0	Clustered	12	VC_273_0	12	0.994	1	0.994	1	1	1	1
Flavobacterium~phage~vB_FspS_snork6-1	Caudovirales	Siphoviridae		Unassigned	273_0	Clustered	12	VC_273_0	12	0.994	1	0.994	1	1	1	1
Flavobacterium~phage~vB_FspS_snusmum6-1	Caudovirales	Siphoviridae		Unassigned	273_0	Clustered	12	VC_273_0	12	0.994	1	0.994	1	1	1	1
Flavobacterium~phage~vB_FspS_stinky9-1	Caudovirales	Siphoviridae		Unassigned	273_0	Clustered	12	VC_273_0	12	0.994	1	0.994	1	1	1	1
Flavobacterium~phage~vB_FspS_tooticki6-1	Caudovirales	Siphoviridae		Unassigned	273_0	Clustered	12	VC_273_0	12	0.994	1	0.994	1	1	1	1
Flavobacterium~phage~FCL-2	Caudovirales	Myoviridae		Ficleduovirus	274_0	Clustered	2	VC_274_0	2	0.6708	0.924992	0.6205	1	1	1	1
Flavobacterium~phage~FCV-1	Caudovirales	Myoviridae		Ficleduovirus	274_0	Clustered	2	VC_274_0	2	0.6708	0.924992	0.6205	1	1	1	1
Citrobacter~phage~CF1~DK-2017	Caudovirales	Drexlerviridae		Tlsvirus	275_0	Clustered	13	VC_275_0	13	0.2426	1	0.2426	3	2	1	0.9744
Citrobacter~phage~Sazh	Caudovirales	Drexlerviridae		Tlsvirus	275_0	Clustered	13	VC_275_0	13	0.2426	1	0.2426	3	2	1	0.9744
Citrobacter~virus~Stevie	Caudovirales	Siphoviridae		Tlsvirus	275_0	Clustered	13	VC_275_0	13	0.2426	1	0.2426	3	2	1	0.9744
Escherichia~phage~LL5	Caudovirales	Drexlerviridae		Tlsvirus	275_0	Clustered	13	VC_275_0	13	0.2426	1	0.2426	3	2	1	0.9744
Escherichia~phage~vB_EcoS-95	Caudovirales	Drexlerviridae		Warwickvirus	275_0	Clustered	13	VC_275_0	13	0.2426	1	0.2426	3	2	1	0.9744
Escherichia~phage~vB_Eco_swan01	Caudovirales	Drexlerviridae		Warwickvirus	275_0	Clustered	13	VC_275_0	13	0.2426	1	0.2426	3	2	1	0.9744
Escherichia~virus~TLS	Caudovirales	Siphoviridae		Tlsvirus	275_0	Clustered	13	VC_275_0	13	0.2426	1	0.2426	3	2	1	0.9744
Salmonella~phage~36	Caudovirales	Drexlerviridae		Tlsvirus	275_0	Clustered	13	VC_275_0	13	0.2426	1	0.2426	3	2	1	0.9744
Salmonella~phage~YSP2	Caudovirales	Drexlerviridae		Tlsvirus	275_0	Clustered	13	VC_275_0	13	0.2426	1	0.2426	3	2	1	0.9744
Salmonella~phage~phSE-2	Caudovirales	Drexlerviridae		Tlsvirus	275_0	Clustered	13	VC_275_0	13	0.2426	1	0.2426	3	2	1	0.9744
Salmonella~phage~vB_SenS_PHB07	Caudovirales	Drexlerviridae		Tlsvirus	275_0	Clustered	13	VC_275_0	13	0.2426	1	0.2426	3	2	1	0.9744
Salmonella~virus~SP126	Caudovirales	Siphoviridae		Tlsvirus	275_0	Clustered	13	VC_275_0	13	0.2426	1	0.2426	3	2	1	0.9744
Shigella~phage~pSf-1	Caudovirales	Drexlerviridae		Hanrivervirus	275_0	Clustered	13	VC_275_0	13	0.2426	1	0.2426	3	2	1	0.9744
Cronobacter~phage~CS01	Caudovirales	Drexlerviridae		Unassigned	275_1	Clustered	22	VC_275_1	22	0.3773	1	0.3773	7	2	1	0.8701
Cronobacter~virus~Esp2949-1	Caudovirales	Siphoviridae		Unassigned	275_1	Clustered	22	VC_275_1	22	0.3773	1	0.3773	7	2	1	0.8701
Enterobacter~phage~Ec_L1	Caudovirales	Drexlerviridae		Eclunavirus	275_1	Clustered	22	VC_275_1	22	0.3773	1	0.3773	7	2	1	0.8701
Enterobacteria~phage~vB_EcoS_IME18	Caudovirales	Drexlerviridae		Tunavirus	275_1	Clustered	22	VC_275_1	22	0.3773	1	0.3773	7	2	1	0.8701
Enterobacteria~phage~vB_EcoS_IME347	Caudovirales	Drexlerviridae		Unassigned	275_1	Clustered	22	VC_275_1	22	0.3773	1	0.3773	7	2	1	0.8701
Enterobacteria~phage~vB_EcoS_NBD2	Caudovirales	Drexlerviridae		Eclunavirus	275_1	Clustered	22	VC_275_1	22	0.3773	1	0.3773	7	2	1	0.8701
Escherichia~phage~ADB-2	Caudovirales	Siphoviridae		T1virus	275_1	Clustered	22	VC_275_1	22	0.3773	1	0.3773	7	2	1	0.8701
Escherichia~phage~Eco_BIFF	Caudovirales	Drexlerviridae		Tunavirus	275_1	Clustered	22	VC_275_1	22	0.3773	1	0.3773	7	2	1	0.8701
Escherichia~phage~JMPW1	Caudovirales	Siphoviridae		T1virus	275_1	Clustered	22	VC_275_1	22	0.3773	1	0.3773	7	2	1	0.8701
Escherichia~phage~JMPW2	Caudovirales	Siphoviridae		T1virus	275_1	Clustered	22	VC_275_1	22	0.3773	1	0.3773	7	2	1	0.8701
Escherichia~phage~SRT8	Caudovirales	Drexlerviridae		Sertoctavirus	275_1	Clustered	22	VC_275_1	22	0.3773	1	0.3773	7	2	1	0.8701
Escherichia~phage~vB_EcoS_ESCO41	Caudovirales	Drexlerviridae		Nouzillyvirus	275_1	Clustered	22	VC_275_1	22	0.3773	1	0.3773	7	2	1	0.8701
Escherichia~phage~vB_EcoS_SH2	Caudovirales	Drexlerviridae		Tunavirus	275_1	Clustered	22	VC_275_1	22	0.3773	1	0.3773	7	2	1	0.8701
Escherichia~virus~T1	Caudovirales	Siphoviridae		T1virus	275_1	Clustered	22	VC_275_1	22	0.3773	1	0.3773	7	2	1	0.8701
Pantoea~phage~vB_PagS_AAS23	Caudovirales	Drexlerviridae		Sauletekiovirus	275_1	Clustered	22	VC_275_1	22	0.3773	1	0.3773	7	2	1	0.8701
Shigella~phage~SH6	Caudovirales	Drexlerviridae		Tunavirus	275_1	Clustered	22	VC_275_1	22	0.3773	1	0.3773	7	2	1	0.8701
Shigella~phage~Sfin-1	Caudovirales	Drexlerviridae		Tunavirus	275_1	Clustered	22	VC_275_1	22	0.3773	1	0.3773	7	2	1	0.8701
Shigella~phage~pSf-2	Caudovirales	Siphoviridae		T1virus	275_1	Clustered	22	VC_275_1	22	0.3773	1	0.3773	7	2	1	0.8701
Shigella~phage~vB_SflS-ISF001	Caudovirales	Drexlerviridae		Tunavirus	275_1	Clustered	22	VC_275_1	22	0.3773	1	0.3773	7	2	1	0.8701
Shigella~phage~vB_SsoS-ISF002	Caudovirales	Drexlerviridae		Tunavirus	275_1	Clustered	22	VC_275_1	22	0.3773	1	0.3773	7	2	1	0.8701
Shigella~phage~vB_SsoS_008	Caudovirales	Drexlerviridae		Tunavirus	275_1	Clustered	22	VC_275_1	22	0.3773	1	0.3773	7	2	1	0.8701
Shigella~virus~Shfl1	Caudovirales	Siphoviridae		T1virus	275_1	Clustered	22	VC_275_1	22	0.3773	1	0.3773	7	2	1	0.8701
Enterobacter~virus~F20	Caudovirales	Siphoviridae		Kp36virus	276_0	Clustered	18	VC_276_0	18	0.5261	1	0.5261	2	2	1	1
Klebsiella~phage~1513	Caudovirales	Siphoviridae		Kp36virus	276_0	Clustered	18	VC_276_0	18	0.5261	1	0.5261	2	2	1	1
Klebsiella~phage~GH-K3	Caudovirales	Drexlerviridae		Webervirus	276_0	Clustered	18	VC_276_0	18	0.5261	1	0.5261	2	2	1	1
Klebsiella~phage~KLPN1	Caudovirales	Siphoviridae		Kp36virus	276_0	Clustered	18	VC_276_0	18	0.5261	1	0.5261	2	2	1	1
Klebsiella~phage~KOX1	Caudovirales	Drexlerviridae		Webervirus	276_0	Clustered	18	VC_276_0	18	0.5261	1	0.5261	2	2	1	1
Klebsiella~phage~KP36	Caudovirales	Siphoviridae		Kp36virus	276_0	Clustered	18	VC_276_0	18	0.5261	1	0.5261	2	2	1	1
Klebsiella~phage~KPN~N141	Caudovirales	Drexlerviridae		Webervirus	276_0	Clustered	18	VC_276_0	18	0.5261	1	0.5261	2	2	1	1
Klebsiella~phage~KpKT21phi1	Caudovirales	Drexlerviridae		Webervirus	276_0	Clustered	18	VC_276_0	18	0.5261	1	0.5261	2	2	1	1
Klebsiella~phage~MezzoGao	Caudovirales	Drexlerviridae		Webervirus	276_0	Clustered	18	VC_276_0	18	0.5261	1	0.5261	2	2	1	1
Klebsiella~phage~NJR15	Caudovirales	Drexlerviridae		Webervirus	276_0	Clustered	18	VC_276_0	18	0.5261	1	0.5261	2	2	1	1
Klebsiella~phage~NJS1	Caudovirales	Drexlerviridae		Webervirus	276_0	Clustered	18	VC_276_0	18	0.5261	1	0.5261	2	2	1	1
Klebsiella~phage~NJS2	Caudovirales	Drexlerviridae		Webervirus	276_0	Clustered	18	VC_276_0	18	0.5261	1	0.5261	2	2	1	1
Klebsiella~phage~PKP126	Caudovirales	Siphoviridae		Kp36virus	276_0	Clustered	18	VC_276_0	18	0.5261	1	0.5261	2	2	1	1
Klebsiella~phage~Sushi	Caudovirales	Siphoviridae		Kp36virus	276_0	Clustered	18	VC_276_0	18	0.5261	1	0.5261	2	2	1	1
Klebsiella~phage~TAH8	Caudovirales	Drexlerviridae		Webervirus	276_0	Clustered	18	VC_276_0	18	0.5261	1	0.5261	2	2	1	1
Klebsiella~phage~TSK1	Caudovirales	Drexlerviridae		Webervirus	276_0	Clustered	18	VC_276_0	18	0.5261	1	0.5261	2	2	1	1
Klebsiella~phage~vB_KpnS_KpV522	Caudovirales	Drexlerviridae		Webervirus	276_0	Clustered	18	VC_276_0	18	0.5261	1	0.5261	2	2	1	1
Klebsiella~virus~GML-KpCol1	Caudovirales	Drexlerviridae		Webervirus	276_0	Clustered	18	VC_276_0	18	0.5261	1	0.5261	2	2	1	1
Pantoea~phage~vB_PagM_AAM37	Caudovirales	Myoviridae		Unassigned	277_0	Clustered	3	VC_277_0	3	0.3932	0.998475	0.3926	1	1	1	1
Pantoea~phage~vB_PagM_PSKM	Caudovirales	Myoviridae		Unassigned	277_0	Clustered	3	VC_277_0	3	0.3932	0.998475	0.3926	1	1	1	1
Xanthomonas~phage~vB_XveM_DIBBI	Caudovirales	Myoviridae		Unassigned	277_0	Clustered	3	VC_277_0	3	0.3932	0.998475	0.3926	1	1	1	1
Citrobacter~phage~CR44b	Caudovirales	Autographiviridae		Kayfunavirus	278_0	Clustered	19	VC_278_0	19	0.6958	1	0.6958	3	1	1	1
Citrobacter~phage~CR8	Caudovirales	Autographiviridae		Caroctavirus	278_0	Clustered	19	VC_278_0	19	0.6958	1	0.6958	3	1	1	1
Citrobacter~phage~SH3	Caudovirales	Autographiviridae		Kayfunavirus	278_0	Clustered	19	VC_278_0	19	0.6958	1	0.6958	3	1	1	1
Citrobacter~phage~SH4	Caudovirales	Autographiviridae		Kayfunavirus	278_0	Clustered	19	VC_278_0	19	0.6958	1	0.6958	3	1	1	1
Cronobacter~phage~Dev2	Caudovirales	Autographiviridae		Kayfunavirus	278_0	Clustered	19	VC_278_0	19	0.6958	1	0.6958	3	1	1	1
Cronobacter~phage~GW1	Caudovirales	Autographiviridae		Kayfunavirus	278_0	Clustered	19	VC_278_0	19	0.6958	1	0.6958	3	1	1	1
Enterobacteria~phage~EcoDS1	Caudovirales	Autographiviridae		Teseptimavirus	278_0	Clustered	19	VC_278_0	19	0.6958	1	0.6958	3	1	1	1
Enterobacteria~phage~K1F	Caudovirales	Autographiviridae		Teseptimavirus	278_0	Clustered	19	VC_278_0	19	0.6958	1	0.6958	3	1	1	1
Escherichia~phage~IMM-002	Caudovirales	Autographiviridae		Kayfunavirus	278_0	Clustered	19	VC_278_0	19	0.6958	1	0.6958	3	1	1	1
Escherichia~phage~LM33_P1	Caudovirales	Autographiviridae		Kayfunavirus	278_0	Clustered	19	VC_278_0	19	0.6958	1	0.6958	3	1	1	1
Escherichia~phage~PE3-1	Caudovirales	Autographiviridae		Kayfunavirus	278_0	Clustered	19	VC_278_0	19	0.6958	1	0.6958	3	1	1	1
Escherichia~phage~ST31	Caudovirales	Autographiviridae		Kayfunavirus	278_0	Clustered	19	VC_278_0	19	0.6958	1	0.6958	3	1	1	1
Escherichia~phage~YZ1	Caudovirales	Autographiviridae		Kayfunavirus	278_0	Clustered	19	VC_278_0	19	0.6958	1	0.6958	3	1	1	1
Escherichia~phage~ZG49	Caudovirales	Autographiviridae		Kayfunavirus	278_0	Clustered	19	VC_278_0	19	0.6958	1	0.6958	3	1	1	1
Escherichia~phage~vB_EcoP-Ro45lw	Caudovirales	Autographiviridae		Kayfunavirus	278_0	Clustered	19	VC_278_0	19	0.6958	1	0.6958	3	1	1	1
Escherichia~phage~vB_EcoP_F	Caudovirales	Autographiviridae		Kayfunavirus	278_0	Clustered	19	VC_278_0	19	0.6958	1	0.6958	3	1	1	1
Escherichia~phage~vB_EcoP_GA2A	Caudovirales	Autographiviridae		Kayfunavirus	278_0	Clustered	19	VC_278_0	19	0.6958	1	0.6958	3	1	1	1
Escherichia~virus~Vec13	Caudovirales	Autographiviridae		Kayfunavirus	278_0	Clustered	19	VC_278_0	19	0.6958	1	0.6958	3	1	1	1
Shigella~phage~SFPH2	Caudovirales	Autographiviridae		Kayfunavirus	278_0	Clustered	19	VC_278_0	19	0.6958	1	0.6958	3	1	1	1
Citrobacter~phage~SH1	Caudovirales	Autographiviridae		Teetrevirus	279_0	Clustered	58	VC_279_0	58	0.7529	1	0.7529	10	2	1	1
Citrobacter~phage~SH2	Caudovirales	Autographiviridae		Teetrevirus	279_0	Clustered	58	VC_279_0	58	0.7529	1	0.7529	10	2	1	1
Citrobacter~phage~phiCFP-1	Caudovirales	Autographiviridae		Teetrevirus	279_0	Clustered	58	VC_279_0	58	0.7529	1	0.7529	10	2	1	1
Enterobacter~phage~E-2	Caudovirales	Autographiviridae		Teetrevirus	279_0	Clustered	58	VC_279_0	58	0.7529	1	0.7529	10	2	1	1
Enterobacter~phage~E-3	Caudovirales	Autographiviridae		Teetrevirus	279_0	Clustered	58	VC_279_0	58	0.7529	1	0.7529	10	2	1	1
Enterobacteria~phage~13a	Caudovirales	Autographiviridae		Teseptimavirus	279_0	Clustered	58	VC_279_0	58	0.7529	1	0.7529	10	2	1	1
Enterobacteria~phage~285P	Caudovirales	Autographiviridae		Teseptimavirus	279_0	Clustered	58	VC_279_0	58	0.7529	1	0.7529	10	2	1	1
Enterobacteria~phage~BA14	Caudovirales	Autographiviridae		Berlinvirus	279_0	Clustered	58	VC_279_0	58	0.7529	1	0.7529	10	2	1	1
Enterobacteria~phage~T3	Caudovirales	Autographiviridae		Teetrevirus	279_0	Clustered	58	VC_279_0	58	0.7529	1	0.7529	10	2	1	1
Enterobacteria~phage~T7M	Caudovirales	Autographiviridae		Teetrevirus	279_0	Clustered	58	VC_279_0	58	0.7529	1	0.7529	10	2	1	1
Enterobacteria~phage~vB_EcoP_IME390	Caudovirales	Autographiviridae		Teseptimavirus	279_0	Clustered	58	VC_279_0	58	0.7529	1	0.7529	10	2	1	1
Erwinia~phage~FE44	Caudovirales	Autographiviridae		Berlinvirus	279_0	Clustered	58	VC_279_0	58	0.7529	1	0.7529	10	2	1	1
Erwinia~phage~vB_EamP-L1	Caudovirales	Autographiviridae		Elunavirus	279_0	Clustered	58	VC_279_0	58	0.7529	1	0.7529	10	2	1	1
Escherichia~phage~64795_ec1	Caudovirales	Autographiviridae		Teseptimavirus	279_0	Clustered	58	VC_279_0	58	0.7529	1	0.7529	10	2	1	1
Escherichia~phage~C5	Caudovirales	Autographiviridae		Teseptimavirus	279_0	Clustered	58	VC_279_0	58	0.7529	1	0.7529	10	2	1	1
Escherichia~phage~CICC~80001	Caudovirales	Autographiviridae		Teseptimavirus	279_0	Clustered	58	VC_279_0	58	0.7529	1	0.7529	10	2	1	1
Escherichia~phage~ECA2	Caudovirales	Autographiviridae		Teetrevirus	279_0	Clustered	58	VC_279_0	58	0.7529	1	0.7529	10	2	1	1
Escherichia~phage~EG1	Caudovirales	Autographiviridae		Teseptimavirus	279_0	Clustered	58	VC_279_0	58	0.7529	1	0.7529	10	2	1	1
Escherichia~phage~Ebrios	Caudovirales	Autographiviridae		Teseptimavirus	279_0	Clustered	58	VC_279_0	58	0.7529	1	0.7529	10	2	1	1
Escherichia~phage~HZ2R8	Caudovirales	Autographiviridae		Teseptimavirus	279_0	Clustered	58	VC_279_0	58	0.7529	1	0.7529	10	2	1	1
Escherichia~phage~HZP2	Caudovirales	Autographiviridae		Teseptimavirus	279_0	Clustered	58	VC_279_0	58	0.7529	1	0.7529	10	2	1	1
Escherichia~phage~LL2	Caudovirales	Autographiviridae		Teetrevirus	279_0	Clustered	58	VC_279_0	58	0.7529	1	0.7529	10	2	1	1
Escherichia~phage~N30	Caudovirales	Autographiviridae		Teseptimavirus	279_0	Clustered	58	VC_279_0	58	0.7529	1	0.7529	10	2	1	1
Escherichia~phage~P483	Caudovirales	Autographiviridae		Berlinvirus	279_0	Clustered	58	VC_279_0	58	0.7529	1	0.7529	10	2	1	1
Escherichia~phage~P694	Caudovirales	Autographiviridae		Berlinvirus	279_0	Clustered	58	VC_279_0	58	0.7529	1	0.7529	10	2	1	1
Escherichia~phage~SRT7	Caudovirales	Autographiviridae		Foetvirus	279_0	Clustered	58	VC_279_0	58	0.7529	1	0.7529	10	2	1	1
Escherichia~phage~T7	Caudovirales	Podoviridae		T7virus	279_0	Clustered	58	VC_279_0	58	0.7529	1	0.7529	10	2	1	1
Escherichia~phage~vB_EcoP_S523	Caudovirales	Autographiviridae		Berlinvirus	279_0	Clustered	58	VC_279_0	58	0.7529	1	0.7529	10	2	1	1
Kluyvera~phage~Kvp1	Caudovirales	Podoviridae		T7virus	279_0	Clustered	58	VC_279_0	58	0.7529	1	0.7529	10	2	1	1
Leclercia~phage~10164-302	Caudovirales	Autographiviridae		Teetrevirus	279_0	Clustered	58	VC_279_0	58	0.7529	1	0.7529	10	2	1	1
Morganella~phage~MmP1	Caudovirales	Autographiviridae		Minipunavirus	279_0	Clustered	58	VC_279_0	58	0.7529	1	0.7529	10	2	1	1
Morganella~phage~vB_MmoP_MP2	Caudovirales	Autographiviridae		Minipunavirus	279_0	Clustered	58	VC_279_0	58	0.7529	1	0.7529	10	2	1	1
Pectobacterium~phage~Jarilo	Caudovirales	Autographiviridae		Jarilovirus	279_0	Clustered	58	VC_279_0	58	0.7529	1	0.7529	10	2	1	1
Pectobacterium~phage~PP47	Caudovirales	Autographiviridae		Pektosvirus	279_0	Clustered	58	VC_279_0	58	0.7529	1	0.7529	10	2	1	1
Pectobacterium~phage~PP74	Caudovirales	Autographiviridae		Berlinvirus	279_0	Clustered	58	VC_279_0	58	0.7529	1	0.7529	10	2	1	1
Pectobacterium~phage~PP81	Caudovirales	Autographiviridae		Pektosvirus	279_0	Clustered	58	VC_279_0	58	0.7529	1	0.7529	10	2	1	1
Pectobacterium~phage~PPWS4	Caudovirales	Autographiviridae		Pektosvirus	279_0	Clustered	58	VC_279_0	58	0.7529	1	0.7529	10	2	1	1
Phage~NC-A	Caudovirales	Autographiviridae		Teseptimavirus	279_0	Clustered	58	VC_279_0	58	0.7529	1	0.7529	10	2	1	1
Salmonella~phage~3A_8767	Caudovirales	Autographiviridae		Teseptimavirus	279_0	Clustered	58	VC_279_0	58	0.7529	1	0.7529	10	2	1	1
Salmonella~phage~BP12A	Caudovirales	Autographiviridae		Berlinvirus	279_0	Clustered	58	VC_279_0	58	0.7529	1	0.7529	10	2	1	1
Salmonella~phage~BSP161	Caudovirales	Autographiviridae		Berlinvirus	279_0	Clustered	58	VC_279_0	58	0.7529	1	0.7529	10	2	1	1
Salmonella~phage~Vi06	Caudovirales	Autographiviridae		Teseptimavirus	279_0	Clustered	58	VC_279_0	58	0.7529	1	0.7529	10	2	1	1
Salmonella~phage~phiSG-JL2	Caudovirales	Autographiviridae		Teetrevirus	279_0	Clustered	58	VC_279_0	58	0.7529	1	0.7529	10	2	1	1
Serratia~phage~2050H2	Caudovirales	Autographiviridae		Teetrevirus	279_0	Clustered	58	VC_279_0	58	0.7529	1	0.7529	10	2	1	1
Serratia~phage~SM9-3Y	Caudovirales	Autographiviridae		Teetrevirus	279_0	Clustered	58	VC_279_0	58	0.7529	1	0.7529	10	2	1	1
Shigella~phage~VB_Ship_A7	Caudovirales	Autographiviridae		Berlinvirus	279_0	Clustered	58	VC_279_0	58	0.7529	1	0.7529	10	2	1	1
Stenotrophomonas~phage~IME15	Caudovirales	Autographiviridae		Teseptimavirus	279_0	Clustered	58	VC_279_0	58	0.7529	1	0.7529	10	2	1	1
Yersinia~phage~Berlin	Caudovirales	Autographiviridae		Berlinvirus	279_0	Clustered	58	VC_279_0	58	0.7529	1	0.7529	10	2	1	1
Yersinia~phage~PYPS50	Caudovirales	Autographiviridae		Berlinvirus	279_0	Clustered	58	VC_279_0	58	0.7529	1	0.7529	10	2	1	1
Yersinia~phage~Yep-phi	Caudovirales	Autographiviridae		Berlinvirus	279_0	Clustered	58	VC_279_0	58	0.7529	1	0.7529	10	2	1	1
Yersinia~phage~Yepe2	Caudovirales	Autographiviridae		Berlinvirus	279_0	Clustered	58	VC_279_0	58	0.7529	1	0.7529	10	2	1	1
Yersinia~phage~YpP-Y	Caudovirales	Autographiviridae		Teseptimavirus	279_0	Clustered	58	VC_279_0	58	0.7529	1	0.7529	10	2	1	1
Yersinia~phage~YpsP-G	Caudovirales	Autographiviridae		Teseptimavirus	279_0	Clustered	58	VC_279_0	58	0.7529	1	0.7529	10	2	1	1
Yersinia~phage~phiA1122	Caudovirales	Autographiviridae		Teseptimavirus	279_0	Clustered	58	VC_279_0	58	0.7529	1	0.7529	10	2	1	1
Yersinia~phage~phiYe-F10	Caudovirales	Autographiviridae		Teetrevirus	279_0	Clustered	58	VC_279_0	58	0.7529	1	0.7529	10	2	1	1
Yersinia~phage~phiYeO3-12	Caudovirales	Autographiviridae		Teetrevirus	279_0	Clustered	58	VC_279_0	58	0.7529	1	0.7529	10	2	1	1
Yersinia~phage~vB_YenP_AP10	Caudovirales	Autographiviridae		Apdecimavirus	279_0	Clustered	58	VC_279_0	58	0.7529	1	0.7529	10	2	1	1
Yersinia~phage~vB_YenP_AP5	Caudovirales	Autographiviridae		Teetrevirus	279_0	Clustered	58	VC_279_0	58	0.7529	1	0.7529	10	2	1	1
Sulfolobus~virus~STSV1	Unassigned	Bicaudaviridae		Unassigned	28_0	Clustered	2	VC_28_0	2	0.7064	0.879217	0.621	1	1	1	1
Sulfolobus~virus~STSV2	Unassigned	Bicaudaviridae		Unassigned	28_0	Clustered	2	VC_28_0	2	0.7064	0.879217	0.621	1	1	1	1
Dickeya~phage~Ninurta	Caudovirales	Autographiviridae		Ningirsuvirus	282_0	Clustered	2	VC_282_0	2	0.0251	0.957248	0.024	2	1	1	1
Dickeya~phage~vB_DsoP_JA10	Caudovirales	Autographiviridae		Teseptimavirus	282_0	Clustered	2	VC_282_0	2	0.0251	0.957248	0.024	2	1	1	1
Enterobacter~phage~phiEap-1	Caudovirales	Autographiviridae		Eapunavirus	283_0	Clustered	23	VC_283_0	23	0.7335	1	0.7335	3	2	1	1
Escherichia~phage~K30	Caudovirales	Podoviridae		Kp32virus	283_0	Clustered	23	VC_283_0	23	0.7335	1	0.7335	3	2	1	1
Klebsiella~phage~2044-307w	Caudovirales	Autographiviridae		Przondovirus	283_0	Clustered	23	VC_283_0	23	0.7335	1	0.7335	3	2	1	1
Klebsiella~phage~Henu1	Caudovirales	Autographiviridae		Przondovirus	283_0	Clustered	23	VC_283_0	23	0.7335	1	0.7335	3	2	1	1
Klebsiella~phage~K11	Caudovirales	Podoviridae		Kp32virus	283_0	Clustered	23	VC_283_0	23	0.7335	1	0.7335	3	2	1	1
Klebsiella~phage~K5	Caudovirales	Podoviridae		Kp32virus	283_0	Clustered	23	VC_283_0	23	0.7335	1	0.7335	3	2	1	1
Klebsiella~phage~K5-2	Caudovirales	Autographiviridae		Przondovirus	283_0	Clustered	23	VC_283_0	23	0.7335	1	0.7335	3	2	1	1
Klebsiella~phage~K5-4	Caudovirales	Autographiviridae		Przondovirus	283_0	Clustered	23	VC_283_0	23	0.7335	1	0.7335	3	2	1	1
Klebsiella~phage~KP32	Caudovirales	Podoviridae		Kp32virus	283_0	Clustered	23	VC_283_0	23	0.7335	1	0.7335	3	2	1	1
Klebsiella~phage~Pharr	Caudovirales	Autographiviridae		Przondovirus	283_0	Clustered	23	VC_283_0	23	0.7335	1	0.7335	3	2	1	1
Klebsiella~phage~SH-Kp~152410	Caudovirales	Autographiviridae		Przondovirus	283_0	Clustered	23	VC_283_0	23	0.7335	1	0.7335	3	2	1	1
Klebsiella~phage~kpssk3	Caudovirales	Autographiviridae		Przondovirus	283_0	Clustered	23	VC_283_0	23	0.7335	1	0.7335	3	2	1	1
Klebsiella~phage~vB_Kp1	Caudovirales	Podoviridae		Kp32virus	283_0	Clustered	23	VC_283_0	23	0.7335	1	0.7335	3	2	1	1
Klebsiella~phage~vB_KpnP_BIS33	Caudovirales	Autographiviridae		Przondovirus	283_0	Clustered	23	VC_283_0	23	0.7335	1	0.7335	3	2	1	1
Klebsiella~phage~vB_KpnP_IL33	Caudovirales	Autographiviridae		Przondovirus	283_0	Clustered	23	VC_283_0	23	0.7335	1	0.7335	3	2	1	1
Klebsiella~phage~vB_KpnP_IME205	Caudovirales	Autographiviridae		Przondovirus	283_0	Clustered	23	VC_283_0	23	0.7335	1	0.7335	3	2	1	1
Klebsiella~phage~vB_KpnP_IME321	Caudovirales	Autographiviridae		Przondovirus	283_0	Clustered	23	VC_283_0	23	0.7335	1	0.7335	3	2	1	1
Klebsiella~phage~vB_KpnP_KpV289	Caudovirales	Podoviridae		Kp32virus	283_0	Clustered	23	VC_283_0	23	0.7335	1	0.7335	3	2	1	1
Klebsiella~phage~vB_KpnP_KpV763	Caudovirales	Autographiviridae		Przondovirus	283_0	Clustered	23	VC_283_0	23	0.7335	1	0.7335	3	2	1	1
Klebsiella~phage~vB_KpnP_KpV766	Caudovirales	Autographiviridae		Przondovirus	283_0	Clustered	23	VC_283_0	23	0.7335	1	0.7335	3	2	1	1
Klebsiella~phage~vB_KpnP_KpV767	Caudovirales	Autographiviridae		Przondovirus	283_0	Clustered	23	VC_283_0	23	0.7335	1	0.7335	3	2	1	1
Klebsiella~phage~vB_KpnP_PRA33	Caudovirales	Autographiviridae		Przondovirus	283_0	Clustered	23	VC_283_0	23	0.7335	1	0.7335	3	2	1	1
Klebsiella~virus~KP32	Caudovirales	Podoviridae		Kp32virus	283_0	Clustered	23	VC_283_0	23	0.7335	1	0.7335	3	2	1	1
Mesorhizobium~phage~vB_MloP_Lo5R7ANS	Caudovirales	Autographiviridae		Pairvirus	284_0	Clustered	4	VC_284_0	4	0.0781	0.99692	0.0778	4	1	1	1
Pelagibacter~phage~HTVC011P	Caudovirales	Autographiviridae		Stopavirus	284_0	Clustered	4	VC_284_0	4	0.0781	0.99692	0.0778	4	1	1	1
Pelagibacter~phage~HTVC019P	Caudovirales	Autographiviridae		Pelagivirus	284_0	Clustered	4	VC_284_0	4	0.0781	0.99692	0.0778	4	1	1	1
Rhizobium~phage~RHEph01	Caudovirales	Autographiviridae		Paadamvirus	284_0	Clustered	4	VC_284_0	4	0.0781	0.99692	0.0778	4	1	1	1
Pseudomonad~phage~gh-1	Caudovirales	Podoviridae		T7virus	285_0	Clustered	18	VC_285_0	18	0.5416	1	0.5416	7	2	1	1
Pseudomonas~phage~22PfluR64PP	Caudovirales	Autographiviridae		Pifdecavirus	285_0	Clustered	18	VC_285_0	18	0.5416	1	0.5416	7	2	1	1
Pseudomonas~phage~Henninger	Caudovirales	Autographiviridae		Ghunavirus	285_0	Clustered	18	VC_285_0	18	0.5416	1	0.5416	7	2	1	1
Pseudomonas~phage~PFP1	Caudovirales	Autographiviridae		Pifdecavirus	285_0	Clustered	18	VC_285_0	18	0.5416	1	0.5416	7	2	1	1
Pseudomonas~phage~PPPL-1	Caudovirales	Autographiviridae		Ghunavirus	285_0	Clustered	18	VC_285_0	18	0.5416	1	0.5416	7	2	1	1
Pseudomonas~phage~PPpW-4	Caudovirales	Autographiviridae		Phutvirus	285_0	Clustered	18	VC_285_0	18	0.5416	1	0.5416	7	2	1	1
Pseudomonas~phage~Pf-10	Caudovirales	Autographiviridae		Pifdecavirus	285_0	Clustered	18	VC_285_0	18	0.5416	1	0.5416	7	2	1	1
Pseudomonas~phage~Phi-S1	Caudovirales	Autographiviridae		Pifdecavirus	285_0	Clustered	18	VC_285_0	18	0.5416	1	0.5416	7	2	1	1
Pseudomonas~phage~PspYZU08	Caudovirales	Autographiviridae		Pijolavirus	285_0	Clustered	18	VC_285_0	18	0.5416	1	0.5416	7	2	1	1
Pseudomonas~phage~UNO-SLW1	Caudovirales	Autographiviridae		Pifdecavirus	285_0	Clustered	18	VC_285_0	18	0.5416	1	0.5416	7	2	1	1
Pseudomonas~phage~phi15	Caudovirales	Autographiviridae		Troedvirus	285_0	Clustered	18	VC_285_0	18	0.5416	1	0.5416	7	2	1	1
Pseudomonas~phage~phiIBB-PF7A	Caudovirales	Autographiviridae		Pifdecavirus	285_0	Clustered	18	VC_285_0	18	0.5416	1	0.5416	7	2	1	1
Pseudomonas~phage~phiPSA2	Caudovirales	Autographiviridae		Ghunavirus	285_0	Clustered	18	VC_285_0	18	0.5416	1	0.5416	7	2	1	1
Pseudomonas~phage~phiPsa17	Caudovirales	Autographiviridae		Ghunavirus	285_0	Clustered	18	VC_285_0	18	0.5416	1	0.5416	7	2	1	1
Pseudomonas~phage~shl2	Caudovirales	Autographiviridae		Ghunavirus	285_0	Clustered	18	VC_285_0	18	0.5416	1	0.5416	7	2	1	1
Pseudomonas~virus~KNP	Caudovirales	Autographiviridae		Ghunavirus	285_0	Clustered	18	VC_285_0	18	0.5416	1	0.5416	7	2	1	1
Pseudomonas~virus~Pf1~ERZ-2017	Caudovirales	Autographiviridae		Teseptimavirus	285_0	Clustered	18	VC_285_0	18	0.5416	1	0.5416	7	2	1	1
Pseudomonas~virus~WRT	Caudovirales	Autographiviridae		Ghunavirus	285_0	Clustered	18	VC_285_0	18	0.5416	1	0.5416	7	2	1	1
Vibrio~phage~ICP3	Caudovirales	Autographiviridae		Chatterjeevirus	286_0	Clustered	3	VC_286_0	3	0.0583	0.998556	0.0582	2	1	1	1
Vibrio~phage~N4	Caudovirales	Autographiviridae		Chatterjeevirus	286_0	Clustered	3	VC_286_0	3	0.0583	0.998556	0.0582	2	1	1	1
Vibriophage~VP4	Caudovirales	Autographiviridae		Teseptimavirus	286_0	Clustered	3	VC_286_0	3	0.0583	0.998556	0.0582	2	1	1	1
Pasteurella~phage~PHB01	Caudovirales	Autographiviridae		Wuhanvirus	287_0	Clustered	2	VC_287_0	2	0.035	0.956928	0.0335	1	1	1	1
Pasteurella~phage~PHB02	Caudovirales	Autographiviridae		Wuhanvirus	287_0	Clustered	2	VC_287_0	2	0.035	0.956928	0.0335	1	1	1	1
Citrobacter~phage~vB_CroP_CrRp3	Caudovirales	Autographiviridae		Vectrevirus	288_0	Clustered	23	VC_288_0	23	0.7108	1	0.7108	7	2	1	1
Enterobacteria~phage~UAB_Phi78	Caudovirales	Autographiviridae		Zindervirus	288_0	Clustered	23	VC_288_0	23	0.7108	1	0.7108	7	2	1	1
Enterobacteria~phage~vB_EcoP_ACG-C91	Caudovirales	Autographiviridae		Zindervirus	288_0	Clustered	23	VC_288_0	23	0.7108	1	0.7108	7	2	1	1
Erwinia~amylovora~phage~Era103	Caudovirales	Podoviridae		Sp6virus	288_0	Clustered	23	VC_288_0	23	0.7108	1	0.7108	7	2	1	1
Erwinia~phage~phiEa100	Caudovirales	Autographiviridae		Eracentumvirus	288_0	Clustered	23	VC_288_0	23	0.7108	1	0.7108	7	2	1	1
Erwinia~phage~vB_EamP-S2	Caudovirales	Autographiviridae		Eracentumvirus	288_0	Clustered	23	VC_288_0	23	0.7108	1	0.7108	7	2	1	1
Escherichia~phage~LL11	Caudovirales	Autographiviridae		Vectrevirus	288_0	Clustered	23	VC_288_0	23	0.7108	1	0.7108	7	2	1	1
Escherichia~phage~vB_EcoP_B	Caudovirales	Autographiviridae		Vectrevirus	288_0	Clustered	23	VC_288_0	23	0.7108	1	0.7108	7	2	1	1
Escherichia~phage~vB_EcoP_C	Caudovirales	Autographiviridae		Vectrevirus	288_0	Clustered	23	VC_288_0	23	0.7108	1	0.7108	7	2	1	1
Escherichia~phage~vB_EcoP_K	Caudovirales	Autographiviridae		Vectrevirus	288_0	Clustered	23	VC_288_0	23	0.7108	1	0.7108	7	2	1	1
Escherichia~virus~AAPEc6	Caudovirales	Autographiviridae		Vectrevirus	288_0	Clustered	23	VC_288_0	23	0.7108	1	0.7108	7	2	1	1
Escherichia~virus~K1-5	Caudovirales	Podoviridae		Sp6virus	288_0	Clustered	23	VC_288_0	23	0.7108	1	0.7108	7	2	1	1
Escherichia~virus~K1E	Caudovirales	Podoviridae		Sp6virus	288_0	Clustered	23	VC_288_0	23	0.7108	1	0.7108	7	2	1	1
Escherichia~virus~VEc3	Caudovirales	Autographiviridae		Vectrevirus	288_0	Clustered	23	VC_288_0	23	0.7108	1	0.7108	7	2	1	1
Escherichia~virus~mutPK1A2	Caudovirales	Autographiviridae		Vectrevirus	288_0	Clustered	23	VC_288_0	23	0.7108	1	0.7108	7	2	1	1
Lelliottia~phage~phD2B	Caudovirales	Autographiviridae		Tuodvirus	288_0	Clustered	23	VC_288_0	23	0.7108	1	0.7108	7	2	1	1
Pectobacterium~phage~PP1	Caudovirales	Autographiviridae		Axomammavirus	288_0	Clustered	23	VC_288_0	23	0.7108	1	0.7108	7	2	1	1
Proteus~phage~PM~116	Caudovirales	Autographiviridae		Acadevirus	288_0	Clustered	23	VC_288_0	23	0.7108	1	0.7108	7	2	1	1
Proteus~phage~PM~85	Caudovirales	Autographiviridae		Acadevirus	288_0	Clustered	23	VC_288_0	23	0.7108	1	0.7108	7	2	1	1
Proteus~phage~PM~93	Caudovirales	Autographiviridae		Acadevirus	288_0	Clustered	23	VC_288_0	23	0.7108	1	0.7108	7	2	1	1
Proteus~phage~vB_PmiP_Pm5460	Caudovirales	Autographiviridae		Acadevirus	288_0	Clustered	23	VC_288_0	23	0.7108	1	0.7108	7	2	1	1
Salmonella~phage~BP12B	Caudovirales	Autographiviridae		Zindervirus	288_0	Clustered	23	VC_288_0	23	0.7108	1	0.7108	7	2	1	1
Salmonella~virus~SP6	Caudovirales	Podoviridae		Sp6virus	288_0	Clustered	23	VC_288_0	23	0.7108	1	0.7108	7	2	1	1
Sulfolobales~Virus~YNP2	Unassigned	Unassigned		Unassigned	29_0	Clustered	2	VC_29_0	2	0.6506	0.918133	0.5974	1	1	1	1
Sulfolobales~virus~YNP1	Unassigned	Unassigned		Unassigned	29_0	Clustered	2	VC_29_0	2	0.6506	0.918133	0.5974	1	1	1	1
Clostridium~phage~phiCD481-1	Caudovirales	Myoviridae		Unassigned	290_0	Clustered	6	VC_290_0	6	0.5996	1	0.5996	1	1	1	1
Clostridium~phage~phiCD506	Caudovirales	Myoviridae		Unassigned	290_0	Clustered	6	VC_290_0	6	0.5996	1	0.5996	1	1	1	1
Clostridium~phage~phiCDHM11	Caudovirales	Myoviridae		Unassigned	290_0	Clustered	6	VC_290_0	6	0.5996	1	0.5996	1	1	1	1
Clostridium~phage~phiCDHM13	Caudovirales	Myoviridae		Unassigned	290_0	Clustered	6	VC_290_0	6	0.5996	1	0.5996	1	1	1	1
Clostridium~phage~phiCDHM14	Caudovirales	Myoviridae		Unassigned	290_0	Clustered	6	VC_290_0	6	0.5996	1	0.5996	1	1	1	1
Clostridium~phage~phiMMP04	Caudovirales	Myoviridae		Unassigned	290_0	Clustered	6	VC_290_0	6	0.5996	1	0.5996	1	1	1	1
Clostridium~phage~CPS2	Caudovirales	Podoviridae		Unassigned	292_0	Clustered	4	VC_292_0	4	0.5854	0.999898	0.5853	1	1	1	1
Clostridium~phage~phiCP7R	Caudovirales	Podoviridae		Unassigned	292_0	Clustered	4	VC_292_0	4	0.5854	0.999898	0.5853	1	1	1	1
Clostridium~phage~phiCPV4	Caudovirales	Podoviridae		Unassigned	292_0	Clustered	4	VC_292_0	4	0.5854	0.999898	0.5853	1	1	1	1
Clostridium~phage~phiZP2	Caudovirales	Podoviridae		Unassigned	292_0	Clustered	4	VC_292_0	4	0.5854	0.999898	0.5853	1	1	1	1
Clostridium~phage~phiCP13O	Caudovirales	Siphoviridae		Unassigned	293_0	Clustered	4	VC_293_0	4	1	1	1	1	1	1	1
Clostridium~phage~phiCP26F	Caudovirales	Siphoviridae		Unassigned	293_0	Clustered	4	VC_293_0	4	1	1	1	1	1	1	1
Clostridium~phage~phiCP34O	Caudovirales	Siphoviridae		Unassigned	293_0	Clustered	4	VC_293_0	4	1	1	1	1	1	1	1
Clostridium~phage~phiCP39-O	Caudovirales	Siphoviridae		Unassigned	293_0	Clustered	4	VC_293_0	4	1	1	1	1	1	1	1
Mycobacterium~phage~32HC	Caudovirales	Siphoviridae		Trigintaduovirus	295_0	Clustered	2	VC_295_0	2	0.083	0.953873	0.0792	2	1	1	1
Mycobacterium~phage~Giles	Caudovirales	Siphoviridae		Gilesvirus	295_0	Clustered	2	VC_295_0	2	0.083	0.953873	0.0792	2	1	1	1
Gordonia~phage~BetterKatz	Caudovirales	Siphoviridae		Betterkatzvirus	295_1	Clustered	2	VC_295_1	2	0.0707	0.954735	0.0675	2	1	1	1
Gordonia~phage~Ruthy	Caudovirales	Siphoviridae		Ruthyvirus	295_1	Clustered	2	VC_295_1	2	0.0707	0.954735	0.0675	2	1	1	1
Gordonia~phage~Blueberry	Caudovirales	Siphoviridae		Unassigned	296_0	Clustered	8	VC_296_0	8	0.6947	1	0.6947	1	1	1	1
Gordonia~phage~CaptainKirk2	Caudovirales	Siphoviridae		Unassigned	296_0	Clustered	8	VC_296_0	8	0.6947	1	0.6947	1	1	1	1
Gordonia~phage~CarolAnn	Caudovirales	Siphoviridae		Unassigned	296_0	Clustered	8	VC_296_0	8	0.6947	1	0.6947	1	1	1	1
Gordonia~phage~Fairfaxidum	Caudovirales	Siphoviridae		Unassigned	296_0	Clustered	8	VC_296_0	8	0.6947	1	0.6947	1	1	1	1
Gordonia~phage~Guacamole	Caudovirales	Siphoviridae		Unassigned	296_0	Clustered	8	VC_296_0	8	0.6947	1	0.6947	1	1	1	1
Gordonia~phage~Obliviate	Caudovirales	Siphoviridae		Unassigned	296_0	Clustered	8	VC_296_0	8	0.6947	1	0.6947	1	1	1	1
Gordonia~phage~UmaThurman	Caudovirales	Siphoviridae		Unassigned	296_0	Clustered	8	VC_296_0	8	0.6947	1	0.6947	1	1	1	1
Gordonia~phage~Utz	Caudovirales	Siphoviridae		Unassigned	296_0	Clustered	8	VC_296_0	8	0.6947	1	0.6947	1	1	1	1
Corynebacterium~phage~C3PO	Caudovirales	Siphoviridae		Ceetrepovirus	299_0	Clustered	3	VC_299_0	3	0.6648	0.995531	0.6618	1	1	1	1
Corynebacterium~phage~Darwin	Caudovirales	Siphoviridae		Ceetrepovirus	299_0	Clustered	3	VC_299_0	3	0.6648	0.995531	0.6618	1	1	1	1
Corynebacterium~phage~Zion	Caudovirales	Siphoviridae		Ceetrepovirus	299_0	Clustered	3	VC_299_0	3	0.6648	0.995531	0.6618	1	1	1	1
Escherichia~phage~CAjan	Caudovirales	Siphoviridae		Seuratvirus	3_0	Clustered	3	VC_3_0	3	0.2382	0.998194	0.2378	1	1	1	1
Escherichia~phage~Seurat	Caudovirales	Siphoviridae		Seuratvirus	3_0	Clustered	3	VC_3_0	3	0.2382	0.998194	0.2378	1	1	1	1
Escherichia~phage~slur01	Caudovirales	Siphoviridae		Seuratvirus	3_0	Clustered	3	VC_3_0	3	0.2382	0.998194	0.2378	1	1	1	1
Enterobacteria~phage~9g	Caudovirales	Siphoviridae		Nonagvirus	3_1	Clustered	6	VC_3_1	6	0.4643	1	0.4643	2	1	1	1
Enterobacteria~phage~JenK1	Caudovirales	Siphoviridae		Nonagvirus	3_1	Clustered	6	VC_3_1	6	0.4643	1	0.4643	2	1	1	1
Enterobacteria~phage~JenP1	Caudovirales	Siphoviridae		Nonagvirus	3_1	Clustered	6	VC_3_1	6	0.4643	1	0.4643	2	1	1	1
Enterobacteria~phage~JenP2	Caudovirales	Siphoviridae		Nonagvirus	3_1	Clustered	6	VC_3_1	6	0.4643	1	0.4643	2	1	1	1
Pantoea~phage~vB_PagS_Vid5	Caudovirales	Siphoviridae		Vidquintavirus	3_1	Clustered	6	VC_3_1	6	0.4643	1	0.4643	2	1	1	1
Salmonella~phage~SE1~(in:Nonagvirus)	Caudovirales	Siphoviridae		Nonagvirus	3_1	Clustered	6	VC_3_1	6	0.4643	1	0.4643	2	1	1	1
Sinorhizobium~phage~phiM12	Caudovirales	Myoviridae		M12virus	30_0	Clustered	3	VC_30_0	3	0.1907	0.998499	0.1904	1	1	1	1
Sinorhizobium~phage~phiM7	Caudovirales	Myoviridae		M12virus	30_0	Clustered	3	VC_30_0	3	0.1907	0.998499	0.1904	1	1	1	1
Sinorhizobium~phage~phiN3	Caudovirales	Myoviridae		M12virus	30_0	Clustered	3	VC_30_0	3	0.1907	0.998499	0.1904	1	1	1	1
Gordonia~phage~GRU1	Caudovirales	Siphoviridae		Unassigned	300_0	Clustered	3	VC_300_0	3	0.6432	0.998111	0.642	1	1	1	1
Gordonia~phage~GTE5	Caudovirales	Siphoviridae		Unassigned	300_0	Clustered	3	VC_300_0	3	0.6432	0.998111	0.642	1	1	1	1
Gordonia~phage~GTE8	Caudovirales	Siphoviridae		Unassigned	300_0	Clustered	3	VC_300_0	3	0.6432	0.998111	0.642	1	1	1	1
Mycobacterium~phage~Papyrus	Caudovirales	Siphoviridae		Send513virus	301_0	Clustered	2	VC_301_0	2	0.1436	0.952496	0.1368	1	1	1	1
Mycobacterium~phage~Send513	Caudovirales	Siphoviridae		Send513virus	301_0	Clustered	2	VC_301_0	2	0.1436	0.952496	0.1368	1	1	1	1
Mycobacterium~phage~Cuke	Caudovirales	Siphoviridae		Unassigned	301_1	Clustered	3	VC_301_1	3	0.1881	0.998231	0.1877	1	1	1	1
Mycobacterium~phage~Fowlmouth	Caudovirales	Siphoviridae		Unassigned	301_1	Clustered	3	VC_301_1	3	0.1881	0.998231	0.1877	1	1	1	1
Mycobacterium~phage~Indlulamithi	Caudovirales	Siphoviridae		Unassigned	301_1	Clustered	3	VC_301_1	3	0.1881	0.998231	0.1877	1	1	1	1
Gordonia~phage~Gibbin	Caudovirales	Siphoviridae		Unassigned	302_0	Clustered	5	VC_302_0	5	0.4862	1	0.4862	1	1	1	1
Gordonia~phage~Lambo	Caudovirales	Siphoviridae		Unassigned	302_0	Clustered	5	VC_302_0	5	0.4862	1	0.4862	1	1	1	1
Gordonia~phage~Ranch	Caudovirales	Siphoviridae		Unassigned	302_0	Clustered	5	VC_302_0	5	0.4862	1	0.4862	1	1	1	1
Gordonia~phage~Sadboi	Caudovirales	Siphoviridae		Unassigned	302_0	Clustered	5	VC_302_0	5	0.4862	1	0.4862	1	1	1	1
Gordonia~phage~Yikes	Caudovirales	Siphoviridae		Unassigned	302_0	Clustered	5	VC_302_0	5	0.4862	1	0.4862	1	1	1	1
Gordonia~phage~Suzy	Caudovirales	Siphoviridae		Terapinvirus	303_0	Clustered	2	VC_303_0	2	0.168	0.952487	0.16	1	1	1	1
Gordonia~phage~Terapin	Caudovirales	Siphoviridae		Terapinvirus	303_0	Clustered	2	VC_303_0	2	0.168	0.952487	0.16	1	1	1	1
Mycobacterium~phage~Gumball	Caudovirales	Siphoviridae		Plotvirus	304_0	Clustered	5	VC_304_0	5	0.3891	1	0.3891	3	1	1	1
Mycobacterium~phage~Hawkeye	Caudovirales	Siphoviridae		Hawkeyevirus	304_0	Clustered	5	VC_304_0	5	0.3891	1	0.3891	3	1	1	1
Mycobacterium~phage~PBI1	Caudovirales	Siphoviridae		Pbi1virus	304_0	Clustered	5	VC_304_0	5	0.3891	1	0.3891	3	1	1	1
Mycobacterium~phage~PLot	Caudovirales	Siphoviridae		Plotvirus	304_0	Clustered	5	VC_304_0	5	0.3891	1	0.3891	3	1	1	1
Mycobacterium~phage~Troll4	Caudovirales	Siphoviridae		Plotvirus	304_0	Clustered	5	VC_304_0	5	0.3891	1	0.3891	3	1	1	1
Edwardsiella~virus~pEt-SU	Caudovirales	Myoviridae		Unassigned	305_0	Clustered	2	VC_305_0	2	0.1033	0.953085	0.0985	1	1	1	1
Pseudomonas~phage~OBP	Caudovirales	Myoviridae		Unassigned	305_0	Clustered	2	VC_305_0	2	0.1033	0.953085	0.0985	1	1	1	1
Erwinia~phage~vB_EamM_RisingSun	Caudovirales	Myoviridae		Risingsunvirus	305_1	Clustered	2	VC_305_1	2	0.0569	0.953722	0.0543	2	1	1	1
Pseudomonas~phage~EL	Caudovirales	Myoviridae		Elvirus	305_1	Clustered	2	VC_305_1	2	0.0569	0.953722	0.0543	2	1	1	1
Photobacterium~phage~PDCC-1	Caudovirales	Myoviridae		Aphroditevirus	305_2	Clustered	6	VC_305_2	6	0.4622	1	0.4622	2	1	1	1
Vibrio~phage~2~TSL-2019	Caudovirales	Myoviridae		Aphroditevirus	305_2	Clustered	6	VC_305_2	6	0.4622	1	0.4622	2	1	1	1
Vibrio~phage~Aphrodite1	Caudovirales	Myoviridae		Aphroditevirus	305_2	Clustered	6	VC_305_2	6	0.4622	1	0.4622	2	1	1	1
Vibrio~phage~USC-1	Caudovirales	Myoviridae		Aphroditevirus	305_2	Clustered	6	VC_305_2	6	0.4622	1	0.4622	2	1	1	1
Vibrio~phage~VP4B	Caudovirales	Myoviridae		Tidunavirus	305_2	Clustered	6	VC_305_2	6	0.4622	1	0.4622	2	1	1	1
Vibrio~phage~pTD1	Caudovirales	Myoviridae		Tidunavirus	305_2	Clustered	6	VC_305_2	6	0.4622	1	0.4622	2	1	1	1
Cronobacter~phage~CR5	Caudovirales	Myoviridae		Derbicusvirus	306_0	Clustered	4	VC_306_0	4	0.147	0.999981	0.147	1	1	1	1
Erwinia~phage~Derbicus	Caudovirales	Myoviridae		Derbicusvirus	306_0	Clustered	4	VC_306_0	4	0.147	0.999981	0.147	1	1	1	1
Erwinia~phage~vB_EamM_EarlPhillipIV	Caudovirales	Myoviridae		Derbicusvirus	306_0	Clustered	4	VC_306_0	4	0.147	0.999981	0.147	1	1	1	1
Erwinia~phage~vB_EamM_Phobos	Caudovirales	Myoviridae		Derbicusvirus	306_0	Clustered	4	VC_306_0	4	0.147	0.999981	0.147	1	1	1	1
Erwinia~phage~Wellington	Caudovirales	Myoviridae		Wellingtonvirus	306_1	Clustered	2	VC_306_1	2	0.0429	0.903388	0.0387	2	1	1	1
Erwinia~phage~vB_EamM_Kwan	Caudovirales	Myoviridae		Unassigned	306_1	Clustered	2	VC_306_1	2	0.0429	0.903388	0.0387	2	1	1	1
Erwinia~phage~phiEaH2	Caudovirales	Myoviridae		Eah2virus	306_2	Clustered	3	VC_306_2	3	0.0885	0.99097	0.0877	2	1	1	1
Erwinia~phage~vB_EamM_Asesino	Caudovirales	Myoviridae		Eah2virus	306_2	Clustered	3	VC_306_2	3	0.0885	0.99097	0.0877	2	1	1	1
Salmonella~phage~SPN3US	Caudovirales	Myoviridae		Spn3virus	306_2	Clustered	3	VC_306_2	3	0.0885	0.99097	0.0877	2	1	1	1
Erwinia~phage~Machina	Caudovirales	Myoviridae		Machinavirus	306_3	Clustered	2	VC_306_3	2	0.042	0.907581	0.0381	1	1	1	1
Erwinia~phage~vB_EamM_Huxley	Caudovirales	Myoviridae		Machinavirus	306_3	Clustered	2	VC_306_3	2	0.042	0.907581	0.0381	1	1	1	1
Erwinia~phage~vB_EamM_Caitlin	Caudovirales	Myoviridae		Machinavirus	306_4	Clustered	2	VC_306_4	2	0.0421	0.905563	0.0381	1	1	1	1
Erwinia~phage~vB_EamM_ChrisDB	Caudovirales	Myoviridae		Machinavirus	306_4	Clustered	2	VC_306_4	2	0.0421	0.905563	0.0381	1	1	1	1
Erwinia~phage~Ea35-70	Caudovirales	Myoviridae		Agrican357virus	307_0	Clustered	6	VC_307_0	6	0.4556	1	0.4556	2	1	1	1
Erwinia~phage~vB_EamM_Deimos-Minion	Caudovirales	Myoviridae		Agrican357virus	307_0	Clustered	6	VC_307_0	6	0.4556	1	0.4556	2	1	1	1
Erwinia~phage~vB_EamM_Desertfox	Caudovirales	Myoviridae		Agricanvirus	307_0	Clustered	6	VC_307_0	6	0.4556	1	0.4556	2	1	1	1
Erwinia~phage~vB_EamM_RAY	Caudovirales	Myoviridae		Agrican357virus	307_0	Clustered	6	VC_307_0	6	0.4556	1	0.4556	2	1	1	1
Erwinia~phage~vB_EamM_Simmy50	Caudovirales	Myoviridae		Agrican357virus	307_0	Clustered	6	VC_307_0	6	0.4556	1	0.4556	2	1	1	1
Erwinia~phage~vB_EamM_Special~G	Caudovirales	Myoviridae		Agrican357virus	307_0	Clustered	6	VC_307_0	6	0.4556	1	0.4556	2	1	1	1
Ralstonia~phage~RSF1	Caudovirales	Myoviridae		Rsl2virus	309_0	Clustered	2	VC_309_0	2	0.0996	0.954531	0.0951	1	1	1	1
Ralstonia~phage~RSL2	Caudovirales	Myoviridae		Rsl2virus	309_0	Clustered	2	VC_309_0	2	0.0996	0.954531	0.0951	1	1	1	1
Escherichia~phage~vB_EcoM_Goslar	Caudovirales	Myoviridae		Goslarvirus	309_1	Clustered/Singleton	1	VC_309_1	1	0	1	0	1	1	1	1
Halocynthia~phage~JM-2012	Caudovirales	Myoviridae		Unassigned	309_2	Clustered/Singleton	1	VC_309_2	1	0	1	0	1	1	1	1
Ralstonia~phage~RP12	Caudovirales	Myoviridae		Ripduovirus	309_3	Clustered/Singleton	1	VC_309_3	1	0	1	0	1	1	1	1
Stenotrophomonas~phage~Mendera	Caudovirales	Myoviridae		Unassigned	31_0	Clustered	3	VC_31_0	3	0.2703	0.998496	0.2699	1	1	1	1
Stenotrophomonas~phage~Moby	Caudovirales	Myoviridae		Unassigned	31_0	Clustered	3	VC_31_0	3	0.2703	0.998496	0.2699	1	1	1	1
Stenotrophomonas~phage~YB07	Caudovirales	Myoviridae		Unassigned	31_0	Clustered	3	VC_31_0	3	0.2703	0.998496	0.2699	1	1	1	1
Pseudomonas~phage~F10	Caudovirales	Siphoviridae		Unassigned	311_0	Clustered	3	VC_311_0	3	0.6852	0.996459	0.6828	1	1	1	1
Pseudomonas~phage~MD8	Caudovirales	Siphoviridae		Unassigned	311_0	Clustered	3	VC_311_0	3	0.6852	0.996459	0.6828	1	1	1	1
Pseudomonas~phage~phi2	Caudovirales	Siphoviridae		Unassigned	311_0	Clustered	3	VC_311_0	3	0.6852	0.996459	0.6828	1	1	1	1
Edwardsiella~phage~eiAU	Caudovirales	Siphoviridae		Eiauvirus	313_0	Clustered	2	VC_313_0	2	0.1126	0.954539	0.1075	1	1	1	1
Edwardsiella~phage~eiAU-183	Caudovirales	Siphoviridae		Eiauvirus	313_0	Clustered	2	VC_313_0	2	0.1126	0.954539	0.1075	1	1	1	1
Escherichia~phage~EK99P-1	Caudovirales	Siphoviridae		Hk578virus	314_0	Clustered	10	VC_314_0	10	0.67	1	0.67	2	1	1	1
Escherichia~phage~Envy	Caudovirales	Siphoviridae		Dhillonvirus	314_0	Clustered	10	VC_314_0	10	0.67	1	0.67	2	1	1	1
Escherichia~phage~Gluttony	Caudovirales	Siphoviridae		Dhillonvirus	314_0	Clustered	10	VC_314_0	10	0.67	1	0.67	2	1	1	1
Escherichia~phage~HK578	Caudovirales	Siphoviridae		Hk578virus	314_0	Clustered	10	VC_314_0	10	0.67	1	0.67	2	1	1	1
Escherichia~phage~YD-2008.s	Caudovirales	Siphoviridae		Hk578virus	314_0	Clustered	10	VC_314_0	10	0.67	1	0.67	2	1	1	1
Escherichia~phage~slur05	Caudovirales	Siphoviridae		Dhillonvirus	314_0	Clustered	10	VC_314_0	10	0.67	1	0.67	2	1	1	1
Escherichia~virus~JL1	Caudovirales	Siphoviridae		Hk578virus	314_0	Clustered	10	VC_314_0	10	0.67	1	0.67	2	1	1	1
Escherichia~virus~SSL2009a	Caudovirales	Siphoviridae		Hk578virus	314_0	Clustered	10	VC_314_0	10	0.67	1	0.67	2	1	1	1
Shigella~phage~EP23	Caudovirales	Siphoviridae		Hk578virus	314_0	Clustered	10	VC_314_0	10	0.67	1	0.67	2	1	1	1
Sodalis~phage~SO1	Caudovirales	Siphoviridae		Hk578virus	314_0	Clustered	10	VC_314_0	10	0.67	1	0.67	2	1	1	1
Cyanophage~9515-10a	Caudovirales	Autographiviridae		Tangaroavirus	316_0	Clustered	20	VC_316_0	20	0.8745	1	0.8745	16	2	1	1
Cyanophage~KBS-P-1A	Caudovirales	Autographiviridae		Unassigned	316_0	Clustered	20	VC_316_0	20	0.8745	1	0.8745	16	2	1	1
Cyanophage~NATL1A-7	Caudovirales	Autographiviridae		Cheungvirus	316_0	Clustered	20	VC_316_0	20	0.8745	1	0.8745	16	2	1	1
Cyanophage~NATL2A-133	Caudovirales	Autographiviridae		Tangaroavirus	316_0	Clustered	20	VC_316_0	20	0.8745	1	0.8745	16	2	1	1
Cyanophage~P-SSP2	Caudovirales	Autographiviridae		Tritonvirus	316_0	Clustered	20	VC_316_0	20	0.8745	1	0.8745	16	2	1	1
Cyanophage~SS120-1	Caudovirales	Autographiviridae		Banchanvirus	316_0	Clustered	20	VC_316_0	20	0.8745	1	0.8745	16	2	1	1
Prochlorococcus~phage~P-GSP1	Caudovirales	Autographiviridae		Lingvirus	316_0	Clustered	20	VC_316_0	20	0.8745	1	0.8745	16	2	1	1
Prochlorococcus~phage~P-SSP10	Caudovirales	Autographiviridae		Tangaroavirus	316_0	Clustered	20	VC_316_0	20	0.8745	1	0.8745	16	2	1	1
Prochlorococcus~phage~P-SSP3	Caudovirales	Autographiviridae		Tritonvirus	316_0	Clustered	20	VC_316_0	20	0.8745	1	0.8745	16	2	1	1
Prochlorococcus~virus~PSSP7	Caudovirales	Podoviridae		Tiamatvirus	316_0	Clustered	20	VC_316_0	20	0.8745	1	0.8745	16	2	1	1
Synechococcus~T7-like~virus~S-TIP37	Caudovirales	Autographiviridae		Igirivirus	316_0	Clustered	20	VC_316_0	20	0.8745	1	0.8745	16	2	1	1
Synechococcus~phage~S-B28	Caudovirales	Autographiviridae		Qadamvirus	316_0	Clustered	20	VC_316_0	20	0.8745	1	0.8745	16	2	1	1
Synechococcus~phage~S-CBP1	Caudovirales	Autographiviridae		Unassigned	316_0	Clustered	20	VC_316_0	20	0.8745	1	0.8745	16	2	1	1
Synechococcus~phage~S-CBP2	Caudovirales	Autographiviridae		Kembevirus	316_0	Clustered	20	VC_316_0	20	0.8745	1	0.8745	16	2	1	1
Synechococcus~phage~S-CBP3	Caudovirales	Autographiviridae		Lirvirus	316_0	Clustered	20	VC_316_0	20	0.8745	1	0.8745	16	2	1	1
Synechococcus~phage~S-CBP4	Caudovirales	Autographiviridae		Poseidonvirus	316_0	Clustered	20	VC_316_0	20	0.8745	1	0.8745	16	2	1	1
Synechococcus~phage~S-RIP1	Caudovirales	Autographiviridae		Kajamvirus	316_0	Clustered	20	VC_316_0	20	0.8745	1	0.8745	16	2	1	1
Synechococcus~phage~S-RIP2	Caudovirales	Autographiviridae		Sednavirus	316_0	Clustered	20	VC_316_0	20	0.8745	1	0.8745	16	2	1	1
Synechococcus~virus~P60	Caudovirales	Podoviridae		Tiilvirus	316_0	Clustered	20	VC_316_0	20	0.8745	1	0.8745	16	2	1	1
Synechococcus~virus~Syn5	Caudovirales	Podoviridae		Voetvirus	316_0	Clustered	20	VC_316_0	20	0.8745	1	0.8745	16	2	1	1
Cyanophage~MED4-117	Caudovirales	Siphoviridae		Unassigned	318_0	Clustered	2	VC_318_0	2	0.7806	0.729854	0.5697	1	1	1	1
Prochlorococcus~phage~MED4-184	Caudovirales	Siphoviridae		Unassigned	318_0	Clustered	2	VC_318_0	2	0.7806	0.729854	0.5697	1	1	1	1
Synechococcus~phage~S-CBS1	Caudovirales	Siphoviridae		Unassigned	319_0	Clustered	2	VC_319_0	2	0.6844	0.904785	0.6192	1	1	1	1
Synechococcus~phage~S-CBS3	Caudovirales	Siphoviridae		Unassigned	319_0	Clustered	2	VC_319_0	2	0.6844	0.904785	0.6192	1	1	1	1
Prochlorococcus~phage~MED4-213	Caudovirales	Myoviridae		Eurybiavirus	32_0	Clustered	3	VC_32_0	3	0.0472	0.998502	0.0471	1	1	1	1
Prochlorococcus~phage~P-HM1	Caudovirales	Myoviridae		Eurybiavirus	32_0	Clustered	3	VC_32_0	3	0.0472	0.998502	0.0471	1	1	1	1
Prochlorococcus~phage~P-HM2	Caudovirales	Myoviridae		Eurybiavirus	32_0	Clustered	3	VC_32_0	3	0.0472	0.998502	0.0471	1	1	1	1
Synechococcus~phage~S-CAM22	Caudovirales	Myoviridae		Unassigned	32_1	Clustered	2	VC_32_1	2	0.0127	0.902217	0.0114	2	1	1	1
Synechococcus~phage~S-IOM18	Caudovirales	Myoviridae		Tefnutvirus	32_1	Clustered	2	VC_32_1	2	0.0127	0.902217	0.0114	2	1	1	1
Synechococcus~phage~S-SSM4	Caudovirales	Myoviridae		Unassigned	32_10	Clustered/Singleton	1	VC_32_10	1	0	1	0	1	1	1	1
Cyanophage~P-RSM6	Caudovirales	Myoviridae		Libanvirus	32_11	Clustered/Singleton	1	VC_32_11	1	0	1	0	1	1	1	1
Prochlorococcus~phage~P-SSM7	Caudovirales	Myoviridae		Palaemonvirus	32_12	Clustered/Singleton	1	VC_32_12	1	0	1	0	1	1	1	1
Synechococcus~phage~S-RSM4	Caudovirales	Myoviridae		Cymopoleiavirus	32_13	Clustered/Singleton	1	VC_32_13	1	0	1	0	1	1	1	1
Synechococcus~phage~S-WAM2	Caudovirales	Myoviridae		Cymopoleiavirus	32_14	Clustered/Singleton	1	VC_32_14	1	0	1	0	1	1	1	1
Synechococcus~phage~ACG-2014e	Caudovirales	Myoviridae		Unassigned	32_15	Clustered	4	VC_32_15	4	0.0557	0.999949	0.0557	1	1	1	1
Synechococcus~phage~ACG-2014i	Caudovirales	Myoviridae		Unassigned	32_15	Clustered	4	VC_32_15	4	0.0557	0.999949	0.0557	1	1	1	1
Synechococcus~phage~ACG-2014j	Caudovirales	Myoviridae		Unassigned	32_15	Clustered	4	VC_32_15	4	0.0557	0.999949	0.0557	1	1	1	1
Synechococcus~phage~S-CAM4	Caudovirales	Myoviridae		Unassigned	32_15	Clustered	4	VC_32_15	4	0.0557	0.999949	0.0557	1	1	1	1
Synechococcus~phage~ACG-2014h	Caudovirales	Myoviridae		Unassigned	32_16	Clustered/Singleton	1	VC_32_16	1	0	1	0	1	1	1	1
Synechococcus~phage~S-CAM1	Caudovirales	Myoviridae		Anaposvirus	32_17	Clustered	2	VC_32_17	2	0.0178	0.950135	0.0169	2	1	1	1
Synechococcus~phage~S-CAM3	Caudovirales	Myoviridae		Charybdisvirus	32_17	Clustered	2	VC_32_17	2	0.0178	0.950135	0.0169	2	1	1	1
Cyanophage~S-RIM44	Caudovirales	Myoviridae		Vellamovirus	32_18	Clustered	2	VC_32_18	2	0.0175	0.931654	0.0163	1	1	1	1
Prochlorococcus~phage~Syn1	Caudovirales	Myoviridae		Vellamovirus	32_18	Clustered	2	VC_32_18	2	0.0175	0.931654	0.0163	1	1	1	1
Cyanophage~S-RIM32	Caudovirales	Myoviridae		Unassigned	32_19	Clustered/Singleton	1	VC_32_19	1	0	1	0	1	1	1	1
Synechococcus~phage~syn9	Caudovirales	Myoviridae		Unassigned	32_2	Clustered/Singleton	1	VC_32_2	1	0	1	0	1	1	1	1
Synechococcus~phage~S-PM2	Caudovirales	Myoviridae		Unassigned	32_20	Clustered/Singleton	1	VC_32_20	1	0	1	0	1	1	1	1
Synechococcus~phage~Bellamy	Caudovirales	Myoviridae		Bellamyvirus	32_21	Clustered/Singleton	1	VC_32_21	1	0	1	0	1	1	1	1
Cyanophage~P-TIM40	Caudovirales	Myoviridae		Libanvirus	32_22	Clustered/Singleton	1	VC_32_22	1	0	1	0	1	1	1	1
Synechococcus~phage~S-SM2	Caudovirales	Myoviridae		Bellamyvirus	32_23	Clustered/Singleton	1	VC_32_23	1	0	1	0	1	1	1	1
Synechococcus~phage~S-CAM9	Caudovirales	Myoviridae		Kanaloavirus	32_24	Clustered/Singleton	1	VC_32_24	1	0	1	0	1	1	1	1
Synechococcus~phage~S-T4	Caudovirales	Myoviridae		Tamkungvirus	32_25	Clustered/Singleton	1	VC_32_25	1	0	1	0	1	1	1	1
Synechococcus~phage~S-SKS1	Caudovirales	Myoviridae		Llyrvirus	32_26	Clustered/Singleton	1	VC_32_26	1	0	1	0	1	1	1	1
Prochlorococcus~phage~P-TIM68	Caudovirales	Myoviridae		Unassigned	32_27	Clustered/Singleton	1	VC_32_27	1	0	1	0	1	1	1	1
Synechococcus~phage~S-SSM7	Caudovirales	Myoviridae		Unassigned	32_28	Clustered/Singleton	1	VC_32_28	1	0	1	0	1	1	1	1
Prochlorococcus~phage~P-SSM2	Caudovirales	Myoviridae		Salacisavirus	32_29	Clustered/Singleton	1	VC_32_29	1	0	1	0	1	1	1	1
Synechococcus~phage~ACG-2014b	Caudovirales	Myoviridae		Acionnavirus	32_3	Clustered	5	VC_32_3	5	0.0548	0.999993	0.0548	1	1	1	1
Synechococcus~phage~ACG-2014c	Caudovirales	Myoviridae		Acionnavirus	32_3	Clustered	5	VC_32_3	5	0.0548	0.999993	0.0548	1	1	1	1
Synechococcus~phage~ACG-2014g	Caudovirales	Myoviridae		Acionnavirus	32_3	Clustered	5	VC_32_3	5	0.0548	0.999993	0.0548	1	1	1	1
Synechococcus~phage~S-CAM8	Caudovirales	Myoviridae		Acionnavirus	32_3	Clustered	5	VC_32_3	5	0.0548	0.999993	0.0548	1	1	1	1
Synechococcus~phage~S-MbCM100	Caudovirales	Myoviridae		Acionnavirus	32_3	Clustered	5	VC_32_3	5	0.0548	0.999993	0.0548	1	1	1	1
Synechococcus~phage~S-WAM1	Caudovirales	Myoviridae		Libanvirus	32_30	Clustered/Singleton	1	VC_32_30	1	0	1	0	1	1	1	1
Cyanophage~Syn30	Caudovirales	Myoviridae		Leucotheavirus	32_31	Clustered	2	VC_32_31	2	0.0129	0.902218	0.0116	1	1	1	1
Synechococcus~phage~S-P4	Caudovirales	Myoviridae		Leucotheavirus	32_31	Clustered	2	VC_32_31	2	0.0129	0.902218	0.0116	1	1	1	1
Synechococcus~phage~S-SM1	Caudovirales	Myoviridae		Thetisvirus	32_32	Clustered/Singleton	1	VC_32_32	1	0	1	0	1	1	1	1
Synechococcus~phage~S-SSM5	Caudovirales	Myoviridae		Unassigned	32_33	Clustered/Singleton	1	VC_32_33	1	0	1	0	1	1	1	1
Synechococcus~phage~Syn19	Caudovirales	Myoviridae		Pontusvirus	32_34	Clustered/Singleton	1	VC_32_34	1	0	1	0	1	1	1	1
Cyanophage~S-RIM50	Caudovirales	Myoviridae		Neptunevirus	32_35	Clustered	3	VC_32_35	3	0.0258	0.988803	0.0255	1	1	1	1
Synechococcus~phage~S-RIM8	Caudovirales	Myoviridae		Neptunevirus	32_35	Clustered	3	VC_32_35	3	0.0258	0.988803	0.0255	1	1	1	1
Synechococcus~phage~S-RIM8~A.HR1	Caudovirales	Myoviridae		Neptunevirus	32_35	Clustered	3	VC_32_35	3	0.0258	0.988803	0.0255	1	1	1	1
Cyanophage~S-RIM12	Caudovirales	Myoviridae		Brizovirus	32_4	Clustered	3	VC_32_4	3	0.0271	0.99162	0.0268	2	1	1	1
Prochlorococcus~phage~Syn33	Caudovirales	Myoviridae		Brizovirus	32_4	Clustered	3	VC_32_4	3	0.0271	0.99162	0.0268	2	1	1	1
Synechococcus~phage~S-RIM2~R1_1999	Caudovirales	Myoviridae		Nerrivikvirus	32_4	Clustered	3	VC_32_4	3	0.0271	0.99162	0.0268	2	1	1	1
Synechococcus~phage~ACG-2014d	Caudovirales	Myoviridae		Unassigned	32_5	Clustered/Singleton	1	VC_32_5	1	0	1	0	1	1	1	1
Synechococcus~phage~S-ShM2	Caudovirales	Myoviridae		Ahtivirus	32_6	Clustered/Singleton	1	VC_32_6	1	0	1	0	1	1	1	1
Cyanophage~S-TIM4	Caudovirales	Myoviridae		Thaumasvirus	32_7	Clustered	2	VC_32_7	2	0.0138	0.93553	0.0129	1	1	1	1
Prochlorococcus~phage~P-RSM4	Caudovirales	Myoviridae		Thaumasvirus	32_7	Clustered	2	VC_32_7	2	0.0138	0.93553	0.0129	1	1	1	1
Prochlorococcus~phage~P-SSM3	Caudovirales	Myoviridae		Unassigned	32_8	Clustered	2	VC_32_8	2	0.0145	0.944514	0.0137	1	1	1	1
Prochlorococcus~phage~P-SSM4	Caudovirales	Myoviridae		Unassigned	32_8	Clustered	2	VC_32_8	2	0.0145	0.944514	0.0137	1	1	1	1
Cyanophage~P-RSM1	Caudovirales	Myoviridae		Unassigned	32_9	Clustered	2	VC_32_9	2	0.014	0.938281	0.0132	1	1	1	1
Synechococcus~phage~metaG-MbCM1	Caudovirales	Myoviridae		Unassigned	32_9	Clustered	2	VC_32_9	2	0.014	0.938281	0.0132	1	1	1	1
Cyanophage~S-TIM5	Caudovirales	Myoviridae		Aurunvirus	320_0	Clustered/Singleton	1	VC_320_0	1	0	1	0	1	1	1	1
Synechococcus~phage~S-CBWM1	Caudovirales	Myoviridae		Aokuangvirus	320_1	Clustered/Singleton	1	VC_320_1	1	0	1	0	1	1	1	1
Cyanophage~PSS2	Caudovirales	Siphoviridae		Unassigned	321_0	Clustered	2	VC_321_0	2	0.901	0.814453	0.7338	1	1	1	1
Synechococcus~phage~S-CBS2	Caudovirales	Siphoviridae		Unassigned	321_0	Clustered	2	VC_321_0	2	0.901	0.814453	0.7338	1	1	1	1
Enterobacter~phage~phiKDA1	Caudovirales	Autographiviridae		Koutsourovirus	322_0	Clustered	21	VC_322_0	21	0.731	1	0.731	3	2	1	1
Escherichia~phage~Minorna	Caudovirales	Autographiviridae		Drulisvirus	322_0	Clustered	21	VC_322_0	21	0.731	1	0.731	3	2	1	1
Klebsiella~phage~AltoGao	Caudovirales	Autographiviridae		Drulisvirus	322_0	Clustered	21	VC_322_0	21	0.731	1	0.731	3	2	1	1
Klebsiella~phage~F19	Caudovirales	Podoviridae		Kp34virus	322_0	Clustered	21	VC_322_0	21	0.731	1	0.731	3	2	1	1
Klebsiella~phage~KP-Rio/2015	Caudovirales	Autographiviridae		Drulisvirus	322_0	Clustered	21	VC_322_0	21	0.731	1	0.731	3	2	1	1
Klebsiella~phage~KP34	Caudovirales	Podoviridae		Kp34virus	322_0	Clustered	21	VC_322_0	21	0.731	1	0.731	3	2	1	1
Klebsiella~phage~KPV811	Caudovirales	Autographiviridae		Drulisvirus	322_0	Clustered	21	VC_322_0	21	0.731	1	0.731	3	2	1	1
Klebsiella~phage~Kp2	Caudovirales	Podoviridae		Kp34virus	322_0	Clustered	21	VC_322_0	21	0.731	1	0.731	3	2	1	1
Klebsiella~phage~KpV41	Caudovirales	Podoviridae		Kp34virus	322_0	Clustered	21	VC_322_0	21	0.731	1	0.731	3	2	1	1
Klebsiella~phage~KpV475	Caudovirales	Podoviridae		Kp34virus	322_0	Clustered	21	VC_322_0	21	0.731	1	0.731	3	2	1	1
Klebsiella~phage~KpV71	Caudovirales	Podoviridae		Kp34virus	322_0	Clustered	21	VC_322_0	21	0.731	1	0.731	3	2	1	1
Klebsiella~phage~NTUH-K2044-K1-1	Caudovirales	Podoviridae		Kp34virus	322_0	Clustered	21	VC_322_0	21	0.731	1	0.731	3	2	1	1
Klebsiella~phage~myPSH1235	Caudovirales	Autographiviridae		Drulisvirus	322_0	Clustered	21	VC_322_0	21	0.731	1	0.731	3	2	1	1
Klebsiella~phage~phiBO1E	Caudovirales	Autographiviridae		Drulisvirus	322_0	Clustered	21	VC_322_0	21	0.731	1	0.731	3	2	1	1
Klebsiella~phage~phiKpS2	Caudovirales	Autographiviridae		Drulisvirus	322_0	Clustered	21	VC_322_0	21	0.731	1	0.731	3	2	1	1
Klebsiella~phage~vB_KpnP_KpV48	Caudovirales	Autographiviridae		Drulisvirus	322_0	Clustered	21	VC_322_0	21	0.731	1	0.731	3	2	1	1
Klebsiella~phage~vB_KpnP_KpV74	Caudovirales	Autographiviridae		Drulisvirus	322_0	Clustered	21	VC_322_0	21	0.731	1	0.731	3	2	1	1
Klebsiella~phage~vB_KpnP_SU503	Caudovirales	Podoviridae		Kp34virus	322_0	Clustered	21	VC_322_0	21	0.731	1	0.731	3	2	1	1
Klebsiella~phage~vB_KpnP_SU552A	Caudovirales	Podoviridae		Kp34virus	322_0	Clustered	21	VC_322_0	21	0.731	1	0.731	3	2	1	1
Shigella~phage~HRP29	Caudovirales	Autographiviridae		Drulisvirus	322_0	Clustered	21	VC_322_0	21	0.731	1	0.731	3	2	1	1
Shigella~phage~SFN6B	Caudovirales	Autographiviridae		Drulisvirus	322_0	Clustered	21	VC_322_0	21	0.731	1	0.731	3	2	1	1
Pseudomonas~phage~LKA1	Caudovirales	Podoviridae		Phikmvvirus	323_0	Clustered	2	VC_323_0	2	0.0293	0.953622	0.0279	2	2	1	1
Pseudomonas~phage~phi-2	Caudovirales	Autographiviridae		Tunggulviirus	323_0	Clustered	2	VC_323_0	2	0.0293	0.953622	0.0279	2	2	1	1
Vibrio~phage~VP93	Caudovirales	Autographiviridae		Maculvirus	324_0	Clustered	3	VC_324_0	3	0.1226	0.99839	0.1224	1	1	1	1
Vibrio~phage~vB_VpaP_KF1	Caudovirales	Autographiviridae		Maculvirus	324_0	Clustered	3	VC_324_0	3	0.1226	0.99839	0.1224	1	1	1	1
Vibrio~phage~vB_VpaP_KF2	Caudovirales	Autographiviridae		Maculvirus	324_0	Clustered	3	VC_324_0	3	0.1226	0.99839	0.1224	1	1	1	1
Dickeya~phage~vB_DsoM_JA11	Caudovirales	Myoviridae		Salmondvirus	325_0	Clustered	2	VC_325_0	2	0.104	0.933768	0.0971	1	1	1	1
Dickeya~phage~vB_DsoM_JA29	Caudovirales	Myoviridae		Salmondvirus	325_0	Clustered	2	VC_325_0	2	0.104	0.933768	0.0971	1	1	1	1
Dickeya~phage~vB_DsoM_AD1	Caudovirales	Myoviridae		Alexandravirus	325_1	Clustered	3	VC_325_1	3	0.2237	0.987345	0.2209	2	1	1	1
Erwinia~phage~vB_EamM_Alexandra	Caudovirales	Myoviridae		Alexandravirus	325_1	Clustered	3	VC_325_1	3	0.2237	0.987345	0.2209	2	1	1	1
Erwinia~phage~vB_EamM_Y3	Caudovirales	Myoviridae		Sasquatchvirus	325_1	Clustered	3	VC_325_1	3	0.2237	0.987345	0.2209	2	1	1	1
Erwinia~phage~vB_EamM_Yoloswag	Caudovirales	Myoviridae		Yoloswagvirus	325_2	Clustered/Singleton	1	VC_325_2	1	0	1	0	1	1	1	1
Pseudomonas~phage~Lu11	Caudovirales	Myoviridae		Unassigned	326_0	Clustered/Singleton	1	VC_326_0	1	0	1	0	1	1	1	1
Pseudomonas~phage~PaBG	Caudovirales	Myoviridae		Baikalvirus	326_1	Clustered/Singleton	1	VC_326_1	1	0	1	0	1	1	1	1
Rhodobacter~phage~RcCronus	Caudovirales	Siphoviridae		Cronusvirus	327_0	Clustered	2	VC_327_0	2	0.95	0.89435	0.8496	1	1	1	1
Rhodobacter~phage~RcRhea	Caudovirales	Siphoviridae		Cronusvirus	327_0	Clustered	2	VC_327_0	2	0.95	0.89435	0.8496	1	1	1	1
Edwardsiella~phage~KF-1	Caudovirales	Podoviridae		Kf1virus	328_0	Clustered	3	VC_328_0	3	1	1	1	2	1	1	1
Pseudoalteromonas~phage~PH1	Caudovirales	Podoviridae		Kafunavirus	328_0	Clustered	3	VC_328_0	3	1	1	1	2	1	1	1
Vibrio~phage~VPMS1	Caudovirales	Podoviridae		Kafunavirus	328_0	Clustered	3	VC_328_0	3	1	1	1	2	1	1	1
Proteus~phage~VB_PmiS-Isfahan	Caudovirales	Siphoviridae		Gorganvirus	329_0	Clustered	4	VC_329_0	4	0.8921	0.999944	0.892	3	2	1	1
Salmonella~phage~9NA	Caudovirales	Podoviridae		Nonanavirus	329_0	Clustered	4	VC_329_0	4	0.8921	0.999944	0.892	3	2	1	1
Salmonella~phage~SP069	Caudovirales	Podoviridae		Nonanavirus	329_0	Clustered	4	VC_329_0	4	0.8921	0.999944	0.892	3	2	1	1
Salmonella~phage~vB_SenS_Sasha	Caudovirales	Siphoviridae		Sashavirus	329_0	Clustered	4	VC_329_0	4	0.8921	0.999944	0.892	3	2	1	1
Escherichia~phage~vB_EcoM_KWBSE43-6	Caudovirales	Ackermannviridae		Taipeivirus	33_0	Clustered	8	VC_33_0	8	0.066	0.996254	0.0658	1	1	1	0.9643
Klebsiella~phage~Magnus	Caudovirales	Ackermannviridae		Taipeivirus	33_0	Clustered	8	VC_33_0	8	0.066	0.996254	0.0658	1	1	1	0.9643
Klebsiella~phage~May	Caudovirales	Ackermannviridae		Taipeivirus	33_0	Clustered	8	VC_33_0	8	0.066	0.996254	0.0658	1	1	1	0.9643
Klebsiella~phage~Menlow	Caudovirales	Ackermannviridae		Taipeivirus	33_0	Clustered	8	VC_33_0	8	0.066	0.996254	0.0658	1	1	1	0.9643
Klebsiella~virus~0507KN21	Caudovirales	Ackermannviridae		Taipeivirus	33_0	Clustered	8	VC_33_0	8	0.066	0.996254	0.0658	1	1	1	0.9643
Klebsiella~virus~UPM~2146	Caudovirales	Ackermannviridae		Taipeivirus	33_0	Clustered	8	VC_33_0	8	0.066	0.996254	0.0658	1	1	1	0.9643
Klebsiella~virus~vB_KpnM_KpS110	Caudovirales	Ackermannviridae		Taipeivirus	33_0	Clustered	8	VC_33_0	8	0.066	0.996254	0.0658	1	1	1	0.9643
Serratia~phage~vB-Sru-IME250	Caudovirales	Ackermannviridae		Taipeivirus	33_0	Clustered	8	VC_33_0	8	0.066	0.996254	0.0658	1	1	1	0.9643
Escherichia~phage~ECML-4	Caudovirales	Ackermannviridae		Vi1virus	33_1	Clustered	37	VC_33_1	37	0.4672	1	0.4672	3	1	1	1
Escherichia~phage~EP75	Caudovirales	Ackermannviridae		Kuttervirus	33_1	Clustered	37	VC_33_1	37	0.4672	1	0.4672	3	1	1	1
Escherichia~phage~FEC14	Caudovirales	Ackermannviridae		Kuttervirus	33_1	Clustered	37	VC_33_1	37	0.4672	1	0.4672	3	1	1	1
Escherichia~phage~PhaxI	Caudovirales	Ackermannviridae		Cba120virus	33_1	Clustered	37	VC_33_1	37	0.4672	1	0.4672	3	1	1	1
Escherichia~virus~CBA120	Caudovirales	Ackermannviridae		Cba120virus	33_1	Clustered	37	VC_33_1	37	0.4672	1	0.4672	3	1	1	1
Salmonella~phage~38	Caudovirales	Ackermannviridae		Cba120virus	33_1	Clustered	37	VC_33_1	37	0.4672	1	0.4672	3	1	1	1
Salmonella~phage~BSP101	Caudovirales	Ackermannviridae		Kuttervirus	33_1	Clustered	37	VC_33_1	37	0.4672	1	0.4672	3	1	1	1
Salmonella~phage~Det7	Caudovirales	Ackermannviridae		Cba120virus	33_1	Clustered	37	VC_33_1	37	0.4672	1	0.4672	3	1	1	1
Salmonella~phage~GG32	Caudovirales	Ackermannviridae		Cba120virus	33_1	Clustered	37	VC_33_1	37	0.4672	1	0.4672	3	1	1	1
Salmonella~phage~Marshall	Caudovirales	Ackermannviridae		Vi1virus	33_1	Clustered	37	VC_33_1	37	0.4672	1	0.4672	3	1	1	1
Salmonella~phage~Maynard	Caudovirales	Ackermannviridae		Vi1virus	33_1	Clustered	37	VC_33_1	37	0.4672	1	0.4672	3	1	1	1
Salmonella~phage~Mutine	Caudovirales	Ackermannviridae		Kuttervirus	33_1	Clustered	37	VC_33_1	37	0.4672	1	0.4672	3	1	1	1
Salmonella~phage~S118	Caudovirales	Ackermannviridae		Kuttervirus	33_1	Clustered	37	VC_33_1	37	0.4672	1	0.4672	3	1	1	1
Salmonella~phage~SE14	Caudovirales	Ackermannviridae		Kuttervirus	33_1	Clustered	37	VC_33_1	37	0.4672	1	0.4672	3	1	1	1
Salmonella~phage~SFP10	Caudovirales	Ackermannviridae		Cba120virus	33_1	Clustered	37	VC_33_1	37	0.4672	1	0.4672	3	1	1	1
Salmonella~phage~SP1	Caudovirales	Ackermannviridae		Kuttervirus	33_1	Clustered	37	VC_33_1	37	0.4672	1	0.4672	3	1	1	1
Salmonella~phage~SS9	Caudovirales	Ackermannviridae		Kuttervirus	33_1	Clustered	37	VC_33_1	37	0.4672	1	0.4672	3	1	1	1
Salmonella~phage~ST-W77	Caudovirales	Ackermannviridae		Kuttervirus	33_1	Clustered	37	VC_33_1	37	0.4672	1	0.4672	3	1	1	1
Salmonella~phage~STML-13-1	Caudovirales	Ackermannviridae		Vi1virus	33_1	Clustered	37	VC_33_1	37	0.4672	1	0.4672	3	1	1	1
Salmonella~phage~SeSz-1	Caudovirales	Ackermannviridae		Kuttervirus	33_1	Clustered	37	VC_33_1	37	0.4672	1	0.4672	3	1	1	1
Salmonella~phage~SenALZ1	Caudovirales	Ackermannviridae		Kuttervirus	33_1	Clustered	37	VC_33_1	37	0.4672	1	0.4672	3	1	1	1
Salmonella~phage~SenASZ3	Caudovirales	Ackermannviridae		Kuttervirus	33_1	Clustered	37	VC_33_1	37	0.4672	1	0.4672	3	1	1	1
Salmonella~phage~Sh19	Caudovirales	Ackermannviridae		Cba120virus	33_1	Clustered	37	VC_33_1	37	0.4672	1	0.4672	3	1	1	1
Salmonella~phage~aagejoakim	Caudovirales	Ackermannviridae		Kuttervirus	33_1	Clustered	37	VC_33_1	37	0.4672	1	0.4672	3	1	1	1
Salmonella~phage~allotria	Caudovirales	Ackermannviridae		Kuttervirus	33_1	Clustered	37	VC_33_1	37	0.4672	1	0.4672	3	1	1	1
Salmonella~phage~barely	Caudovirales	Ackermannviridae		Kuttervirus	33_1	Clustered	37	VC_33_1	37	0.4672	1	0.4672	3	1	1	1
Salmonella~phage~bering	Caudovirales	Ackermannviridae		Kuttervirus	33_1	Clustered	37	VC_33_1	37	0.4672	1	0.4672	3	1	1	1
Salmonella~phage~dinky	Caudovirales	Ackermannviridae		Kuttervirus	33_1	Clustered	37	VC_33_1	37	0.4672	1	0.4672	3	1	1	1
Salmonella~phage~heyday	Caudovirales	Ackermannviridae		Kuttervirus	33_1	Clustered	37	VC_33_1	37	0.4672	1	0.4672	3	1	1	1
Salmonella~phage~maane	Caudovirales	Ackermannviridae		Kuttervirus	33_1	Clustered	37	VC_33_1	37	0.4672	1	0.4672	3	1	1	1
Salmonella~phage~moki	Caudovirales	Ackermannviridae		Kuttervirus	33_1	Clustered	37	VC_33_1	37	0.4672	1	0.4672	3	1	1	1
Salmonella~phage~pertopsoe	Caudovirales	Ackermannviridae		Kuttervirus	33_1	Clustered	37	VC_33_1	37	0.4672	1	0.4672	3	1	1	1
Salmonella~phage~rabagast	Caudovirales	Ackermannviridae		Kuttervirus	33_1	Clustered	37	VC_33_1	37	0.4672	1	0.4672	3	1	1	1
Salmonella~phage~vB-SalM-PM10	Caudovirales	Ackermannviridae		Cba120virus	33_1	Clustered	37	VC_33_1	37	0.4672	1	0.4672	3	1	1	1
Salmonella~phage~vB-SalM-SJ2	Caudovirales	Ackermannviridae		Vi1virus	33_1	Clustered	37	VC_33_1	37	0.4672	1	0.4672	3	1	1	1
Salmonella~phage~vB-SalM-SJ3	Caudovirales	Ackermannviridae		Cba120virus	33_1	Clustered	37	VC_33_1	37	0.4672	1	0.4672	3	1	1	1
Salmonella~virus~ViI	Caudovirales	Ackermannviridae		Vi1virus	33_1	Clustered	37	VC_33_1	37	0.4672	1	0.4672	3	1	1	1
Dickeya~phage~RC-2014	Caudovirales	Ackermannviridae		Limestonevirus	33_2	Clustered	7	VC_33_2	7	0.0562	0.988288	0.0555	3	1	1	1
Dickeya~virus~Limestone	Caudovirales	Ackermannviridae		Limestonevirus	33_2	Clustered	7	VC_33_2	7	0.0562	0.988288	0.0555	3	1	1	1
Enterobacter~phage~EspM4VN	Caudovirales	Ackermannviridae		Agtrevirus	33_2	Clustered	7	VC_33_2	7	0.0562	0.988288	0.0555	3	1	1	1
Salmonella~phage~P46FS4	Caudovirales	Ackermannviridae		Agtrevirus	33_2	Clustered	7	VC_33_2	7	0.0562	0.988288	0.0555	3	1	1	1
Salmonella~phage~SKML-39	Caudovirales	Ackermannviridae		Ag3virus	33_2	Clustered	7	VC_33_2	7	0.0562	0.988288	0.0555	3	1	1	1
Shigella~phage~Ag3	Caudovirales	Ackermannviridae		Ag3virus	33_2	Clustered	7	VC_33_2	7	0.0562	0.988288	0.0555	3	1	1	1
Shigella~phage~MK-13	Caudovirales	Ackermannviridae		Agtrevirus	33_2	Clustered	7	VC_33_2	7	0.0562	0.988288	0.0555	3	1	1	1
Serratia~phage~phiMAM1	Caudovirales	Ackermannviridae		Unassigned	33_3	Clustered	2	VC_33_3	2	0.01	0.955809	0.0096	1	1	1	1
Serratia~phage~vB_SmaA_3M	Caudovirales	Ackermannviridae		Unassigned	33_3	Clustered	2	VC_33_3	2	0.01	0.955809	0.0096	1	1	1	1
Erwinia~phage~phiEa2809	Caudovirales	Ackermannviridae		Unassigned	33_4	Clustered	2	VC_33_4	2	0.0102	0.955807	0.0098	1	1	1	1
Erwinia~phage~vB_EamM-Bue1	Caudovirales	Ackermannviridae		Unassigned	33_4	Clustered	2	VC_33_4	2	0.0102	0.955807	0.0098	1	1	1	1
Halomonas~virus~HAP1	Caudovirales	Myoviridae		Hapunavirus	330_0	Clustered	2	VC_330_0	2	0.2646	0.937339	0.248	1	1	1	1
Vibrio~virus~VP882	Caudovirales	Myoviridae		Hapunavirus	330_0	Clustered	2	VC_330_0	2	0.2646	0.937339	0.248	1	1	1	1
Pseudomonas~phage~nickie	Caudovirales	Siphoviridae		Nickievirus	331_0	Clustered	3	VC_331_0	3	0.9228	0.974085	0.8989	1	1	1	0.6667
Rhizobium~phage~RHEph10	Caudovirales	Siphoviridae		Nickievirus	331_0	Clustered	3	VC_331_0	3	0.9228	0.974085	0.8989	1	1	1	0.6667
Salmonella~phage~SSU5	Caudovirales	Siphoviridae		Nickievirus	331_0	Clustered	3	VC_331_0	3	0.9228	0.974085	0.8989	1	1	1	0.6667
Enterobacteria~phage~WA13~sensu~lato	Petitvirales	Microviridae		Alphatrevirus	332_0	Clustered	11	VC_332_0	11	0.6935	1	0.6935	2	1	1	1
Escherichia~phage~ID21	Petitvirales	Microviridae		Alpha3microvirus	332_0	Clustered	11	VC_332_0	11	0.6935	1	0.6935	2	1	1	1
Escherichia~phage~ID32	Petitvirales	Microviridae		Alpha3microvirus	332_0	Clustered	11	VC_332_0	11	0.6935	1	0.6935	2	1	1	1
Escherichia~phage~ID62	Petitvirales	Microviridae		Alpha3microvirus	332_0	Clustered	11	VC_332_0	11	0.6935	1	0.6935	2	1	1	1
Escherichia~phage~NC28	Petitvirales	Microviridae		Alpha3microvirus	332_0	Clustered	11	VC_332_0	11	0.6935	1	0.6935	2	1	1	1
Escherichia~phage~NC29	Petitvirales	Microviridae		Alpha3microvirus	332_0	Clustered	11	VC_332_0	11	0.6935	1	0.6935	2	1	1	1
Escherichia~phage~NC35	Petitvirales	Microviridae		Alpha3microvirus	332_0	Clustered	11	VC_332_0	11	0.6935	1	0.6935	2	1	1	1
Escherichia~phage~St-1	Petitvirales	Microviridae		Alpha3microvirus	332_0	Clustered	11	VC_332_0	11	0.6935	1	0.6935	2	1	1	1
Escherichia~phage~WA45	Petitvirales	Microviridae		Alpha3microvirus	332_0	Clustered	11	VC_332_0	11	0.6935	1	0.6935	2	1	1	1
Escherichia~phage~alpha3	Petitvirales	Microviridae		Alpha3microvirus	332_0	Clustered	11	VC_332_0	11	0.6935	1	0.6935	2	1	1	1
Escherichia~phage~phiK	Petitvirales	Microviridae		Alpha3microvirus	332_0	Clustered	11	VC_332_0	11	0.6935	1	0.6935	2	1	1	1
Escherichia~virus~I22	Tubulavirales	Inoviridae		Lineavirus	334_0	Clustered/Singleton	1	VC_334_0	1	0	1	0	1	1	1	1
Enterobacteria~phage~If1	Tubulavirales	Inoviridae		Infulavirus	335_0	Clustered	3	VC_335_0	3	0.6863	0.963901	0.6616	2	1	1	1
Enterobacteria~phage~fd	Tubulavirales	Inoviridae		Inovirus	335_0	Clustered	3	VC_335_0	3	0.6863	0.963901	0.6616	2	1	1	1
Escherichia~virus~M13	Tubulavirales	Inoviridae		Inovirus	335_0	Clustered	3	VC_335_0	3	0.6863	0.963901	0.6616	2	1	1	1
Pseudomonas~phage~DL62	Caudovirales	Autographiviridae		Phikmvvirus	336_0	Clustered	17	VC_336_0	17	0.842	1	0.842	1	2	1	1
Pseudomonas~phage~LKD16	Caudovirales	Autographiviridae		Phikmvvirus	336_0	Clustered	17	VC_336_0	17	0.842	1	0.842	1	2	1	1
Pseudomonas~phage~LUZ19	Caudovirales	Autographiviridae		Phikmvvirus	336_0	Clustered	17	VC_336_0	17	0.842	1	0.842	1	2	1	1
Pseudomonas~phage~MPK6	Caudovirales	Autographiviridae		Phikmvvirus	336_0	Clustered	17	VC_336_0	17	0.842	1	0.842	1	2	1	1
Pseudomonas~phage~MPK7	Caudovirales	Autographiviridae		Phikmvvirus	336_0	Clustered	17	VC_336_0	17	0.842	1	0.842	1	2	1	1
Pseudomonas~phage~PAXYB1	Caudovirales	Autographiviridae		Phikmvvirus	336_0	Clustered	17	VC_336_0	17	0.842	1	0.842	1	2	1	1
Pseudomonas~phage~PT2	Caudovirales	Autographiviridae		Phikmvvirus	336_0	Clustered	17	VC_336_0	17	0.842	1	0.842	1	2	1	1
Pseudomonas~phage~PT5	Caudovirales	Autographiviridae		Phikmvvirus	336_0	Clustered	17	VC_336_0	17	0.842	1	0.842	1	2	1	1
Pseudomonas~phage~RLP	Caudovirales	Autographiviridae		Phikmvvirus	336_0	Clustered	17	VC_336_0	17	0.842	1	0.842	1	2	1	1
Pseudomonas~phage~phiKMV	Caudovirales	Podoviridae		Phikmvvirus	336_0	Clustered	17	VC_336_0	17	0.842	1	0.842	1	2	1	1
Pseudomonas~phage~phiNFS	Caudovirales	Autographiviridae		Phikmvvirus	336_0	Clustered	17	VC_336_0	17	0.842	1	0.842	1	2	1	1
Pseudomonas~phage~phikF77	Caudovirales	Autographiviridae		Phikmvvirus	336_0	Clustered	17	VC_336_0	17	0.842	1	0.842	1	2	1	1
Pseudomonas~phage~vB_Pae-TbilisiM32	Caudovirales	Autographiviridae		Phikmvvirus	336_0	Clustered	17	VC_336_0	17	0.842	1	0.842	1	2	1	1
Pseudomonas~phage~vB_PaeP_130_113	Caudovirales	Autographiviridae		Phikmvvirus	336_0	Clustered	17	VC_336_0	17	0.842	1	0.842	1	2	1	1
Pseudomonas~phage~vB_PaeP_PAO1_1-15pyo	Caudovirales	Autographiviridae		Phikmvvirus	336_0	Clustered	17	VC_336_0	17	0.842	1	0.842	1	2	1	1
Pseudomonas~phage~vB_PaeP_PAO1_Ab05	Caudovirales	Autographiviridae		Phikmvvirus	336_0	Clustered	17	VC_336_0	17	0.842	1	0.842	1	2	1	1
Pseudomonas~phage~vB_PaeP_PPA-ABTNL	Caudovirales	Autographiviridae		Phikmvvirus	336_0	Clustered	17	VC_336_0	17	0.842	1	0.842	1	2	1	1
Enterobacteria~phage~PR4	Kalamavirales	Tectiviridae		Alphatectivirus	337_0	Clustered	2	VC_337_0	2	0.9095	0.76025	0.6914	1	1	1	1
Enterobacteria~phage~PRD1	Kalamavirales	Tectiviridae		Alphatectivirus	337_0	Clustered	2	VC_337_0	2	0.9095	0.76025	0.6914	1	1	1	1
Enterococcus~phage~AUEF3	Caudovirales	Siphoviridae		Efquatrovirus	338_0	Clustered	16	VC_338_0	16	0.8919	1	0.8919	2	1	1	1
Enterococcus~phage~Ec-ZZ2	Caudovirales	Siphoviridae		Efquatrovirus	338_0	Clustered	16	VC_338_0	16	0.8919	1	0.8919	2	1	1	1
Enterococcus~phage~EfaCPT1	Caudovirales	Siphoviridae		Efquatrovirus	338_0	Clustered	16	VC_338_0	16	0.8919	1	0.8919	2	1	1	1
Enterococcus~phage~IME-EF4	Caudovirales	Siphoviridae		Efquatrovirus	338_0	Clustered	16	VC_338_0	16	0.8919	1	0.8919	2	1	1	1
Enterococcus~phage~IME-EFm1	Caudovirales	Siphoviridae		Unassigned	338_0	Clustered	16	VC_338_0	16	0.8919	1	0.8919	2	1	1	1
Enterococcus~phage~IME-EFm5	Caudovirales	Siphoviridae		Unassigned	338_0	Clustered	16	VC_338_0	16	0.8919	1	0.8919	2	1	1	1
Enterococcus~phage~IME_EF3	Caudovirales	Siphoviridae		Efquatrovirus	338_0	Clustered	16	VC_338_0	16	0.8919	1	0.8919	2	1	1	1
Enterococcus~phage~LY0322	Caudovirales	Siphoviridae		Efquatrovirus	338_0	Clustered	16	VC_338_0	16	0.8919	1	0.8919	2	1	1	1
Enterococcus~phage~PMBT2	Caudovirales	Siphoviridae		Efquatrovirus	338_0	Clustered	16	VC_338_0	16	0.8919	1	0.8919	2	1	1	1
Enterococcus~phage~SANTOR1	Caudovirales	Siphoviridae		Efquatrovirus	338_0	Clustered	16	VC_338_0	16	0.8919	1	0.8919	2	1	1	1
Enterococcus~phage~phiSHEF2	Caudovirales	Siphoviridae		Efquatrovirus	338_0	Clustered	16	VC_338_0	16	0.8919	1	0.8919	2	1	1	1
Enterococcus~phage~phiSHEF4	Caudovirales	Siphoviridae		Efquatrovirus	338_0	Clustered	16	VC_338_0	16	0.8919	1	0.8919	2	1	1	1
Enterococcus~phage~phiSHEF5	Caudovirales	Siphoviridae		Efquatrovirus	338_0	Clustered	16	VC_338_0	16	0.8919	1	0.8919	2	1	1	1
Enterococcus~phage~vB_EfaS_AL2	Caudovirales	Siphoviridae		Efquatrovirus	338_0	Clustered	16	VC_338_0	16	0.8919	1	0.8919	2	1	1	1
Enterococcus~phage~vB_EfaS_AL3	Caudovirales	Siphoviridae		Efquatrovirus	338_0	Clustered	16	VC_338_0	16	0.8919	1	0.8919	2	1	1	1
Enterococcus~phage~vB_EfaS_IME196	Caudovirales	Siphoviridae		Efquatrovirus	338_0	Clustered	16	VC_338_0	16	0.8919	1	0.8919	2	1	1	1
Lactobacillus~phage~A2	Caudovirales	Siphoviridae		Unassigned	339_0	Clustered	9	VC_339_0	9	0.4986	1	0.4986	1	1	1	0.8889
Lactobacillus~phage~BH1	Caudovirales	Siphoviridae		Unassigned	339_0	Clustered	9	VC_339_0	9	0.4986	1	0.4986	1	1	1	0.8889
Lactobacillus~phage~J-1	Caudovirales	Siphoviridae		Unassigned	339_0	Clustered	9	VC_339_0	9	0.4986	1	0.4986	1	1	1	0.8889
Lactobacillus~phage~LJ	Caudovirales	Siphoviridae		Unassigned	339_0	Clustered	9	VC_339_0	9	0.4986	1	0.4986	1	1	1	0.8889
Lactobacillus~phage~Lc-Nu	Caudovirales	Siphoviridae		Unassigned	339_0	Clustered	9	VC_339_0	9	0.4986	1	0.4986	1	1	1	0.8889
Lactobacillus~phage~Lrm1	Caudovirales	Siphoviridae		Unassigned	339_0	Clustered	9	VC_339_0	9	0.4986	1	0.4986	1	1	1	0.8889
Lactobacillus~phage~PL-1	Caudovirales	Siphoviridae		Unassigned	339_0	Clustered	9	VC_339_0	9	0.4986	1	0.4986	1	1	1	0.8889
Lactobacillus~phage~T25	Caudovirales	Siphoviridae		Unassigned	339_0	Clustered	9	VC_339_0	9	0.4986	1	0.4986	1	1	1	0.8889
Lactobacillus~phage~phiAT3	Caudovirales	Siphoviridae		Unassigned	339_0	Clustered	9	VC_339_0	9	0.4986	1	0.4986	1	1	1	0.8889
Rhizobium~phage~vB_RleM_P10VF	Caudovirales	Ackermannviridae		Unassigned	34_0	Clustered	2	VC_34_0	2	0.2176	0.956092	0.2081	1	1	1	1
Sinorhizobium~phage~phiM9	Caudovirales	Ackermannviridae		Unassigned	34_0	Clustered	2	VC_34_0	2	0.2176	0.956092	0.2081	1	1	1	1
Lactobacillus~virus~ATCC8014	Caudovirales	Siphoviridae		Phijl1virus	340_0	Clustered	3	VC_340_0	3	0.8505	0.99423	0.8456	1	1	1	1
Lactobacillus~virus~phiJL1	Caudovirales	Siphoviridae		Phijl1virus	340_0	Clustered	3	VC_340_0	3	0.8505	0.99423	0.8456	1	1	1	1
Pediococcus~phage~cIP1	Caudovirales	Siphoviridae		Phijl1virus	340_0	Clustered	3	VC_340_0	3	0.8505	0.99423	0.8456	1	1	1	1
Lactococcus~phage~WP-2	Caudovirales	Podoviridae		Negarvirus	343_0	Clustered	2	VC_343_0	2	0.0361	0.950529	0.0343	2	1	1	1
Streptococcus~virus~C1	Caudovirales	Podoviridae		P68virus	343_0	Clustered	2	VC_343_0	2	0.0361	0.950529	0.0343	2	1	1	1
Staphylococcus~phage~66	Caudovirales	Podoviridae		Rosenblumvirus	344_0	Clustered	15	VC_344_0	15	0.9033	1	0.9033	3	1	1	1
Staphylococcus~phage~Andhra	Caudovirales	Podoviridae		Andhravirus	344_0	Clustered	15	VC_344_0	15	0.9033	1	0.9033	3	1	1	1
Staphylococcus~phage~BP39	Caudovirales	Podoviridae		Rosenblumvirus	344_0	Clustered	15	VC_344_0	15	0.9033	1	0.9033	3	1	1	1
Staphylococcus~phage~CSA13	Caudovirales	Podoviridae		Rosenblumvirus	344_0	Clustered	15	VC_344_0	15	0.9033	1	0.9033	3	1	1	1
Staphylococcus~phage~GRCS	Caudovirales	Podoviridae		Rosenblumvirus	344_0	Clustered	15	VC_344_0	15	0.9033	1	0.9033	3	1	1	1
Staphylococcus~phage~P68	Caudovirales	Podoviridae		Rosenblumvirus	344_0	Clustered	15	VC_344_0	15	0.9033	1	0.9033	3	1	1	1
Staphylococcus~phage~PSa3	Caudovirales	Podoviridae		Rosenblumvirus	344_0	Clustered	15	VC_344_0	15	0.9033	1	0.9033	3	1	1	1
Staphylococcus~phage~Pabna	Caudovirales	Podoviridae		Rosenblumvirus	344_0	Clustered	15	VC_344_0	15	0.9033	1	0.9033	3	1	1	1
Staphylococcus~phage~S24-1	Caudovirales	Podoviridae		Rosenblumvirus	344_0	Clustered	15	VC_344_0	15	0.9033	1	0.9033	3	1	1	1
Staphylococcus~phage~SAP-2	Caudovirales	Podoviridae		Rosenblumvirus	344_0	Clustered	15	VC_344_0	15	0.9033	1	0.9033	3	1	1	1
Staphylococcus~phage~SCH1	Caudovirales	Podoviridae		Rosenblumvirus	344_0	Clustered	15	VC_344_0	15	0.9033	1	0.9033	3	1	1	1
Staphylococcus~phage~SLPW	Caudovirales	Podoviridae		Rosenblumvirus	344_0	Clustered	15	VC_344_0	15	0.9033	1	0.9033	3	1	1	1
Staphylococcus~phage~St~134	Caudovirales	Podoviridae		Andhravirus	344_0	Clustered	15	VC_344_0	15	0.9033	1	0.9033	3	1	1	1
Staphylococcus~phage~vB_SauP_phiAGO1.3	Caudovirales	Podoviridae		Rosenblumvirus	344_0	Clustered	15	VC_344_0	15	0.9033	1	0.9033	3	1	1	1
Staphylococcus~virus~44AHJD	Caudovirales	Podoviridae		P68virus	344_0	Clustered	15	VC_344_0	15	0.9033	1	0.9033	3	1	1	1
Lactobacillus~phage~Ld17	Caudovirales	Siphoviridae		C5virus	345_0	Clustered	6	VC_345_0	6	0.9994	0.935839	0.9353	1	1	1	1
Lactobacillus~phage~Ld25A	Caudovirales	Siphoviridae		C5virus	345_0	Clustered	6	VC_345_0	6	0.9994	0.935839	0.9353	1	1	1	1
Lactobacillus~phage~Ld3	Caudovirales	Siphoviridae		C5virus	345_0	Clustered	6	VC_345_0	6	0.9994	0.935839	0.9353	1	1	1	1
Lactobacillus~phage~phiLdb	Caudovirales	Siphoviridae		C5virus	345_0	Clustered	6	VC_345_0	6	0.9994	0.935839	0.9353	1	1	1	1
Lactobacillus~virus~LLKu	Caudovirales	Siphoviridae		C5virus	345_0	Clustered	6	VC_345_0	6	0.9994	0.935839	0.9353	1	1	1	1
Lactobacillus~virus~c5	Caudovirales	Siphoviridae		C5virus	345_0	Clustered	6	VC_345_0	6	0.9994	0.935839	0.9353	1	1	1	1
Escherichia~phage~RCS47	Caudovirales	Myoviridae		Punavirus	346_0	Clustered	3	VC_346_0	3	0.9968	0.814453	0.8119	2	1	1	1
Escherichia~virus~P1	Caudovirales	Myoviridae		P1virus	346_0	Clustered	3	VC_346_0	3	0.9968	0.814453	0.8119	2	1	1	1
Salmonella~phage~SJ46	Caudovirales	Myoviridae		Punavirus	346_0	Clustered	3	VC_346_0	3	0.9968	0.814453	0.8119	2	1	1	1
Flavobacterium~phage~1H	Caudovirales	Siphoviridae		Unahavirus	347_0	Clustered	5	VC_347_0	5	0.9871	0.999782	0.9869	1	1	1	1
Flavobacterium~phage~23T	Caudovirales	Siphoviridae		Unahavirus	347_0	Clustered	5	VC_347_0	5	0.9871	0.999782	0.9869	1	1	1	1
Flavobacterium~phage~2A	Caudovirales	Siphoviridae		Unahavirus	347_0	Clustered	5	VC_347_0	5	0.9871	0.999782	0.9869	1	1	1	1
Flavobacterium~phage~6H	Caudovirales	Siphoviridae		Unahavirus	347_0	Clustered	5	VC_347_0	5	0.9871	0.999782	0.9869	1	1	1	1
Flavobacterium~phage~vB_FspS_laban6-1	Caudovirales	Siphoviridae		Unahavirus	347_0	Clustered	5	VC_347_0	5	0.9871	0.999782	0.9869	1	1	1	1
Polaribacter~phage~P12002L	Caudovirales	Siphoviridae		P12002virus	348_0	Clustered	2	VC_348_0	2	0.9944	0.5	0.4972	1	1	1	1
Polaribacter~phage~P12002S	Caudovirales	Siphoviridae		P12002virus	348_0	Clustered	2	VC_348_0	2	0.9944	0.5	0.4972	1	1	1	1
Gordonia~phage~Demosthenes	Caudovirales	Siphoviridae		Demosthenesvirus	349_0	Clustered	3	VC_349_0	3	0.119	0.998177	0.1188	1	1	1	1
Gordonia~phage~Katyusha	Caudovirales	Siphoviridae		Demosthenesvirus	349_0	Clustered	3	VC_349_0	3	0.119	0.998177	0.1188	1	1	1	1
Gordonia~phage~Kvothe	Caudovirales	Siphoviridae		Demosthenesvirus	349_0	Clustered	3	VC_349_0	3	0.119	0.998177	0.1188	1	1	1	1
Gordonia~phage~Adgers	Caudovirales	Siphoviridae		Montyvirus	349_1	Clustered	12	VC_349_1	12	0.5474	1	0.5474	2	1	1	1
Gordonia~phage~Beaver	Caudovirales	Siphoviridae		Montyvirus	349_1	Clustered	12	VC_349_1	12	0.5474	1	0.5474	2	1	1	1
Gordonia~phage~BirksAndSocks	Caudovirales	Siphoviridae		Montyvirus	349_1	Clustered	12	VC_349_1	12	0.5474	1	0.5474	2	1	1	1
Gordonia~phage~Chelms	Caudovirales	Siphoviridae		Woesvirus	349_1	Clustered	12	VC_349_1	12	0.5474	1	0.5474	2	1	1	1
Gordonia~phage~Flakey	Caudovirales	Siphoviridae		Montyvirus	349_1	Clustered	12	VC_349_1	12	0.5474	1	0.5474	2	1	1	1
Gordonia~phage~Hotorobo	Caudovirales	Siphoviridae		Woesvirus	349_1	Clustered	12	VC_349_1	12	0.5474	1	0.5474	2	1	1	1
Gordonia~phage~Jellybones	Caudovirales	Siphoviridae		Montyvirus	349_1	Clustered	12	VC_349_1	12	0.5474	1	0.5474	2	1	1	1
Gordonia~phage~John316	Caudovirales	Siphoviridae		Montyvirus	349_1	Clustered	12	VC_349_1	12	0.5474	1	0.5474	2	1	1	1
Gordonia~phage~Monty	Caudovirales	Siphoviridae		Woesvirus	349_1	Clustered	12	VC_349_1	12	0.5474	1	0.5474	2	1	1	1
Gordonia~phage~Sombrero	Caudovirales	Siphoviridae		Montyvirus	349_1	Clustered	12	VC_349_1	12	0.5474	1	0.5474	2	1	1	1
Gordonia~phage~SteveFrench	Caudovirales	Siphoviridae		Montyvirus	349_1	Clustered	12	VC_349_1	12	0.5474	1	0.5474	2	1	1	1
Gordonia~phage~Woes	Caudovirales	Siphoviridae		Woesvirus	349_1	Clustered	12	VC_349_1	12	0.5474	1	0.5474	2	1	1	1
Gordonia~phage~GMA7	Caudovirales	Siphoviridae		Getseptimavirus	349_2	Clustered	2	VC_349_2	2	0.0532	0.952064	0.0506	1	1	1	1
Gordonia~phage~GTE7	Caudovirales	Siphoviridae		Getseptimavirus	349_2	Clustered	2	VC_349_2	2	0.0532	0.952064	0.0506	1	1	1	1
Tsukamurella~phage~TIN2	Caudovirales	Siphoviridae		Tin2virus	349_3	Clustered	3	VC_349_3	3	0.1042	0.998179	0.104	1	1	1	1
Tsukamurella~phage~TIN3	Caudovirales	Siphoviridae		Tin2virus	349_3	Clustered	3	VC_349_3	3	0.1042	0.998179	0.104	1	1	1	1
Tsukamurella~phage~TIN4	Caudovirales	Siphoviridae		Tin2virus	349_3	Clustered	3	VC_349_3	3	0.1042	0.998179	0.104	1	1	1	1
Acinetobacter~phage~AB1	Caudovirales	Myoviridae		Ap22virus	35_0	Clustered	9	VC_35_0	9	0.8518	1	0.8518	2	1	1	1
Acinetobacter~phage~AP22	Caudovirales	Myoviridae		Ap22virus	35_0	Clustered	9	VC_35_0	9	0.8518	1	0.8518	2	1	1	1
Acinetobacter~phage~AbP2	Caudovirales	Myoviridae		Obolenskvirus	35_0	Clustered	9	VC_35_0	9	0.8518	1	0.8518	2	1	1	1
Acinetobacter~phage~IME-AB2	Caudovirales	Myoviridae		Ap22virus	35_0	Clustered	9	VC_35_0	9	0.8518	1	0.8518	2	1	1	1
Acinetobacter~phage~LZ35	Caudovirales	Myoviridae		Obolenskvirus	35_0	Clustered	9	VC_35_0	9	0.8518	1	0.8518	2	1	1	1
Acinetobacter~phage~WCHABP1	Caudovirales	Myoviridae		Obolenskvirus	35_0	Clustered	9	VC_35_0	9	0.8518	1	0.8518	2	1	1	1
Acinetobacter~phage~WCHABP12	Caudovirales	Myoviridae		Obolenskvirus	35_0	Clustered	9	VC_35_0	9	0.8518	1	0.8518	2	1	1	1
Acinetobacter~phage~YMC-13-01-C62	Caudovirales	Myoviridae		Ap22virus	35_0	Clustered	9	VC_35_0	9	0.8518	1	0.8518	2	1	1	1
Acinetobacter~phage~YMC11/12/R2315	Caudovirales	Myoviridae		Obolenskvirus	35_0	Clustered	9	VC_35_0	9	0.8518	1	0.8518	2	1	1	1
Gordonia~phage~GMA3	Caudovirales	Siphoviridae		Gamtrevirus	350_0	Clustered	5	VC_350_0	5	0.3464	1	0.3464	3	1	1	1
Gordonia~phage~Gmala1	Caudovirales	Siphoviridae		Gordtnkvirus	350_0	Clustered	5	VC_350_0	5	0.3464	1	0.3464	3	1	1	1
Gordonia~phage~GordDuk1	Caudovirales	Siphoviridae		Gordtnkvirus	350_0	Clustered	5	VC_350_0	5	0.3464	1	0.3464	3	1	1	1
Gordonia~phage~GordTnk2	Caudovirales	Siphoviridae		Gordtnkvirus	350_0	Clustered	5	VC_350_0	5	0.3464	1	0.3464	3	1	1	1
Gordonia~phage~Jumbo	Caudovirales	Siphoviridae		Gorjumvirus	350_0	Clustered	5	VC_350_0	5	0.3464	1	0.3464	3	1	1	1
Gordonia~phage~Asapag	Caudovirales	Siphoviridae		Getalongvirus	351_0	Clustered	6	VC_351_0	6	0.5246	1	0.5246	3	1	1	1
Gordonia~phage~BENtherdunthat	Caudovirales	Siphoviridae		Getalongvirus	351_0	Clustered	6	VC_351_0	6	0.5246	1	0.5246	3	1	1	1
Gordonia~phage~Getalong	Caudovirales	Siphoviridae		Getalongvirus	351_0	Clustered	6	VC_351_0	6	0.5246	1	0.5246	3	1	1	1
Gordonia~phage~Horus	Caudovirales	Siphoviridae		Horusvirus	351_0	Clustered	6	VC_351_0	6	0.5246	1	0.5246	3	1	1	1
Gordonia~phage~Kenna	Caudovirales	Siphoviridae		Getalongvirus	351_0	Clustered	6	VC_351_0	6	0.5246	1	0.5246	3	1	1	1
Gordonia~phage~Phistory	Caudovirales	Siphoviridae		Phistoryvirus	351_0	Clustered	6	VC_351_0	6	0.5246	1	0.5246	3	1	1	1
Gordonia~phage~Apricot	Caudovirales	Siphoviridae		Apricotvirus	351_1	Clustered/Singleton	1	VC_351_1	1	0	1	0	1	1	1	1
Gordonia~phage~Attis	Caudovirales	Siphoviridae		Attisvirus	352_0	Clustered	2	VC_352_0	2	0.1682	0.954563	0.1606	1	1	1	1
Gordonia~phage~SoilAssassin	Caudovirales	Siphoviridae		Attisvirus	352_0	Clustered	2	VC_352_0	2	0.1682	0.954563	0.1606	1	1	1	1
Gordonia~phage~BaxterFox	Caudovirales	Siphoviridae		Baxtervirus	352_1	Clustered	5	VC_352_1	5	0.4037	1	0.4037	2	1	1	0.9
Gordonia~phage~Kita	Caudovirales	Siphoviridae		Nymphadoravirus	352_1	Clustered	5	VC_352_1	5	0.4037	1	0.4037	2	1	1	0.9
Gordonia~phage~Nymphadora	Caudovirales	Siphoviridae		Nymphadoravirus	352_1	Clustered	5	VC_352_1	5	0.4037	1	0.4037	2	1	1	0.9
Gordonia~phage~Yeezy	Caudovirales	Siphoviridae		Baxtervirus	352_1	Clustered	5	VC_352_1	5	0.4037	1	0.4037	2	1	1	0.9
Gordonia~phage~Zirinka	Caudovirales	Siphoviridae		Nymphadoravirus	352_1	Clustered	5	VC_352_1	5	0.4037	1	0.4037	2	1	1	0.9
Mycobacterium~phage~Cerasum	Caudovirales	Siphoviridae		Cheoctovirus	353_0	Clustered	2	VC_353_0	2	0.0211	0.956446	0.0202	1	1	1	1
Mycobacterium~phage~Velveteen	Caudovirales	Siphoviridae		Cheoctovirus	353_0	Clustered	2	VC_353_0	2	0.0211	0.956446	0.0202	1	1	1	1
Mycobacterium~phage~Estave1	Caudovirales	Siphoviridae		Cheoctovirus	353_1	Clustered/Singleton	1	VC_353_1	1	0	1	0	1	1	1	1
Mycobacterium~phage~Bipolar	Caudovirales	Siphoviridae		Cheoctovirus	353_10	Clustered	2	VC_353_10	2	0.0124	0.954928	0.0119	2	1	1	1
Mycobacterium~phage~Shauna1	Caudovirales	Siphoviridae		Che8virus	353_10	Clustered	2	VC_353_10	2	0.0124	0.954928	0.0119	2	1	1	1
Mycobacterium~phage~Florinda	Caudovirales	Siphoviridae		Cheoctovirus	353_11	Clustered	2	VC_353_11	2	0.0172	0.956578	0.0164	1	1	1	1
Mycobacterium~phage~Quico	Caudovirales	Siphoviridae		Cheoctovirus	353_11	Clustered	2	VC_353_11	2	0.0172	0.956578	0.0164	1	1	1	1
Mycobacterium~phage~Llama	Caudovirales	Siphoviridae		Cheoctovirus	353_12	Clustered	2	VC_353_12	2	0.0113	0.956514	0.0108	2	1	1	1
Mycobacterium~virus~Che8	Caudovirales	Siphoviridae		Che8virus	353_12	Clustered	2	VC_353_12	2	0.0113	0.956514	0.0108	2	1	1	1
Mycobacterium~phage~CaptainTrips	Caudovirales	Siphoviridae		Cheoctovirus	353_13	Clustered	19	VC_353_13	19	0.2164	1	0.2164	2	1	1	0.7778
Mycobacterium~phage~Hades	Caudovirales	Siphoviridae		Cheoctovirus	353_13	Clustered	19	VC_353_13	19	0.2164	1	0.2164	2	1	1	0.7778
Mycobacterium~phage~Hamulus	Caudovirales	Siphoviridae		Cheoctovirus	353_13	Clustered	19	VC_353_13	19	0.2164	1	0.2164	2	1	1	0.7778
Mycobacterium~phage~Ovechkin	Caudovirales	Siphoviridae		Cheoctovirus	353_13	Clustered	19	VC_353_13	19	0.2164	1	0.2164	2	1	1	0.7778
Mycobacterium~phage~PopTart	Caudovirales	Siphoviridae		Cheoctovirus	353_13	Clustered	19	VC_353_13	19	0.2164	1	0.2164	2	1	1	0.7778
Mycobacterium~phage~SiSi	Caudovirales	Siphoviridae		Cheoctovirus	353_13	Clustered	19	VC_353_13	19	0.2164	1	0.2164	2	1	1	0.7778
Mycobacterium~phage~Spartacus	Caudovirales	Siphoviridae		Che8virus	353_13	Clustered	19	VC_353_13	19	0.2164	1	0.2164	2	1	1	0.7778
Mycobacterium~phage~Taj	Caudovirales	Siphoviridae		Che8virus	353_13	Clustered	19	VC_353_13	19	0.2164	1	0.2164	2	1	1	0.7778
Mycobacterium~phage~Tweety	Caudovirales	Siphoviridae		Che8virus	353_13	Clustered	19	VC_353_13	19	0.2164	1	0.2164	2	1	1	0.7778
Mycobacterium~phage~Wee	Caudovirales	Siphoviridae		Che8virus	353_13	Clustered	19	VC_353_13	19	0.2164	1	0.2164	2	1	1	0.7778
Mycobacterium~phage~XFactor	Caudovirales	Siphoviridae		Cheoctovirus	353_13	Clustered	19	VC_353_13	19	0.2164	1	0.2164	2	1	1	0.7778
Mycobacterium~virus~Ardmore	Caudovirales	Siphoviridae		Che8virus	353_13	Clustered	19	VC_353_13	19	0.2164	1	0.2164	2	1	1	0.7778
Mycobacterium~virus~Deadp	Caudovirales	Siphoviridae		Che8virus	353_13	Clustered	19	VC_353_13	19	0.2164	1	0.2164	2	1	1	0.7778
Mycobacterium~virus~Dlane	Caudovirales	Siphoviridae		Che8virus	353_13	Clustered	19	VC_353_13	19	0.2164	1	0.2164	2	1	1	0.7778
Mycobacterium~virus~Dotproduct	Caudovirales	Siphoviridae		Che8virus	353_13	Clustered	19	VC_353_13	19	0.2164	1	0.2164	2	1	1	0.7778
Mycobacterium~virus~Fruitloop	Caudovirales	Siphoviridae		Che8virus	353_13	Clustered	19	VC_353_13	19	0.2164	1	0.2164	2	1	1	0.7778
Mycobacterium~virus~Gumbie	Caudovirales	Siphoviridae		Che8virus	353_13	Clustered	19	VC_353_13	19	0.2164	1	0.2164	2	1	1	0.7778
Mycobacterium~virus~Mutaforma13	Caudovirales	Siphoviridae		Che8virus	353_13	Clustered	19	VC_353_13	19	0.2164	1	0.2164	2	1	1	0.7778
Mycobacterium~virus~SG4	Caudovirales	Siphoviridae		Che8virus	353_13	Clustered	19	VC_353_13	19	0.2164	1	0.2164	2	1	1	0.7778
Mycobacterium~phage~Brocalys	Caudovirales	Siphoviridae		Cheoctovirus	353_14	Clustered	16	VC_353_14	16	0.1737	1	0.1737	2	1	1	0.75
Mycobacterium~phage~Cabrinians	Caudovirales	Siphoviridae		Cheoctovirus	353_14	Clustered	16	VC_353_14	16	0.1737	1	0.1737	2	1	1	0.75
Mycobacterium~phage~Daenerys	Caudovirales	Siphoviridae		Cheoctovirus	353_14	Clustered	16	VC_353_14	16	0.1737	1	0.1737	2	1	1	0.75
Mycobacterium~phage~Dante	Caudovirales	Siphoviridae		Cheoctovirus	353_14	Clustered	16	VC_353_14	16	0.1737	1	0.1737	2	1	1	0.75
Mycobacterium~phage~Inventum	Caudovirales	Siphoviridae		Cheoctovirus	353_14	Clustered	16	VC_353_14	16	0.1737	1	0.1737	2	1	1	0.75
Mycobacterium~phage~Llij	Caudovirales	Siphoviridae		Che8virus	353_14	Clustered	16	VC_353_14	16	0.1737	1	0.1737	2	1	1	0.75
Mycobacterium~phage~Phatniss	Caudovirales	Siphoviridae		Cheoctovirus	353_14	Clustered	16	VC_353_14	16	0.1737	1	0.1737	2	1	1	0.75
Mycobacterium~phage~Saal	Caudovirales	Siphoviridae		Cheoctovirus	353_14	Clustered	16	VC_353_14	16	0.1737	1	0.1737	2	1	1	0.75
Mycobacterium~phage~ShiLan	Caudovirales	Siphoviridae		Che8virus	353_14	Clustered	16	VC_353_14	16	0.1737	1	0.1737	2	1	1	0.75
Mycobacterium~phage~Sparkdehlily	Caudovirales	Siphoviridae		Cheoctovirus	353_14	Clustered	16	VC_353_14	16	0.1737	1	0.1737	2	1	1	0.75
Mycobacterium~virus~Boomer	Caudovirales	Siphoviridae		Che8virus	353_14	Clustered	16	VC_353_14	16	0.1737	1	0.1737	2	1	1	0.75
Mycobacterium~virus~Dorothy	Caudovirales	Siphoviridae		Che8virus	353_14	Clustered	16	VC_353_14	16	0.1737	1	0.1737	2	1	1	0.75
Mycobacterium~virus~Drago	Caudovirales	Siphoviridae		Che8virus	353_14	Clustered	16	VC_353_14	16	0.1737	1	0.1737	2	1	1	0.75
Mycobacterium~virus~Ibhubesi	Caudovirales	Siphoviridae		Che8virus	353_14	Clustered	16	VC_353_14	16	0.1737	1	0.1737	2	1	1	0.75
Mycobacterium~virus~PMC	Caudovirales	Siphoviridae		Che8virus	353_14	Clustered	16	VC_353_14	16	0.1737	1	0.1737	2	1	1	0.75
Mycobacterium~virus~Pacc40	Caudovirales	Siphoviridae		Che8virus	353_14	Clustered	16	VC_353_14	16	0.1737	1	0.1737	2	1	1	0.75
Mycobacterium~phage~Renaud18	Caudovirales	Siphoviridae		Cheoctovirus	353_2	Clustered/Singleton	1	VC_353_2	1	0	1	0	1	1	1	1
Mycobacterium~phage~TChen	Caudovirales	Siphoviridae		Cheoctovirus	353_3	Clustered/Singleton	1	VC_353_3	1	0	1	0	1	1	1	1
Mycobacterium~phage~ThetaBob	Caudovirales	Siphoviridae		Cheoctovirus	353_4	Clustered/Singleton	1	VC_353_4	1	0	1	0	1	1	1	1
Mycobacterium~phage~Cornie	Caudovirales	Siphoviridae		Cheoctovirus	353_5	Clustered/Singleton	1	VC_353_5	1	0	1	0	1	1	1	1
Mycobacterium~phage~Squirty	Caudovirales	Siphoviridae		Cheoctovirus	353_6	Clustered/Singleton	1	VC_353_6	1	0	1	0	1	1	1	1
Mycobacterium~phage~Bobi	Caudovirales	Siphoviridae		Cheoctovirus	353_7	Clustered	4	VC_353_7	4	0.0317	0.999843	0.0317	2	1	1	0.8333
Mycobacterium~phage~Kimberlium	Caudovirales	Siphoviridae		Cheoctovirus	353_7	Clustered	4	VC_353_7	4	0.0317	0.999843	0.0317	2	1	1	0.8333
Mycobacterium~phage~Seagreen	Caudovirales	Siphoviridae		Cheoctovirus	353_7	Clustered	4	VC_353_7	4	0.0317	0.999843	0.0317	2	1	1	0.8333
Mycobacterium~virus~Mozy	Caudovirales	Siphoviridae		Che8virus	353_7	Clustered	4	VC_353_7	4	0.0317	0.999843	0.0317	2	1	1	0.8333
Mycobacterium~phage~BuzzLyseyear	Caudovirales	Siphoviridae		Cheoctovirus	353_8	Clustered	4	VC_353_8	4	0.0392	0.999986	0.0392	2	1	1	1
Mycobacterium~phage~Job42	Caudovirales	Siphoviridae		Cheoctovirus	353_8	Clustered	4	VC_353_8	4	0.0392	0.999986	0.0392	2	1	1	1
Mycobacterium~virus~Ramsey	Caudovirales	Siphoviridae		Che8virus	353_8	Clustered	4	VC_353_8	4	0.0392	0.999986	0.0392	2	1	1	1
Mycobacterium~virus~Rockyhorror	Caudovirales	Siphoviridae		Che8virus	353_8	Clustered	4	VC_353_8	4	0.0392	0.999986	0.0392	2	1	1	1
Mycobacterium~phage~WIVsmall	Caudovirales	Siphoviridae		Cheoctovirus	353_9	Clustered/Singleton	1	VC_353_9	1	0	1	0	1	1	1	1
Mycobacterium~phage~Marvin	Caudovirales	Siphoviridae		Marvinvirus	354_0	Clustered	2	VC_354_0	2	0.8244	0.94346	0.7778	1	1	1	1
Mycobacterium~phage~MosMoris	Caudovirales	Siphoviridae		Marvinvirus	354_0	Clustered	2	VC_354_0	2	0.8244	0.94346	0.7778	1	1	1	1
Mycobacterium~phage~BigNuz	Caudovirales	Siphoviridae		Bignuzvirus	356_0	Clustered	8	VC_356_0	8	0.513	1	0.513	3	1	1	1
Mycobacterium~phage~Brusacoram	Caudovirales	Siphoviridae		Fishburnevirus	356_0	Clustered	8	VC_356_0	8	0.513	1	0.513	3	1	1	1
Mycobacterium~phage~Donovan	Caudovirales	Siphoviridae		Fishburnevirus	356_0	Clustered	8	VC_356_0	8	0.513	1	0.513	3	1	1	1
Mycobacterium~phage~Fishburne	Caudovirales	Siphoviridae		Fishburnevirus	356_0	Clustered	8	VC_356_0	8	0.513	1	0.513	3	1	1	1
Mycobacterium~phage~Jebeks	Caudovirales	Siphoviridae		Fishburnevirus	356_0	Clustered	8	VC_356_0	8	0.513	1	0.513	3	1	1	1
Mycobacterium~phage~Malithi	Caudovirales	Siphoviridae		Fishburnevirus	356_0	Clustered	8	VC_356_0	8	0.513	1	0.513	3	1	1	1
Mycobacterium~phage~Phayonce	Caudovirales	Siphoviridae		Phayoncevirus	356_0	Clustered	8	VC_356_0	8	0.513	1	0.513	3	1	1	1
Mycobacterium~phage~Shipwreck	Caudovirales	Siphoviridae		Fishburnevirus	356_0	Clustered	8	VC_356_0	8	0.513	1	0.513	3	1	1	1
Gordonia~phage~Bantam	Caudovirales	Siphoviridae		Bantamvirus	357_0	Clustered	2	VC_357_0	2	0.2083	0.939818	0.1958	2	1	1	1
Gordonia~phage~Daredevil	Caudovirales	Siphoviridae		Daredevilvirus	357_0	Clustered	2	VC_357_0	2	0.2083	0.939818	0.1958	2	1	1	1
Gordonia~phage~Bachita	Caudovirales	Siphoviridae		Smoothievirus	358_0	Clustered	4	VC_358_0	4	0.387	0.999866	0.387	1	1	1	1
Gordonia~phage~ClubL	Caudovirales	Siphoviridae		Smoothievirus	358_0	Clustered	4	VC_358_0	4	0.387	0.999866	0.387	1	1	1	1
Gordonia~phage~Cucurbita	Caudovirales	Siphoviridae		Smoothievirus	358_0	Clustered	4	VC_358_0	4	0.387	0.999866	0.387	1	1	1	1
Gordonia~phage~Smoothie	Caudovirales	Siphoviridae		Smoothievirus	358_0	Clustered	4	VC_358_0	4	0.387	0.999866	0.387	1	1	1	1
Gordonia~phage~BrutonGaster	Caudovirales	Siphoviridae		Oneupvirus	358_1	Clustered	2	VC_358_1	2	0.1111	0.942564	0.1047	2	1	1	1
Gordonia~phage~OneUp	Caudovirales	Siphoviridae		Smoothievirus	358_1	Clustered	2	VC_358_1	2	0.1111	0.942564	0.1047	2	1	1	1
Mycobacterium~phage~Archie	Caudovirales	Siphoviridae		Bronvirus	359_0	Clustered	10	VC_359_0	10	0.8067	1	0.8067	1	1	1	0.9556
Mycobacterium~phage~Crossroads	Caudovirales	Siphoviridae		Bronvirus	359_0	Clustered	10	VC_359_0	10	0.8067	1	0.8067	1	1	1	0.9556
Mycobacterium~phage~Gardann	Caudovirales	Siphoviridae		Bronvirus	359_0	Clustered	10	VC_359_0	10	0.8067	1	0.8067	1	1	1	0.9556
Mycobacterium~phage~Lolly9	Caudovirales	Siphoviridae		Bronvirus	359_0	Clustered	10	VC_359_0	10	0.8067	1	0.8067	1	1	1	0.9556
Mycobacterium~phage~Snenia	Caudovirales	Siphoviridae		Bronvirus	359_0	Clustered	10	VC_359_0	10	0.8067	1	0.8067	1	1	1	0.9556
Mycobacterium~phage~Whirlwind	Caudovirales	Siphoviridae		Bronvirus	359_0	Clustered	10	VC_359_0	10	0.8067	1	0.8067	1	1	1	0.9556
Mycobacterium~virus~Bron	Caudovirales	Siphoviridae		Bronvirus	359_0	Clustered	10	VC_359_0	10	0.8067	1	0.8067	1	1	1	0.9556
Mycobacterium~virus~Faith1	Caudovirales	Siphoviridae		Bronvirus	359_0	Clustered	10	VC_359_0	10	0.8067	1	0.8067	1	1	1	0.9556
Mycobacterium~virus~Joedirt	Caudovirales	Siphoviridae		Bronvirus	359_0	Clustered	10	VC_359_0	10	0.8067	1	0.8067	1	1	1	0.9556
Mycobacterium~virus~Rumpelstiltskin	Caudovirales	Siphoviridae		Bronvirus	359_0	Clustered	10	VC_359_0	10	0.8067	1	0.8067	1	1	1	0.9556
Burkholderia~virus~Bcep1	Caudovirales	Myoviridae		Bcep78virus	36_0	Clustered	4	VC_36_0	4	0.755	0.999558	0.7547	1	1	1	1
Burkholderia~virus~Bcep43	Caudovirales	Myoviridae		Bcep78virus	36_0	Clustered	4	VC_36_0	4	0.755	0.999558	0.7547	1	1	1	1
Burkholderia~virus~Bcep781	Caudovirales	Myoviridae		Bcep78virus	36_0	Clustered	4	VC_36_0	4	0.755	0.999558	0.7547	1	1	1	1
Burkholderia~virus~BcepNY3	Caudovirales	Myoviridae		Bcep78virus	36_0	Clustered	4	VC_36_0	4	0.755	0.999558	0.7547	1	1	1	1
Mycobacterium~phage~Bernal13	Caudovirales	Siphoviridae		Bernal13virus	360_0	Clustered/Singleton	1	VC_360_0	1	0	1	0	1	1	1	1
Mycobacterium~phage~Sparky	Caudovirales	Siphoviridae		Unassigned	360_1	Clustered/Singleton	1	VC_360_1	1	0	1	0	1	1	1	1
Mycobacterium~phage~Cheetobro	Caudovirales	Siphoviridae		Timquatrovirus	361_0	Clustered	2	VC_361_0	2	0.0647	0.95425	0.0617	2	1	1	1
Mycobacterium~virus~Fionnbarth	Caudovirales	Siphoviridae		Tm4virus	361_0	Clustered	2	VC_361_0	2	0.0647	0.95425	0.0617	2	1	1	1
Mycobacterium~phage~BarrelRoll	Caudovirales	Siphoviridae		Timquatrovirus	361_1	Clustered	16	VC_361_1	16	0.5946	1	0.5946	2	1	1	0.8833
Mycobacterium~phage~Enkosi	Caudovirales	Siphoviridae		Timquatrovirus	361_1	Clustered	16	VC_361_1	16	0.5946	1	0.5946	2	1	1	0.8833
Mycobacterium~phage~Keshu	Caudovirales	Siphoviridae		Timquatrovirus	361_1	Clustered	16	VC_361_1	16	0.5946	1	0.5946	2	1	1	0.8833
Mycobacterium~phage~Milly	Caudovirales	Siphoviridae		Timquatrovirus	361_1	Clustered	16	VC_361_1	16	0.5946	1	0.5946	2	1	1	0.8833
Mycobacterium~phage~Mufasa	Caudovirales	Siphoviridae		Timquatrovirus	361_1	Clustered	16	VC_361_1	16	0.5946	1	0.5946	2	1	1	0.8833
Mycobacterium~phage~Murucutumbu	Caudovirales	Siphoviridae		Timquatrovirus	361_1	Clustered	16	VC_361_1	16	0.5946	1	0.5946	2	1	1	0.8833
Mycobacterium~phage~ShedlockHolmes	Caudovirales	Siphoviridae		Timquatrovirus	361_1	Clustered	16	VC_361_1	16	0.5946	1	0.5946	2	1	1	0.8833
Mycobacterium~phage~TM4	Caudovirales	Siphoviridae		Tm4virus	361_1	Clustered	16	VC_361_1	16	0.5946	1	0.5946	2	1	1	0.8833
Mycobacterium~phage~Validus	Caudovirales	Siphoviridae		Timquatrovirus	361_1	Clustered	16	VC_361_1	16	0.5946	1	0.5946	2	1	1	0.8833
Mycobacterium~phage~ZoeJ	Caudovirales	Siphoviridae		Timquatrovirus	361_1	Clustered	16	VC_361_1	16	0.5946	1	0.5946	2	1	1	0.8833
Mycobacterium~virus~Anaya	Caudovirales	Siphoviridae		Tm4virus	361_1	Clustered	16	VC_361_1	16	0.5946	1	0.5946	2	1	1	0.8833
Mycobacterium~virus~Angelica	Caudovirales	Siphoviridae		Tm4virus	361_1	Clustered	16	VC_361_1	16	0.5946	1	0.5946	2	1	1	0.8833
Mycobacterium~virus~Crimd	Caudovirales	Siphoviridae		Tm4virus	361_1	Clustered	16	VC_361_1	16	0.5946	1	0.5946	2	1	1	0.8833
Mycobacterium~virus~Jaws	Caudovirales	Siphoviridae		Tm4virus	361_1	Clustered	16	VC_361_1	16	0.5946	1	0.5946	2	1	1	0.8833
Mycobacterium~virus~Macncheese	Caudovirales	Siphoviridae		Tm4virus	361_1	Clustered	16	VC_361_1	16	0.5946	1	0.5946	2	1	1	0.8833
Mycobacterium~virus~Pixie	Caudovirales	Siphoviridae		Tm4virus	361_1	Clustered	16	VC_361_1	16	0.5946	1	0.5946	2	1	1	0.8833
Mycobacterium~phage~Catdawg	Caudovirales	Siphoviridae		Corndogvirus	362_0	Clustered	4	VC_362_0	4	0.5339	0.999986	0.5339	1	1	1	1
Mycobacterium~phage~Dylan	Caudovirales	Siphoviridae		Corndogvirus	362_0	Clustered	4	VC_362_0	4	0.5339	0.999986	0.5339	1	1	1	1
Mycobacterium~virus~Corndog	Caudovirales	Siphoviridae		Corndogvirus	362_0	Clustered	4	VC_362_0	4	0.5339	0.999986	0.5339	1	1	1	1
Mycobacterium~virus~Firecracker	Caudovirales	Siphoviridae		Corndogvirus	362_0	Clustered	4	VC_362_0	4	0.5339	0.999986	0.5339	1	1	1	1
Mycobacterium~phage~Minerva	Caudovirales	Siphoviridae		Omegavirus	365_0	Clustered	4	VC_365_0	4	0.1413	0.999948	0.1413	1	1	1	1
Mycobacterium~phage~Wanda	Caudovirales	Siphoviridae		Omegavirus	365_0	Clustered	4	VC_365_0	4	0.1413	0.999948	0.1413	1	1	1	1
Mycobacterium~virus~Baka	Caudovirales	Siphoviridae		Omegavirus	365_0	Clustered	4	VC_365_0	4	0.1413	0.999948	0.1413	1	1	1	1
Mycobacterium~virus~Optimus	Caudovirales	Siphoviridae		Omegavirus	365_0	Clustered	4	VC_365_0	4	0.1413	0.999948	0.1413	1	1	1	1
Mycobacterium~phage~Redno2	Caudovirales	Siphoviridae		Omegavirus	365_1	Clustered/Singleton	1	VC_365_1	1	0	1	0	1	1	1	1
Mycobacterium~phage~Thibault	Caudovirales	Siphoviridae		Omegavirus	365_2	Clustered/Singleton	1	VC_365_2	1	0	1	0	1	1	1	1
Mycobacterium~phage~Ariel	Caudovirales	Siphoviridae		Omegavirus	365_3	Clustered	3	VC_365_3	3	0.0905	0.997218	0.0903	1	1	1	1
Mycobacterium~phage~MiaZeal	Caudovirales	Siphoviridae		Omegavirus	365_3	Clustered	3	VC_365_3	3	0.0905	0.997218	0.0903	1	1	1	1
Mycobacterium~virus~Courthouse	Caudovirales	Siphoviridae		Omegavirus	365_3	Clustered	3	VC_365_3	3	0.0905	0.997218	0.0903	1	1	1	1
Mycobacterium~virus~Littlee	Caudovirales	Siphoviridae		Omegavirus	365_4	Clustered	2	VC_365_4	2	0.0411	0.940768	0.0387	1	1	1	1
Mycobacterium~virus~Omega	Caudovirales	Siphoviridae		Omegavirus	365_4	Clustered	2	VC_365_4	2	0.0411	0.940768	0.0387	1	1	1	1
Mycobacterium~phage~FF47	Caudovirales	Siphoviridae		Ff47virus	366_0	Clustered	2	VC_366_0	2	0.2533	0.954485	0.2417	1	1	1	1
Mycobacterium~phage~Muddy	Caudovirales	Siphoviridae		Ff47virus	366_0	Clustered	2	VC_366_0	2	0.2533	0.954485	0.2417	1	1	1	1
Gordonia~phage~Fryberger	Caudovirales	Siphoviridae		Ronaldovirus	367_0	Clustered	2	VC_367_0	2	0.9604	0.89435	0.8589	1	1	1	1
Gordonia~phage~Ronaldo	Caudovirales	Siphoviridae		Ronaldovirus	367_0	Clustered	2	VC_367_0	2	0.9604	0.89435	0.8589	1	1	1	1
Streptomyces~phage~Austintatious	Caudovirales	Siphoviridae		Austintatiousvirus	368_0	Clustered	7	VC_368_0	7	0.8696	1	0.8696	3	1	1	1
Streptomyces~phage~Darolandstone	Caudovirales	Siphoviridae		Raleighvirus	368_0	Clustered	7	VC_368_0	7	0.8696	1	0.8696	3	1	1	1
Streptomyces~phage~Ididsumtinwong	Caudovirales	Siphoviridae		Austintatiousvirus	368_0	Clustered	7	VC_368_0	7	0.8696	1	0.8696	3	1	1	1
Streptomyces~phage~PapayaSalad	Caudovirales	Siphoviridae		Austintatiousvirus	368_0	Clustered	7	VC_368_0	7	0.8696	1	0.8696	3	1	1	1
Streptomyces~phage~Picard	Caudovirales	Siphoviridae		Picardvirus	368_0	Clustered	7	VC_368_0	7	0.8696	1	0.8696	3	1	1	1
Streptomyces~phage~Raleigh	Caudovirales	Siphoviridae		Raleighvirus	368_0	Clustered	7	VC_368_0	7	0.8696	1	0.8696	3	1	1	1
Streptomyces~phage~SV1	Caudovirales	Siphoviridae		Picardvirus	368_0	Clustered	7	VC_368_0	7	0.8696	1	0.8696	3	1	1	1
Mycobacterium~phage~Barnyard	Caudovirales	Siphoviridae		Barnyardvirus	369_0	Clustered	2	VC_369_0	2	0.1404	0.952015	0.1337	1	1	1	1
Mycobacterium~phage~DrLupo	Caudovirales	Siphoviridae		Barnyardvirus	369_0	Clustered	2	VC_369_0	2	0.1404	0.952015	0.1337	1	1	1	1
Mycobacterium~phage~Damien	Caudovirales	Siphoviridae		Unassigned	369_1	Clustered	5	VC_369_1	5	0.3666	1	0.3666	3	1	1	0.8
Mycobacterium~phage~Konstantine	Caudovirales	Siphoviridae		Barnyardvirus	369_1	Clustered	5	VC_369_1	5	0.3666	1	0.3666	3	1	1	0.8
Mycobacterium~phage~Oaker	Caudovirales	Siphoviridae		Unassigned	369_1	Clustered	5	VC_369_1	5	0.3666	1	0.3666	3	1	1	0.8
Mycobacterium~phage~Patience	Caudovirales	Siphoviridae		Patiencevirus	369_1	Clustered	5	VC_369_1	5	0.3666	1	0.3666	3	1	1	0.8
Mycobacterium~phage~Predator	Caudovirales	Siphoviridae		Barnyardvirus	369_1	Clustered	5	VC_369_1	5	0.3666	1	0.3666	3	1	1	0.8
Acinetobacter~phage~AB3	Caudovirales	Podoviridae		Fri1virus	37_0	Clustered	23	VC_37_0	23	1	1	1	4	2	1	1
Acinetobacter~phage~AbKT21phiIII	Caudovirales	Autographiviridae		Friunavirus	37_0	Clustered	23	VC_37_0	23	1	1	1	4	2	1	1
Acinetobacter~phage~Abp1	Caudovirales	Podoviridae		Fri1virus	37_0	Clustered	23	VC_37_0	23	1	1	1	4	2	1	1
Acinetobacter~phage~Fri1	Caudovirales	Podoviridae		Fri1virus	37_0	Clustered	23	VC_37_0	23	1	1	1	4	2	1	1
Acinetobacter~phage~IME200	Caudovirales	Podoviridae		Fri1virus	37_0	Clustered	23	VC_37_0	23	1	1	1	4	2	1	1
Acinetobacter~phage~Petty	Caudovirales	Autographiviridae		Pettyvirus	37_0	Clustered	23	VC_37_0	23	1	1	1	4	2	1	1
Acinetobacter~phage~SH-Ab~15519	Caudovirales	Autographiviridae		Friunavirus	37_0	Clustered	23	VC_37_0	23	1	1	1	4	2	1	1
Acinetobacter~phage~WCHABP5	Caudovirales	Autographiviridae		Friunavirus	37_0	Clustered	23	VC_37_0	23	1	1	1	4	2	1	1
Acinetobacter~phage~phiAB1	Caudovirales	Podoviridae		Fri1virus	37_0	Clustered	23	VC_37_0	23	1	1	1	4	2	1	1
Acinetobacter~phage~phiAB6	Caudovirales	Autographiviridae		Friunavirus	37_0	Clustered	23	VC_37_0	23	1	1	1	4	2	1	1
Acinetobacter~phage~vB_AbaP_46-62_Aci07	Caudovirales	Autographiviridae		Friunavirus	37_0	Clustered	23	VC_37_0	23	1	1	1	4	2	1	1
Acinetobacter~phage~vB_AbaP_AS11	Caudovirales	Autographiviridae		Friunavirus	37_0	Clustered	23	VC_37_0	23	1	1	1	4	2	1	1
Acinetobacter~phage~vB_AbaP_AS12	Caudovirales	Autographiviridae		Friunavirus	37_0	Clustered	23	VC_37_0	23	1	1	1	4	2	1	1
Acinetobacter~phage~vB_AbaP_Acibel007	Caudovirales	Autographiviridae		Daemvirus	37_0	Clustered	23	VC_37_0	23	1	1	1	4	2	1	1
Acinetobacter~phage~vB_AbaP_B09_Aci08	Caudovirales	Autographiviridae		Friunavirus	37_0	Clustered	23	VC_37_0	23	1	1	1	4	2	1	1
Acinetobacter~phage~vB_AbaP_B1	Caudovirales	Autographiviridae		Friunavirus	37_0	Clustered	23	VC_37_0	23	1	1	1	4	2	1	1
Acinetobacter~phage~vB_AbaP_B3	Caudovirales	Autographiviridae		Friunavirus	37_0	Clustered	23	VC_37_0	23	1	1	1	4	2	1	1
Acinetobacter~phage~vB_AbaP_B5	Caudovirales	Autographiviridae		Friunavirus	37_0	Clustered	23	VC_37_0	23	1	1	1	4	2	1	1
Acinetobacter~phage~vB_AbaP_D2	Caudovirales	Autographiviridae		Friunavirus	37_0	Clustered	23	VC_37_0	23	1	1	1	4	2	1	1
Acinetobacter~phage~vB_AbaP_PD-6A3	Caudovirales	Podoviridae		Fri1virus	37_0	Clustered	23	VC_37_0	23	1	1	1	4	2	1	1
Acinetobacter~phage~vB_AbaP_PD-AB9	Caudovirales	Podoviridae		Fri1virus	37_0	Clustered	23	VC_37_0	23	1	1	1	4	2	1	1
Acinetobacter~phage~vB_ApiP_P1	Caudovirales	Autographiviridae		Friunavirus	37_0	Clustered	23	VC_37_0	23	1	1	1	4	2	1	1
Acinetobacter~phage~vB_ApiP_P2	Caudovirales	Autographiviridae		Friunavirus	37_0	Clustered	23	VC_37_0	23	1	1	1	4	2	1	1
Gordonia~phage~Sour	Caudovirales	Siphoviridae		Sourvirus	371_0	Clustered/Singleton	1	VC_371_0	1	0	1	0	1	1	1	1
Mycobacterium~phage~Catalina	Caudovirales	Siphoviridae		Fromanvirus	372_0	Clustered	4	VC_372_0	4	0.0758	0.999987	0.0758	2	1	1	1
Mycobacterium~phage~Pioneer	Caudovirales	Siphoviridae		Fromanvirus	372_0	Clustered	4	VC_372_0	4	0.0758	0.999987	0.0758	2	1	1	1
Mycobacterium~virus~Alma	Caudovirales	Siphoviridae		L5virus	372_0	Clustered	4	VC_372_0	4	0.0758	0.999987	0.0758	2	1	1	1
Mycobacterium~virus~Packman	Caudovirales	Siphoviridae		L5virus	372_0	Clustered	4	VC_372_0	4	0.0758	0.999987	0.0758	2	1	1	1
Mycobacterium~phage~40AC	Caudovirales	Siphoviridae		Fromanvirus	372_1	Clustered	12	VC_372_1	12	0.2092	1	0.2092	2	1	1	0.9848
Mycobacterium~phage~Artemis2UCLA	Caudovirales	Siphoviridae		Fromanvirus	372_1	Clustered	12	VC_372_1	12	0.2092	1	0.2092	2	1	1	0.9848
Mycobacterium~phage~Blue7	Caudovirales	Siphoviridae		Fromanvirus	372_1	Clustered	12	VC_372_1	12	0.2092	1	0.2092	2	1	1	0.9848
Mycobacterium~phage~CloudWang3	Caudovirales	Siphoviridae		Fromanvirus	372_1	Clustered	12	VC_372_1	12	0.2092	1	0.2092	2	1	1	0.9848
Mycobacterium~phage~EagleEye	Caudovirales	Siphoviridae		Fromanvirus	372_1	Clustered	12	VC_372_1	12	0.2092	1	0.2092	2	1	1	0.9848
Mycobacterium~phage~Phlei	Caudovirales	Siphoviridae		Fromanvirus	372_1	Clustered	12	VC_372_1	12	0.2092	1	0.2092	2	1	1	0.9848
Mycobacterium~phage~VohminGhazi	Caudovirales	Siphoviridae		Fromanvirus	372_1	Clustered	12	VC_372_1	12	0.2092	1	0.2092	2	1	1	0.9848
Mycobacterium~phage~Zaka	Caudovirales	Siphoviridae		Fromanvirus	372_1	Clustered	12	VC_372_1	12	0.2092	1	0.2092	2	1	1	0.9848
Mycobacterium~virus~Ericb	Caudovirales	Siphoviridae		L5virus	372_1	Clustered	12	VC_372_1	12	0.2092	1	0.2092	2	1	1	0.9848
Mycobacterium~virus~Gladiator	Caudovirales	Siphoviridae		L5virus	372_1	Clustered	12	VC_372_1	12	0.2092	1	0.2092	2	1	1	0.9848
Mycobacterium~virus~Hammer	Caudovirales	Siphoviridae		L5virus	372_1	Clustered	12	VC_372_1	12	0.2092	1	0.2092	2	1	1	0.9848
Mycobacterium~virus~Jeffabunny	Caudovirales	Siphoviridae		L5virus	372_1	Clustered	12	VC_372_1	12	0.2092	1	0.2092	2	1	1	0.9848
Mycobacterium~phage~20ES	Caudovirales	Siphoviridae		Fromanvirus	372_2	Clustered	28	VC_372_2	28	0.4494	1	0.4494	2	1	1	0.8942
Mycobacterium~phage~Adzzy	Caudovirales	Siphoviridae		Fromanvirus	372_2	Clustered	28	VC_372_2	28	0.4494	1	0.4494	2	1	1	0.8942
Mycobacterium~phage~AnnaL29	Caudovirales	Siphoviridae		Fromanvirus	372_2	Clustered	28	VC_372_2	28	0.4494	1	0.4494	2	1	1	0.8942
Mycobacterium~phage~ArcherNM	Caudovirales	Siphoviridae		Fromanvirus	372_2	Clustered	28	VC_372_2	28	0.4494	1	0.4494	2	1	1	0.8942
Mycobacterium~phage~Bactobuster	Caudovirales	Siphoviridae		Fromanvirus	372_2	Clustered	28	VC_372_2	28	0.4494	1	0.4494	2	1	1	0.8942
Mycobacterium~phage~CRB1	Caudovirales	Siphoviridae		Fromanvirus	372_2	Clustered	28	VC_372_2	28	0.4494	1	0.4494	2	1	1	0.8942
Mycobacterium~phage~Chy4	Caudovirales	Siphoviridae		Fromanvirus	372_2	Clustered	28	VC_372_2	28	0.4494	1	0.4494	2	1	1	0.8942
Mycobacterium~phage~Chy5	Caudovirales	Siphoviridae		Fromanvirus	372_2	Clustered	28	VC_372_2	28	0.4494	1	0.4494	2	1	1	0.8942
Mycobacterium~phage~Echild	Caudovirales	Siphoviridae		Fromanvirus	372_2	Clustered	28	VC_372_2	28	0.4494	1	0.4494	2	1	1	0.8942
Mycobacterium~phage~Equemioh13	Caudovirales	Siphoviridae		Fromanvirus	372_2	Clustered	28	VC_372_2	28	0.4494	1	0.4494	2	1	1	0.8942
Mycobacterium~phage~EvilGenius	Caudovirales	Siphoviridae		Fromanvirus	372_2	Clustered	28	VC_372_2	28	0.4494	1	0.4494	2	1	1	0.8942
Mycobacterium~phage~First	Caudovirales	Siphoviridae		Fromanvirus	372_2	Clustered	28	VC_372_2	28	0.4494	1	0.4494	2	1	1	0.8942
Mycobacterium~phage~LadyBird	Caudovirales	Siphoviridae		Fromanvirus	372_2	Clustered	28	VC_372_2	28	0.4494	1	0.4494	2	1	1	0.8942
Mycobacterium~phage~Larenn	Caudovirales	Siphoviridae		Fromanvirus	372_2	Clustered	28	VC_372_2	28	0.4494	1	0.4494	2	1	1	0.8942
Mycobacterium~phage~Loser	Caudovirales	Siphoviridae		Fromanvirus	372_2	Clustered	28	VC_372_2	28	0.4494	1	0.4494	2	1	1	0.8942
Mycobacterium~phage~Luchador	Caudovirales	Siphoviridae		Fromanvirus	372_2	Clustered	28	VC_372_2	28	0.4494	1	0.4494	2	1	1	0.8942
Mycobacterium~phage~Mulciber	Caudovirales	Siphoviridae		Fromanvirus	372_2	Clustered	28	VC_372_2	28	0.4494	1	0.4494	2	1	1	0.8942
Mycobacterium~phage~Piro94	Caudovirales	Siphoviridae		Fromanvirus	372_2	Clustered	28	VC_372_2	28	0.4494	1	0.4494	2	1	1	0.8942
Mycobacterium~phage~RedRock	Caudovirales	Siphoviridae		L5virus	372_2	Clustered	28	VC_372_2	28	0.4494	1	0.4494	2	1	1	0.8942
Mycobacterium~phage~SWU1	Caudovirales	Siphoviridae		L5virus	372_2	Clustered	28	VC_372_2	28	0.4494	1	0.4494	2	1	1	0.8942
Mycobacterium~phage~Serenity	Caudovirales	Siphoviridae		Fromanvirus	372_2	Clustered	28	VC_372_2	28	0.4494	1	0.4494	2	1	1	0.8942
Mycobacterium~phage~SweetiePie	Caudovirales	Siphoviridae		Fromanvirus	372_2	Clustered	28	VC_372_2	28	0.4494	1	0.4494	2	1	1	0.8942
Mycobacterium~phage~Trixie	Caudovirales	Siphoviridae		L5virus	372_2	Clustered	28	VC_372_2	28	0.4494	1	0.4494	2	1	1	0.8942
Mycobacterium~phage~Turbido	Caudovirales	Siphoviridae		L5virus	372_2	Clustered	28	VC_372_2	28	0.4494	1	0.4494	2	1	1	0.8942
Mycobacterium~virus~Che12	Caudovirales	Siphoviridae		L5virus	372_2	Clustered	28	VC_372_2	28	0.4494	1	0.4494	2	1	1	0.8942
Mycobacterium~virus~D29	Caudovirales	Siphoviridae		L5virus	372_2	Clustered	28	VC_372_2	28	0.4494	1	0.4494	2	1	1	0.8942
Mycobacterium~virus~L5	Caudovirales	Siphoviridae		L5virus	372_2	Clustered	28	VC_372_2	28	0.4494	1	0.4494	2	1	1	0.8942
Mycobacterium~virus~Pukovnik	Caudovirales	Siphoviridae		L5virus	372_2	Clustered	28	VC_372_2	28	0.4494	1	0.4494	2	1	1	0.8942
Mycobacterium~phage~Anubis	Caudovirales	Siphoviridae		Fromanvirus	373_0	Clustered	11	VC_373_0	11	0.2565	1	0.2565	2	1	1	1
Mycobacterium~phage~BTCU-1	Caudovirales	Siphoviridae		Fromanvirus	373_0	Clustered	11	VC_373_0	11	0.2565	1	0.2565	2	1	1	1
Mycobacterium~phage~Jobu08	Caudovirales	Siphoviridae		Fromanvirus	373_0	Clustered	11	VC_373_0	11	0.2565	1	0.2565	2	1	1	1
Mycobacterium~phage~MarQuardt	Caudovirales	Siphoviridae		Fromanvirus	373_0	Clustered	11	VC_373_0	11	0.2565	1	0.2565	2	1	1	1
Mycobacterium~phage~Phantastic	Caudovirales	Siphoviridae		Fromanvirus	373_0	Clustered	11	VC_373_0	11	0.2565	1	0.2565	2	1	1	1
Mycobacterium~phage~Rockstar	Caudovirales	Siphoviridae		L5virus	373_0	Clustered	11	VC_373_0	11	0.2565	1	0.2565	2	1	1	1
Mycobacterium~phage~Tiffany	Caudovirales	Siphoviridae		Fromanvirus	373_0	Clustered	11	VC_373_0	11	0.2565	1	0.2565	2	1	1	1
Mycobacterium~virus~Bxz2	Caudovirales	Siphoviridae		L5virus	373_0	Clustered	11	VC_373_0	11	0.2565	1	0.2565	2	1	1	1
Mycobacterium~virus~Heldan	Caudovirales	Siphoviridae		L5virus	373_0	Clustered	11	VC_373_0	11	0.2565	1	0.2565	2	1	1	1
Mycobacterium~virus~JHC117	Caudovirales	Siphoviridae		L5virus	373_0	Clustered	11	VC_373_0	11	0.2565	1	0.2565	2	1	1	1
Mycobacterium~virus~Microwolf	Caudovirales	Siphoviridae		L5virus	373_0	Clustered	11	VC_373_0	11	0.2565	1	0.2565	2	1	1	1
Mycobacterium~phage~BellusTerra	Caudovirales	Siphoviridae		Fromanvirus	373_1	Clustered	19	VC_373_1	19	0.3985	1	0.3985	2	1	1	0.883
Mycobacterium~phage~HINdeR	Caudovirales	Siphoviridae		Fromanvirus	373_1	Clustered	19	VC_373_1	19	0.3985	1	0.3985	2	1	1	0.883
Mycobacterium~phage~Iracema64	Caudovirales	Siphoviridae		Fromanvirus	373_1	Clustered	19	VC_373_1	19	0.3985	1	0.3985	2	1	1	0.883
Mycobacterium~phage~Kampy	Caudovirales	Siphoviridae		Fromanvirus	373_1	Clustered	19	VC_373_1	19	0.3985	1	0.3985	2	1	1	0.883
Mycobacterium~phage~Nyxis	Caudovirales	Siphoviridae		Fromanvirus	373_1	Clustered	19	VC_373_1	19	0.3985	1	0.3985	2	1	1	0.883
Mycobacterium~phage~Obama12	Caudovirales	Siphoviridae		L5virus	373_1	Clustered	19	VC_373_1	19	0.3985	1	0.3985	2	1	1	0.883
Mycobacterium~phage~RhynO	Caudovirales	Siphoviridae		Fromanvirus	373_1	Clustered	19	VC_373_1	19	0.3985	1	0.3985	2	1	1	0.883
Mycobacterium~phage~Severus	Caudovirales	Siphoviridae		Fromanvirus	373_1	Clustered	19	VC_373_1	19	0.3985	1	0.3985	2	1	1	0.883
Mycobacterium~phage~Sheen	Caudovirales	Siphoviridae		Fromanvirus	373_1	Clustered	19	VC_373_1	19	0.3985	1	0.3985	2	1	1	0.883
Mycobacterium~phage~Timshel	Caudovirales	Siphoviridae		L5virus	373_1	Clustered	19	VC_373_1	19	0.3985	1	0.3985	2	1	1	0.883
Mycobacterium~phage~Trike	Caudovirales	Siphoviridae		Fromanvirus	373_1	Clustered	19	VC_373_1	19	0.3985	1	0.3985	2	1	1	0.883
Mycobacterium~phage~Twister	Caudovirales	Siphoviridae		L5virus	373_1	Clustered	19	VC_373_1	19	0.3985	1	0.3985	2	1	1	0.883
Mycobacterium~phage~Wile	Caudovirales	Siphoviridae		Fromanvirus	373_1	Clustered	19	VC_373_1	19	0.3985	1	0.3985	2	1	1	0.883
Mycobacterium~virus~Arturo	Caudovirales	Siphoviridae		L5virus	373_1	Clustered	19	VC_373_1	19	0.3985	1	0.3985	2	1	1	0.883
Mycobacterium~virus~Backyardigan	Caudovirales	Siphoviridae		L5virus	373_1	Clustered	19	VC_373_1	19	0.3985	1	0.3985	2	1	1	0.883
Mycobacterium~virus~Goose	Caudovirales	Siphoviridae		L5virus	373_1	Clustered	19	VC_373_1	19	0.3985	1	0.3985	2	1	1	0.883
Mycobacterium~virus~LHTSCC	Caudovirales	Siphoviridae		L5virus	373_1	Clustered	19	VC_373_1	19	0.3985	1	0.3985	2	1	1	0.883
Mycobacterium~virus~Peaches	Caudovirales	Siphoviridae		L5virus	373_1	Clustered	19	VC_373_1	19	0.3985	1	0.3985	2	1	1	0.883
Mycobacterium~virus~Rebeuca	Caudovirales	Siphoviridae		L5virus	373_1	Clustered	19	VC_373_1	19	0.3985	1	0.3985	2	1	1	0.883
Mycobacterium~phage~Fredward	Caudovirales	Siphoviridae		Fromanvirus	374_0	Clustered	4	VC_374_0	4	0.1212	0.999987	0.1212	2	1	1	1
Mycobacterium~phage~Smeadley	Caudovirales	Siphoviridae		Fromanvirus	374_0	Clustered	4	VC_374_0	4	0.1212	0.999987	0.1212	2	1	1	1
Mycobacterium~virus~Astro	Caudovirales	Siphoviridae		L5virus	374_0	Clustered	4	VC_374_0	4	0.1212	0.999987	0.1212	2	1	1	1
Mycobacterium~virus~Saintus	Caudovirales	Siphoviridae		L5virus	374_0	Clustered	4	VC_374_0	4	0.1212	0.999987	0.1212	2	1	1	1
Mycobacterium~phage~Chadwick	Caudovirales	Siphoviridae		Fromanvirus	374_1	Clustered	11	VC_374_1	11	0.3465	1	0.3465	2	1	1	1
Mycobacterium~phage~Conspiracy	Caudovirales	Siphoviridae		Fromanvirus	374_1	Clustered	11	VC_374_1	11	0.3465	1	0.3465	2	1	1	1
Mycobacterium~phage~Jovo	Caudovirales	Siphoviridae		Fromanvirus	374_1	Clustered	11	VC_374_1	11	0.3465	1	0.3465	2	1	1	1
Mycobacterium~phage~LittleCherry	Caudovirales	Siphoviridae		Fromanvirus	374_1	Clustered	11	VC_374_1	11	0.3465	1	0.3465	2	1	1	1
Mycobacterium~phage~Swirley	Caudovirales	Siphoviridae		Fromanvirus	374_1	Clustered	11	VC_374_1	11	0.3465	1	0.3465	2	1	1	1
Mycobacterium~phage~Theia	Caudovirales	Siphoviridae		Fromanvirus	374_1	Clustered	11	VC_374_1	11	0.3465	1	0.3465	2	1	1	1
Mycobacterium~phage~Tiger	Caudovirales	Siphoviridae		L5virus	374_1	Clustered	11	VC_374_1	11	0.3465	1	0.3465	2	1	1	1
Mycobacterium~phage~UnionJack	Caudovirales	Siphoviridae		Fromanvirus	374_1	Clustered	11	VC_374_1	11	0.3465	1	0.3465	2	1	1	1
Mycobacterium~virus~Benedict	Caudovirales	Siphoviridae		L5virus	374_1	Clustered	11	VC_374_1	11	0.3465	1	0.3465	2	1	1	1
Mycobacterium~virus~Cuco	Caudovirales	Siphoviridae		L5virus	374_1	Clustered	11	VC_374_1	11	0.3465	1	0.3465	2	1	1	1
Mycobacterium~virus~George	Caudovirales	Siphoviridae		L5virus	374_1	Clustered	11	VC_374_1	11	0.3465	1	0.3465	2	1	1	1
Rhodococcus~phage~CosmicSans	Caudovirales	Siphoviridae		Rerduovirus	375_0	Clustered	5	VC_375_0	5	0.173	1	0.173	3	1	1	1
Rhodococcus~phage~Hiro	Caudovirales	Siphoviridae		Rerduovirus	375_0	Clustered	5	VC_375_0	5	0.173	1	0.173	3	1	1	1
Rhodococcus~phage~RER2	Caudovirales	Siphoviridae		Rer2virus	375_0	Clustered	5	VC_375_0	5	0.173	1	0.173	3	1	1	1
Rhodococcus~phage~Takoda	Caudovirales	Siphoviridae		Rerduovirus	375_0	Clustered	5	VC_375_0	5	0.173	1	0.173	3	1	1	1
Rhodococcus~virus~RGL3	Caudovirales	Siphoviridae		Unassigned	375_0	Clustered	5	VC_375_0	5	0.173	1	0.173	3	1	1	1
Mycobacterium~phage~Angel	Caudovirales	Siphoviridae		Liefievirus	376_0	Clustered	9	VC_376_0	9	0.5302	1	0.5302	1	1	1	1
Mycobacterium~phage~Cambiare	Caudovirales	Siphoviridae		Liefievirus	376_0	Clustered	9	VC_376_0	9	0.5302	1	0.5302	1	1	1	1
Mycobacterium~phage~FlagStaff	Caudovirales	Siphoviridae		Liefievirus	376_0	Clustered	9	VC_376_0	9	0.5302	1	0.5302	1	1	1	1
Mycobacterium~phage~Jolie2	Caudovirales	Siphoviridae		Liefievirus	376_0	Clustered	9	VC_376_0	9	0.5302	1	0.5302	1	1	1	1
Mycobacterium~phage~Leo	Caudovirales	Siphoviridae		Liefievirus	376_0	Clustered	9	VC_376_0	9	0.5302	1	0.5302	1	1	1	1
Mycobacterium~phage~MOOREtheMARYer	Caudovirales	Siphoviridae		Liefievirus	376_0	Clustered	9	VC_376_0	9	0.5302	1	0.5302	1	1	1	1
Mycobacterium~phage~Sneeze	Caudovirales	Siphoviridae		Liefievirus	376_0	Clustered	9	VC_376_0	9	0.5302	1	0.5302	1	1	1	1
Mycobacterium~virus~Halo	Caudovirales	Siphoviridae		Liefievirus	376_0	Clustered	9	VC_376_0	9	0.5302	1	0.5302	1	1	1	1
Mycobacterium~virus~Liefie	Caudovirales	Siphoviridae		Liefievirus	376_0	Clustered	9	VC_376_0	9	0.5302	1	0.5302	1	1	1	1
Mycobacterium~phage~Bongo	Caudovirales	Siphoviridae		Bongovirus	377_0	Clustered	3	VC_377_0	3	0.5449	0.997602	0.5436	2	1	1	1
Mycobacterium~phage~PegLeg	Caudovirales	Siphoviridae		Bongovirus	377_0	Clustered	3	VC_377_0	3	0.5449	0.997602	0.5436	2	1	1	1
Mycobacterium~phage~Rey	Caudovirales	Siphoviridae		Reyvirus	377_0	Clustered	3	VC_377_0	3	0.5449	0.997602	0.5436	2	1	1	1
Haloarcula~californiae~icosahedral~virus~1	Halopanivirales	Sphaerolipoviridae		Alphasphaerolipovirus	378_0	Clustered	4	VC_378_0	4	1	1	1	1	1	1	1
Haloarcula~hispanica~icosahedral~virus~2	Halopanivirales	Sphaerolipoviridae		Alphasphaerolipovirus	378_0	Clustered	4	VC_378_0	4	1	1	1	1	1	1	1
Haloarcula~hispanica~virus~PH1	Halopanivirales	Sphaerolipoviridae		Alphasphaerolipovirus	378_0	Clustered	4	VC_378_0	4	1	1	1	1	1	1	1
Haloarcula~hispanica~virus~SH1	Halopanivirales	Sphaerolipoviridae		Alphasphaerolipovirus	378_0	Clustered	4	VC_378_0	4	1	1	1	1	1	1	1
Haloarcula~hispanica~pleomorphic~virus~1	Haloruvirales	Pleolipoviridae		Alphapleolipovirus	379_0	Clustered	5	VC_379_0	5	1	1	1	1	1	1	1
Haloarcula~hispanica~pleomorphic~virus~2	Haloruvirales	Pleolipoviridae		Alphapleolipovirus	379_0	Clustered	5	VC_379_0	5	1	1	1	1	1	1	1
Halorubrum~pleomorphic~virus~1	Haloruvirales	Pleolipoviridae		Alphapleolipovirus	379_0	Clustered	5	VC_379_0	5	1	1	1	1	1	1	1
Halorubrum~pleomorphic~virus~2	Haloruvirales	Pleolipoviridae		Alphapleolipovirus	379_0	Clustered	5	VC_379_0	5	1	1	1	1	1	1	1
Halorubrum~pleomorphic~virus~6	Haloruvirales	Pleolipoviridae		Alphapleolipovirus	379_0	Clustered	5	VC_379_0	5	1	1	1	1	1	1	1
Acinetobacter~phage~AM101	Caudovirales	Myoviridae		Unassigned	38_0	Clustered	10	VC_38_0	10	0.2467	1	0.2467	1	1	1	0.9111
Acinetobacter~phage~AbTZA1	Caudovirales	Myoviridae		Unassigned	38_0	Clustered	10	VC_38_0	10	0.2467	1	0.2467	1	1	1	0.9111
Acinetobacter~phage~KARL-1	Caudovirales	Myoviridae		Unassigned	38_0	Clustered	10	VC_38_0	10	0.2467	1	0.2467	1	1	1	0.9111
Acinetobacter~phage~vB_AbaM_PhT2	Caudovirales	Myoviridae		Unassigned	38_0	Clustered	10	VC_38_0	10	0.2467	1	0.2467	1	1	1	0.9111
Acinetobacter~phage~vB_AbaP_Apostate	Caudovirales	Myoviridae		Unassigned	38_0	Clustered	10	VC_38_0	10	0.2467	1	0.2467	1	1	1	0.9111
Acinetobacter~phage~vB_AbaP_Berthold	Caudovirales	Myoviridae		Unassigned	38_0	Clustered	10	VC_38_0	10	0.2467	1	0.2467	1	1	1	0.9111
Acinetobacter~phage~vB_AbaP_Kimel	Caudovirales	Myoviridae		Unassigned	38_0	Clustered	10	VC_38_0	10	0.2467	1	0.2467	1	1	1	0.9111
Acinetobacter~phage~vB_AbaP_Konradin	Caudovirales	Myoviridae		Unassigned	38_0	Clustered	10	VC_38_0	10	0.2467	1	0.2467	1	1	1	0.9111
Acinetobacter~phage~vB_AbaP_Lazarus	Caudovirales	Myoviridae		Unassigned	38_0	Clustered	10	VC_38_0	10	0.2467	1	0.2467	1	1	1	0.9111
Acinetobacter~phage~vB_ApiM_fHyAci03	Caudovirales	Myoviridae		Unassigned	38_0	Clustered	10	VC_38_0	10	0.2467	1	0.2467	1	1	1	0.9111
Acinetobacter~phage~Acj61	Caudovirales	Myoviridae		Unassigned	38_1	Clustered/Singleton	1	VC_38_1	1	0	1	0	1	1	1	1
Acinetobacter~phage~Acj9	Caudovirales	Myoviridae		Unassigned	38_2	Clustered/Singleton	1	VC_38_2	1	0	1	0	1	1	1	1
Acinetobacter~phage~ZZ1	Caudovirales	Myoviridae		Unassigned	38_3	Clustered/Singleton	1	VC_38_3	1	0	1	0	1	1	1	1
Acinetobacter~phage~Ac42	Caudovirales	Myoviridae		Unassigned	38_4	Clustered/Singleton	1	VC_38_4	1	0	1	0	1	1	1	1
Acinetobacter~virus~133	Caudovirales	Myoviridae		Unassigned	38_5	Clustered/Singleton	1	VC_38_5	1	0	1	0	1	1	1	1
Haloarcula~hispanica~pleomorphic~virus~3	Haloruvirales	Pleolipoviridae		Betapleolipovirus	380_0	Clustered	2	VC_380_0	2	0.8086	0.729854	0.5902	1	1	1	1
Haloarcula~hispanica~pleomorphic~virus~4	Haloruvirales	Pleolipoviridae		Betapleolipovirus	380_0	Clustered	2	VC_380_0	2	0.8086	0.729854	0.5902	1	1	1	1
Halorubrum~pleomorphic~virus~10	Haloruvirales	Pleolipoviridae		Betapleolipovirus	381_0	Clustered	3	VC_381_0	3	0.7946	0.959572	0.7625	1	1	1	1
Halorubrum~pleomorphic~virus~11	Haloruvirales	Pleolipoviridae		Betapleolipovirus	381_0	Clustered	3	VC_381_0	3	0.7946	0.959572	0.7625	1	1	1	1
Halorubrum~pleomorphic~virus~12	Haloruvirales	Pleolipoviridae		Betapleolipovirus	381_0	Clustered	3	VC_381_0	3	0.7946	0.959572	0.7625	1	1	1	1
Halovirus~HCTV-1	Unassigned	Unassigned		Unassigned	382_0	Clustered	3	VC_382_0	3	0.8888	0.988673	0.8788	1	1	1	1
Halovirus~HCTV-5	Unassigned	Unassigned		Unassigned	382_0	Clustered	3	VC_382_0	3	0.8888	0.988673	0.8788	1	1	1	1
Halovirus~HVTV-1	Unassigned	Unassigned		Unassigned	382_0	Clustered	3	VC_382_0	3	0.8888	0.988673	0.8788	1	1	1	1
Halorubrum~phage~HF2	Caudovirales	Myoviridae		Unassigned	383_0	Clustered	3	VC_383_0	3	0.672	0.99314	0.6674	1	1	1	1
Halovirus~HRTV-5	Caudovirales	Myoviridae		Unassigned	383_0	Clustered	3	VC_383_0	3	0.672	0.99314	0.6674	1	1	1	1
Halovirus~HRTV-8	Caudovirales	Myoviridae		Unassigned	383_0	Clustered	3	VC_383_0	3	0.672	0.99314	0.6674	1	1	1	1
Halovirus~HCTV-2	Unassigned	Unassigned		Unassigned	385_0	Clustered	2	VC_385_0	2	0.4735	0.855578	0.4051	1	1	1	1
Halovirus~HHTV-2	Unassigned	Unassigned		Unassigned	385_0	Clustered	2	VC_385_0	2	0.4735	0.855578	0.4051	1	1	1	1
Helicobacter~phage~1961P	Caudovirales	Podoviridae		Una961virus	386_0	Clustered	4	VC_386_0	4	1	1	1	2	1	1	1
Helicobacter~phage~KHP30	Caudovirales	Podoviridae		Una961virus	386_0	Clustered	4	VC_386_0	4	1	1	1	2	1	1	1
Helicobacter~phage~KHP40	Caudovirales	Podoviridae		Una961virus	386_0	Clustered	4	VC_386_0	4	1	1	1	2	1	1	1
Helicobacter~phage~phiHP33	Caudovirales	Podoviridae		Schmidvirus	386_0	Clustered	4	VC_386_0	4	1	1	1	2	1	1	1
Lactobacillus~phage~Lenus	Caudovirales	Siphoviridae		Lenusvirus	387_0	Clustered	3	VC_387_0	3	0.3015	0.997897	0.3008	1	1	1	1
Lactobacillus~phage~Nyseid	Caudovirales	Siphoviridae		Lenusvirus	387_0	Clustered	3	VC_387_0	3	0.3015	0.997897	0.3008	1	1	1	1
Lactobacillus~phage~SA-C12	Caudovirales	Siphoviridae		Lenusvirus	387_0	Clustered	3	VC_387_0	3	0.3015	0.997897	0.3008	1	1	1	1
Lactobacillus~phage~ATCC~8014-B2	Caudovirales	Siphoviridae		Douglaswolinvirus	387_1	Clustered	4	VC_387_1	4	0.3556	0.999971	0.3556	2	1	1	1
Lactobacillus~phage~Maenad	Caudovirales	Siphoviridae		Maenadvirus	387_1	Clustered	4	VC_387_1	4	0.3556	0.999971	0.3556	2	1	1	1
Lactobacillus~phage~P1	Caudovirales	Siphoviridae		Maenadvirus	387_1	Clustered	4	VC_387_1	4	0.3556	0.999971	0.3556	2	1	1	1
Lactobacillus~phage~Satyr	Caudovirales	Siphoviridae		Maenadvirus	387_1	Clustered	4	VC_387_1	4	0.3556	0.999971	0.3556	2	1	1	1
Lactobacillus~phage~LF1	Caudovirales	Siphoviridae		Unassigned	388_0	Clustered	2	VC_388_0	2	0.137	0.941661	0.129	1	1	1	1
Lactobacillus~phage~phiPYB5	Caudovirales	Siphoviridae		Unassigned	388_0	Clustered	2	VC_388_0	2	0.137	0.941661	0.129	1	1	1	1
[truncated: 1,525 more rows]

## Sheet: ST4
Table S4		Results of ANI analysis between phages in this study and registered Stephanstirmvirinae phages
		ΦWec179	ΦWec181	ΦWec181	ΦWec187	ΦWec188	ΦWec190	Enterobacteria phage ECGD1	Campylobacter phage A110a	Campylobacter phage A145	Campylobacter phage A150	Campylobacter phage B15	Campylobacter phage C3	Escherichia phage vB_vPM_PD114	Phapecoctavirus ESCO13	Escherichia phage arall	Escherichia phage inny	Escherichia phage outra	Escherichia virus phAPEC8	Klebsiella phage vB_KpM_FBKp34	Klebsiella phage 05F01	Escherichia phage PaulScherrer	Escherichia phage EmilieFrey	Escherichia phage JohannJBalmer	Serratia phage KKP_3264	Escherichia phage JLBYU50	Escherichia phage BI-EHEC	Escherichia phage dw-ec	Escherichia phage SKA64	Escherichia phage vB_EcoM_PD211	Escherichia phage vB_EcoM_ASO2A	Escherichia phage vB_EcoM_ESCO25	Escherichia phage vB_EcoM_ESCO32	Escherichia phage vB_EcoM_ESCO37	Escherichia phage vB_EcoM_ESCO8	Escherichia phage vB_EcoM_ESCO9	Escherichia phage vB_EcoM_REC	Escherichia phage pEC-M2929-1AR.1	Klebsiella phage KP13-16	Klebsiella phage KP13-26	Acinetobacter phage vB_AbaM_ ABPW7	Salmonella phage UAB_1	Escherichia phage ECO340P1	Escherichia phage ECO340P2	Escherichia phage vB_EcoM_DE16	Escherichia phage EC_OE_11	Escherichia phage MRostami-2023b	Escherichia phage vB_EcoM_3A1_SA_NWU	Escherichia phage vB_EcoM_10C3_SA_NWU
phage name		179_179_GCA_026273265.1_ASM2627326v1_genomic	181_GCA_026273275.1_ASM2627327v1_genomic	186_GCA_026273285.1_ASM2627328v1_genomic	187_GCA_026273295.1_ASM2627329v1_genomic	188_GCA_026273305.1_ASM2627330v1_genomic	190_GCA_026273325.1_ASM2627332v1_genomic	GCA_002609205.1_ASM260920v1_genomic	GCA_002956545.1_ASM295654v1_genomic	GCA_002956845.1_ASM295684v1_genomic	GCA_002956895.1_ASM295689v1_genomic	GCA_002956955.1_ASM295695v1_genomic	GCA_002957035.1_ASM295703v1_genomic	GCA_003575325.1_ASM357532v1_genomic	GCA_004768905.1_ASM476890v1_genomic	GCA_010120175.1_ASM1012017v1_genomic	GCA_010120395.1_ASM1012039v1_genomic	GCA_010120895.1_ASM1012089v1_genomic	GCA_016455565.1_ASM1645556v1_genomic	GCA_016811455.1_ASM1681145v1_genomic	GCA_017903435.1_ASM1790343v1_genomic	GCA_020892745.1_ASM2089274v1_genomic	GCA_020892755.1_ASM2089275v1_genomic	GCA_020892765.1_ASM2089276v1_genomic	GCA_021029435.1_ASM2102943v1_genomic	GCA_021216555.1_ASM2121655v1_genomic	GCA_021354775.1_ASM2135477v1_genomic	GCA_021870635.1_ASM2187063v1_genomic	GCA_022213685.1_ASM2221368v1_genomic	GCA_022213695.1_ASM2221369v1_genomic	GCA_023094105.1_ASM2309410v1_genomic	GCA_023323915.1_ASM2332391v1_genomic	GCA_023323925.1_ASM2332392v1_genomic	GCA_023323975.1_ASM2332397v1_genomic	GCA_023324185.1_ASM2332418v1_genomic	GCA_023324215.1_ASM2332421v1_genomic	GCA_023324245.1_ASM2332424v1_genomic	GCA_024752795.1_ASM2475279v1_genomic	GCA_025860325.1_ASM2586032v1_genomic	GCA_025860345.1_ASM2586034v1_genomic	GCA_026273365.1_ASM2627336v1_genomic	GCA_026622975.1_ASM2662297v1_genomic	GCA_027573255.1_ASM2757325v1_genomic	GCA_027573265.1_ASM2757326v1_genomic	GCA_027574275.1_ASM2757427v1_genomic	GCA_027618225.1_ASM2761822v1_genomic	GCA_029875635.1_ASM2987563v1_genomic	GCA_030272405.1_ASM3027240v1_genomic	GCA_030272425.1_ASM3027242v1_genomic
ΦWec179	179_GCA_026273265.1_ASM2627326v1_genomic	1	0.9841	0.978	0.2336	0.7964	0.7998	0.2463	0.2257	0.2431	0.2261	0.4916	0.2282	0.2075	0.5151	0.2746	0.2389	0.2542	0.5056	0.0117	0.053	0.2268	0.246	0.2413	0.2328	0.2498	0.4983	0.4806	0.4709	0.2617	0.5353	0.5266	0.2249	0.5089	0.2489	0.2351	0.4822	0.2327	0.0165	0.1381	0.5287	0.2123	0.5364	0.4986	0.4847	0.2483	0.4695	0.5165	0.4976
ΦWec181	181_GCA_026273275.1_ASM2627327v1_genomic	0.9876	1	1	0.2387	0.7961	0.7968	0.2514	0.2258	0.2381	0.2264	0.482	0.2283	0.2173	0.5108	0.2746	0.2341	0.2471	0.505	0.0117	0.0575	0.2318	0.2462	0.2465	0.2292	0.2501	0.4975	0.4799	0.4671	0.2615	0.5356	0.5227	0.23	0.5089	0.2493	0.2307	0.4777	0.2333	0.0165	0.1388	0.5288	0.208	0.5354	0.4978	0.4798	0.2492	0.4646	0.512	0.4867
ΦWec181	186_GCA_026273285.1_ASM2627328v1_genomic	0.9893	0.9934	1	0.2387	0.7961	0.7968	0.2514	0.2258	0.2381	0.2264	0.4867	0.2283	0.2173	0.5162	0.2746	0.2341	0.2506	0.5063	0.0117	0.0575	0.2318	0.2462	0.2465	0.2326	0.2501	0.5029	0.4799	0.4719	0.2615	0.5356	0.5272	0.23	0.5089	0.2493	0.2307	0.4822	0.2333	0.0165	0.1388	0.5288	0.208	0.5354	0.4978	0.4854	0.2492	0.4648	0.517	0.4917
ΦWec187	187_GCA_026273295.1_ASM2627329v1_genomic	0.2102	0.2453	0.2146	1	0.2421	0.233	0.8482	0.8998	0.8908	0.8984	0.2714	0.8997	0.8376	0.2614	0.9232	0.8889	0.8826	0.2736	0.0164	0.0722	0.8681	0.8739	0.8917	0.8772	0.9052	0.2583	0.2535	0.2666	0.8482	0.297	0.2818	0.893	0.2683	0.8528	0.8968	0.2525	0.9018	0.0217	0.2105	0.2665	0.8733	0.2744	0.2594	0.2646	0.8912	0.2549	0.2796	0.2519
ΦWec188	188_GCA_026273305.1_ASM2627330v1_genomic	0.7682	0.7709	0.7583	0.2464	1	0.9852	0.2626	0.2416	0.2342	0.2455	0.4982	0.2399	0.2243	0.5058	0.272	0.256	0.2585	0.5132	0.0071	0.0499	0.2442	0.2471	0.2593	0.2435	0.2477	0.5167	0.5187	0.4806	0.2672	0.5186	0.504	0.2448	0.5078	0.2454	0.2419	0.4864	0.241	0.0119	0.155	0.52	0.2328	0.5283	0.5037	0.505	0.2553	0.482	0.4946	0.4854
ΦWec190	190_GCA_026273325.1_ASM2627332v1_genomic	0.773	0.765	0.7526	0.2464	0.9987	1	0.2626	0.2416	0.2342	0.2455	0.4982	0.2352	0.2244	0.5058	0.272	0.256	0.2585	0.5132	0.0071	0.0499	0.2442	0.2471	0.2593	0.2435	0.2477	0.5167	0.5188	0.4868	0.2672	0.5234	0.509	0.2448	0.5129	0.2454	0.2419	0.4919	0.241	0.0119	0.155	0.52	0.2328	0.5283	0.5038	0.505	0.2553	0.482	0.4997	0.4854
Enterobacteria phage ECGD1	GCA_002609205.1_ASM260920v1_genomic	0.2181	0.2375	0.2137	0.8839	0.2515	0.2405	1	0.8648	0.8612	0.8693	0.2833	0.8616	0.8799	0.2608	0.8948	0.8665	0.8807	0.2675	0.0164	0.08	0.8667	0.8589	0.8869	0.8935	0.8954	0.25	0.2594	0.274	0.8824	0.2732	0.2765	0.8857	0.2709	0.879	0.8686	0.2645	0.9298	0.0217	0.2196	0.2579	0.8569	0.2677	0.2531	0.2762	0.871	0.2533	0.2783	0.2462
Campylobacter phage A110a	GCA_002956545.1_ASM295654v1_genomic	0.2028	0.2265	0.1965	0.9017	0.2405	0.226	0.864	1	0.999	0.9997	0.2739	0.9992	0.8466	0.2642	0.8868	0.874	0.8714	0.2592	0.0116	0.0757	0.8463	0.8602	0.8859	0.8668	0.884	0.2545	0.2438	0.2588	0.8438	0.2671	0.2838	0.8958	0.2576	0.8621	0.8796	0.2535	0.9022	0.0177	0.2048	0.2631	0.8945	0.2569	0.2436	0.2555	0.8863	0.2519	0.2773	0.2427
Campylobacter phage A145	GCA_002956845.1_ASM295684v1_genomic	0.2028	0.2265	0.1965	0.9074	0.2405	0.226	0.8591	0.993	1	0.993	0.2739	0.993	0.8401	0.2642	0.8868	0.874	0.8767	0.2592	0.0116	0.0757	0.8411	0.8604	0.8858	0.8601	0.8896	0.2545	0.2438	0.2588	0.8438	0.2671	0.2838	0.8956	0.2576	0.8622	0.8744	0.2535	0.9031	0.0177	0.2048	0.2631	0.8956	0.2569	0.2436	0.2555	0.8864	0.2519	0.2773	0.2427
Campylobacter phage A150	GCA_002956895.1_ASM295689v1_genomic	0.2028	0.2265	0.1965	0.9083	0.2405	0.2227	0.8641	0.9997	0.993	1	0.2739	0.993	0.84	0.2642	0.8921	0.88	0.8767	0.2592	0.0116	0.0757	0.841	0.8539	0.8792	0.8601	0.8902	0.2545	0.2438	0.2588	0.85	0.2671	0.2797	0.8948	0.2576	0.8564	0.88	0.2535	0.8964	0.0177	0.2048	0.259	0.8888	0.2569	0.2436	0.2555	0.8927	0.2486	0.2773	0.2427
Campylobacter phage B15	GCA_002956955.1_ASM295695v1_genomic	0.4717	0.4814	0.4673	0.2896	0.5048	0.5012	0.3068	0.2651	0.2853	0.2573	1	0.2837	0.2739	0.8536	0.3098	0.2884	0.2971	0.8593	0.0131	0.0722	0.2768	0.2811	0.2836	0.2864	0.2815	0.8546	0.8637	0.8507	0.2861	0.8386	0.8507	0.2717	0.861	0.2751	0.2911	0.8293	0.2765	0.0216	0.1696	0.8696	0.28	0.8565	0.8267	0.8871	0.3055	0.8328	0.8597	0.8583
Campylobacter phage C3	GCA_002957035.1_ASM295703v1_genomic	0.2028	0.2265	0.1965	0.9087	0.2405	0.226	0.8659	0.9992	0.993	0.9988	0.2687	1	0.8467	0.2642	0.8936	0.8749	0.8725	0.2592	0.0116	0.0757	0.8476	0.8543	0.8849	0.8608	0.8911	0.2545	0.2438	0.2588	0.8505	0.2666	0.2838	0.8956	0.2576	0.8624	0.8744	0.2535	0.899	0.0177	0.2048	0.2583	0.8889	0.2569	0.2436	0.2555	0.8912	0.2519	0.2773	0.2377
Escherichia phage vB_vPM_PD114	GCA_003575325.1_ASM357532v1_genomic	0.2126	0.2366	0.2181	0.8889	0.2355	0.2333	0.8951	0.8626	0.8805	0.8625	0.2833	0.8773	1	0.2653	0.9104	0.848	0.865	0.2702	0.0116	0.0798	0.8635	0.8639	0.8675	0.8777	0.8646	0.2583	0.2534	0.2871	0.9442	0.2753	0.2745	0.8778	0.2629	0.8226	0.9012	0.275	0.9006	0.0238	0.2083	0.2614	0.8904	0.2528	0.2693	0.2723	0.8654	0.2659	0.2828	0.2616
Phapecoctavirus ESCO13	GCA_004768905.1_ASM476890v1_genomic	0.5017	0.5214	0.51	0.2929	0.5076	0.4999	0.2969	0.2702	0.2795	0.2641	0.8699	0.2789	0.2636	1	0.3078	0.2738	0.2882	0.8704	0.0131	0.0721	0.2646	0.2884	0.2855	0.2652	0.2795	0.8903	0.8306	0.8428	0.2829	0.8709	0.9469	0.2713	0.9052	0.2827	0.2762	0.8631	0.267	0.0173	0.1652	0.8835	0.2771	0.89	0.8436	0.8566	0.2971	0.8535	0.9091	0.9031
Escherichia phage arall	GCA_010120175.1_ASM1012017v1_genomic	0.2288	0.2464	0.2154	0.9329	0.2477	0.2471	0.8684	0.8785	0.877	0.8817	0.2714	0.876	0.8619	0.2694	1	0.9158	0.9008	0.2822	0.0164	0.0731	0.8781	0.9056	0.8815	0.8959	0.8974	0.2604	0.2547	0.267	0.881	0.2774	0.2845	0.8996	0.2638	0.8791	0.9141	0.2571	0.923	0.0217	0.2159	0.2624	0.8762	0.2689	0.2595	0.2726	0.8839	0.2584	0.2804	0.2502
Escherichia phage inny	GCA_010120395.1_ASM1012039v1_genomic	0.2136	0.2542	0.2154	0.8999	0.249	0.2423	0.858	0.8687	0.8754	0.868	0.2866	0.8692	0.8267	0.2703	0.9177	1	0.9336	0.2782	0.0168	0.0703	0.8942	0.9266	0.8892	0.8697	0.9197	0.2618	0.2602	0.268	0.8459	0.2886	0.2911	0.9115	0.2743	0.8841	0.9212	0.2587	0.8964	0.0219	0.2114	0.2804	0.8769	0.2819	0.2606	0.2814	0.917	0.2715	0.2889	0.253
Escherichia phage outra	GCA_010120895.1_ASM1012089v1_genomic	0.2188	0.2547	0.2111	0.887	0.2464	0.2398	0.8729	0.8708	0.8707	0.875	0.2808	0.871	0.841	0.2698	0.9047	0.9225	1	0.269	0.0168	0.0734	0.8919	0.9371	0.9066	0.8646	0.9112	0.2605	0.2638	0.2659	0.8426	0.2927	0.2863	0.9235	0.2668	0.9247	0.9161	0.26	0.9132	0.0219	0.2152	0.2801	0.8757	0.2719	0.2594	0.2825	0.9201	0.2657	0.2815	0.2482
Escherichia virus phAPEC8	GCA_016455565.1_ASM1645556v1_genomic	0.5141	0.533	0.5166	0.2945	0.516	0.5308	0.2888	0.272	0.2801	0.2615	0.8541	0.2687	0.261	0.8754	0.3187	0.2762	0.2945	1	0.0169	0.0721	0.2621	0.2788	0.279	0.266	0.279	0.8896	0.8514	0.8755	0.2836	0.9394	0.8859	0.2662	0.8429	0.2752	0.284	0.8244	0.2643	0.0174	0.1682	0.8794	0.2722	0.8522	0.8383	0.8306	0.2927	0.8754	0.857	0.8501
Klebsiella phage vB_KpM_FBKp34	GCA_016811455.1_ASM1681145v1_genomic	0.0076	0.0143	0.0043	0.0071	0.0063	0.004	0.0067	0.0113	0.0035	0.0145	0.011	0.0112	0.0034	0.0105	0.0115	0.0167	0.0127	0.0156	1	0.0131	0.0082	0.0083	0.0085	0.0068	0.0162	0.0191	0.0188	0.0145	0.0073	0.0113	0.0042	0.0169	0.0109	0.0146	0.012	0.018	0.0042	0.5546	0.0239	0.02	0.0075	0.0158	0.0201	0.0194	0.0133	0.0162	0.0078	0.0157
Klebsiella phage 05F01	GCA_017903435.1_ASM1790343v1_genomic	0.0478	0.0468	0.0517	0.0779	0.047	0.0583	0.0832	0.0821	0.0718	0.0745	0.0677	0.0678	0.0591	0.0475	0.0936	0.0761	0.0836	0.0575	0.022	1	0.0669	0.0661	0.0621	0.0713	0.0755	0.0518	0.058	0.05	0.0821	0.0633	0.0598	0.0761	0.0605	0.0888	0.0865	0.0564	0.0668	0.0237	0.0747	0.0665	0.0802	0.0657	0.0653	0.0413	0.0905	0.0619	0.0569	0.0435
Escherichia phage PaulScherrer	GCA_020892745.1_ASM2089274v1_genomic	0.2147	0.25	0.2194	0.8938	0.2479	0.2329	0.8851	0.864	0.8729	0.8687	0.2816	0.8604	0.8704	0.2611	0.9171	0.9042	0.9017	0.2573	0.0167	0.0772	1	0.9039	0.9025	0.9066	0.9159	0.2513	0.2677	0.2682	0.8632	0.2795	0.2801	0.9122	0.2598	0.8859	0.9317	0.2605	0.9034	0.0286	0.21	0.2648	0.8886	0.2633	0.2575	0.2849	0.9099	0.2641	0.2824	0.2669
Escherichia phage EmilieFrey	GCA_020892755.1_ASM2089275v1_genomic	0.2232	0.2618	0.2187	0.8926	0.2359	0.2357	0.8529	0.8504	0.872	0.8555	0.2756	0.856	0.8366	0.267	0.8987	0.9256	0.952	0.2679	0.0167	0.0812	0.8916	1	0.904	0.8537	0.9124	0.2641	0.265	0.26	0.8433	0.2897	0.2874	0.92	0.267	0.8967	0.9218	0.2614	0.9015	0.0226	0.2189	0.2701	0.8547	0.2856	0.2611	0.2823	0.9079	0.2641	0.2789	0.2505
Escherichia phage JohannJBalmer	GCA_020892765.1_ASM2089276v1_genomic	0.2242	0.2566	0.2201	0.886	0.2522	0.2424	0.8636	0.8684	0.8581	0.8635	0.2861	0.857	0.8309	0.2718	0.8961	0.8893	0.8916	0.2621	0.0167	0.0801	0.8764	0.8788	1	0.8907	0.9079	0.2655	0.2649	0.2641	0.8251	0.2807	0.2916	0.8959	0.2723	0.8707	0.8967	0.2568	0.9123	0.0225	0.2106	0.2684	0.8696	0.2763	0.2626	0.2827	0.9331	0.2718	0.2879	0.2685
Serratia phage KKP_3264	GCA_021029435.1_ASM2102943v1_genomic	0.2213	0.2464	0.2314	0.8762	0.256	0.241	0.9047	0.8766	0.8658	0.876	0.293	0.8607	0.8496	0.2621	0.9133	0.8827	0.8903	0.2727	0.0164	0.08	0.875	0.8714	0.901	1	0.8955	0.2578	0.2647	0.2792	0.8462	0.2784	0.289	0.8934	0.2749	0.89	0.8929	0.26	0.9335	0.0217	0.2075	0.266	0.8744	0.2597	0.2535	0.28	0.8889	0.2566	0.2881	0.2536
Escherichia phage JLBYU50	GCA_021216555.1_ASM2121655v1_genomic	0.2144	0.2423	0.2032	0.861	0.2437	0.2358	0.8355	0.8434	0.8509	0.8372	0.2878	0.8491	0.7968	0.27	0.849	0.8798	0.8677	0.2674	0.013	0.0809	0.8489	0.838	0.869	0.8383	1	0.2564	0.2602	0.275	0.8061	0.2762	0.2855	0.8624	0.2643	0.8452	0.869	0.2633	0.8509	0.0225	0.22	0.2643	0.8368	0.2781	0.2611	0.286	0.8798	0.2691	0.2836	0.2531
Escherichia phage BI-EHEC	GCA_021354775.1_ASM2135477v1_genomic	0.5002	0.5197	0.5064	0.2984	0.5277	0.5411	0.2985	0.266	0.2809	0.2619	0.8856	0.2759	0.2612	0.8976	0.3128	0.2855	0.2944	0.8817	0.0132	0.0686	0.2629	0.29	0.2823	0.2657	0.2802	1	0.902	0.8592	0.2752	0.8724	0.8745	0.2737	0.8906	0.2795	0.2717	0.8272	0.268	0.0174	0.1725	0.9518	0.2693	0.9093	0.8565	0.9006	0.2993	0.8343	0.8634	0.8439
Escherichia phage dw-ec	GCA_021870635.1_ASM2187063v1_genomic	0.4827	0.5021	0.4691	0.2798	0.5234	0.5295	0.3029	0.2618	0.2783	0.2501	0.8684	0.2752	0.2513	0.8495	0.3073	0.276	0.291	0.8541	0.0133	0.0721	0.2641	0.27	0.2653	0.2671	0.2666	0.899	1	0.8404	0.2738	0.859	0.8432	0.2626	0.8862	0.2762	0.2702	0.8321	0.2552	0.0182	0.1808	0.9249	0.2718	0.9167	0.8724	0.91	0.288	0.8166	0.8407	0.8275
Escherichia phage SKA64	GCA_022213685.1_ASM2221368v1_genomic	0.486	0.4994	0.4898	0.2906	0.5072	0.5339	0.2955	0.2549	0.2793	0.2473	0.8474	0.2737	0.273	0.8457	0.3138	0.275	0.2838	0.8906	0.0133	0.0685	0.2605	0.2612	0.2728	0.2731	0.278	0.8679	0.8532	1	0.2865	0.86	0.8634	0.2628	0.8601	0.26	0.2748	0.8259	0.255	0.0174	0.1651	0.88	0.2703	0.858	0.8188	0.8522	0.2946	0.8281	0.8195	0.8428
Escherichia phage vB_EcoM_PD211	GCA_022213695.1_ASM2221369v1_genomic	0.2346	0.2531	0.2334	0.8899	0.2527	0.2462	0.8924	0.8537	0.8809	0.8631	0.2843	0.8692	0.9345	0.2676	0.9128	0.863	0.8713	0.2764	0.0164	0.08	0.8664	0.8712	0.8585	0.886	0.874	0.2629	0.2656	0.2847	1	0.2674	0.283	0.8873	0.2735	0.8325	0.8937	0.2772	0.9151	0.0278	0.2189	0.2726	0.8685	0.2675	0.2665	0.2756	0.8685	0.2726	0.2842	0.2625
Escherichia phage vB_EcoM_ASO2A	GCA_023094105.1_ASM2309410v1_genomic	0.5097	0.5163	0.4949	0.2999	0.5126	0.5225	0.2965	0.2797	0.2918	0.2656	0.8492	0.276	0.2713	0.8561	0.3281	0.298	0.3122	0.9307	0.0169	0.0721	0.284	0.2916	0.2913	0.2825	0.2846	0.8557	0.8293	0.8598	0.2859	1	0.8791	0.2785	0.8472	0.2817	0.2989	0.8415	0.2808	0.0174	0.1692	0.8667	0.2888	0.8336	0.8353	0.8299	0.3046	0.8559	0.8438	0.8443
Escherichia phage vB_EcoM_ESCO25	GCA_023323915.1_ASM2332391v1_genomic	0.5056	0.5098	0.487	0.2846	0.4999	0.4979	0.2981	0.2701	0.288	0.2667	0.8613	0.2791	0.2553	0.9329	0.3073	0.2771	0.2935	0.8551	0.0131	0.072	0.2695	0.2861	0.2854	0.2637	0.2835	0.861	0.8266	0.8521	0.2838	0.8594	1	0.2753	0.9253	0.2862	0.2788	0.8775	0.2714	0.0173	0.1744	0.8663	0.2789	0.869	0.8275	0.8416	0.2922	0.834	0.8814	0.8786
Escherichia phage vB_EcoM_ESCO32	GCA_023323925.1_ASM2332392v1_genomic	0.2145	0.2449	0.2059	0.8945	0.2468	0.2313	0.8883	0.9124	0.9123	0.912	0.2746	0.9128	0.8608	0.2652	0.9244	0.9103	0.9299	0.2712	0.0168	0.069	0.897	0.9164	0.9139	0.8851	0.9154	0.2549	0.2617	0.2645	0.871	0.274	0.2774	1	0.2625	0.9163	0.9137	0.2627	0.9241	0.0286	0.2148	0.2711	0.9064	0.2673	0.2619	0.2713	0.925	0.2586	0.2735	0.2591
Escherichia phage vB_EcoM_ESCO37	GCA_023323975.1_ASM2332397v1_genomic	0.4894	0.5037	0.4825	0.2866	0.5028	0.5131	0.2863	0.258	0.2765	0.249	0.8644	0.28	0.2563	0.9043	0.2998	0.2719	0.2856	0.8488	0.0133	0.072	0.2589	0.2744	0.2836	0.2607	0.2737	0.8746	0.8519	0.8409	0.277	0.8519	0.9176	0.2693	1	0.2674	0.2669	0.9069	0.2605	0.0174	0.1691	0.9	0.2729	0.8926	0.8692	0.8389	0.2907	0.804	0.8812	0.8634
Escherichia phage vB_EcoM_ESCO8	GCA_023324185.1_ASM2332418v1_genomic	0.2287	0.2612	0.2219	0.8606	0.2448	0.2428	0.8732	0.8766	0.8753	0.8863	0.2845	0.875	0.8248	0.2637	0.8939	0.8963	0.9336	0.2749	0.0167	0.0737	0.8885	0.9002	0.8987	0.8794	0.9027	0.2559	0.2689	0.2669	0.8231	0.2901	0.2871	0.9222	0.2665	1	0.905	0.2588	0.9131	0.0219	0.2108	0.2678	0.8773	0.2793	0.2624	0.2796	0.9103	0.2659	0.2866	0.2616
Escherichia phage vB_EcoM_ESCO9	GCA_023324215.1_ASM2332421v1_genomic	0.2196	0.2551	0.2286	0.8822	0.2448	0.23	0.8744	0.8779	0.8834	0.8716	0.2904	0.8836	0.876	0.2626	0.9291	0.8917	0.9113	0.2799	0.0167	0.0775	0.8916	0.9028	0.9015	0.8948	0.9074	0.2573	0.264	0.2755	0.8582	0.2762	0.2852	0.9012	0.273	0.8882	1	0.2654	0.8969	0.0219	0.2096	0.2753	0.8823	0.2741	0.2667	0.278	0.8986	0.2766	0.2887	0.2565
Escherichia phage vB_EcoM_REC	GCA_023324245.1_ASM2332424v1_genomic	0.4883	0.5188	0.4845	0.2745	0.5184	0.5191	0.2955	0.2631	0.2805	0.2602	0.8685	0.2804	0.2837	0.8766	0.2986	0.2786	0.2786	0.8593	0.0133	0.072	0.2826	0.2654	0.2672	0.2728	0.2773	0.8524	0.8462	0.8298	0.2822	0.8675	0.9065	0.2844	0.94	0.2702	0.2852	1	0.2569	0.0232	0.1645	0.8617	0.2947	0.8417	0.8686	0.8309	0.2913	0.85	0.864	0.867
Escherichia phage pEC-M2929-1AR.1	GCA_024752795.1_ASM2475279v1_genomic	0.2264	0.2365	0.2177	0.8926	0.2521	0.2425	0.9297	0.8857	0.8782	0.8902	0.2868	0.8609	0.8795	0.2712	0.9158	0.8797	0.901	0.2745	0.0164	0.08	0.8674	0.8854	0.901	0.907	0.8945	0.2616	0.264	0.2697	0.8839	0.2854	0.2904	0.9124	0.2732	0.8927	0.8879	0.259	1	0.0218	0.2198	0.2761	0.8869	0.2602	0.2541	0.2729	0.9077	0.2616	0.2875	0.2565
Klebsiella phage KP13-16	GCA_025860325.1_ASM2586032v1_genomic	0.0109	0.0253	0.0088	0.0196	0.0152	0.0084	0.0163	0.0199	0.0088	0.0193	0.0195	0.0238	0.0136	0.0209	0.0286	0.0256	0.0173	0.0219	0.5368	0.0271	0.0236	0.0132	0.0176	0.0164	0.0303	0.0239	0.0282	0.0237	0.026	0.0195	0.013	0.0327	0.0159	0.0243	0.0226	0.0326	0.0135	1	0.0426	0.0251	0.0309	0.0205	0.0299	0.0268	0.0179	0.0167	0.0163	0.0263
Klebsiella phage KP13-26	GCA_025860345.1_ASM2586034v1_genomic	0.1378	0.1639	0.1519	0.222	0.1334	0.1523	0.222	0.1785	0.2201	0.1909	0.156	0.2031	0.2057	0.1601	0.2195	0.2048	0.2194	0.1676	0.0367	0.0875	0.2108	0.2079	0.2154	0.2272	0.2279	0.1785	0.1751	0.1508	0.2097	0.1637	0.1672	0.2121	0.1486	0.2228	0.2312	0.1557	0.1935	0.0482	1	0.1891	0.1797	0.166	0.1556	0.1791	0.2136	0.191	0.1752	0.1639
Acinetobacter phage vB_AbaM_ ABPW7	GCA_026273365.1_ASM2627336v1_genomic	0.4967	0.5099	0.4906	0.2885	0.5087	0.526	0.2846	0.2579	0.2712	0.2542	0.8701	0.2658	0.2514	0.8872	0.3033	0.2718	0.2891	0.8661	0.0133	0.072	0.2495	0.2762	0.2758	0.2701	0.2675	0.9296	0.9022	0.8474	0.2721	0.8559	0.8678	0.2676	0.9174	0.2679	0.2675	0.8248	0.2564	0.0174	0.1724	1	0.2639	0.9356	0.8879	0.8863	0.2894	0.8171	0.8613	0.8341
Salmonella phage UAB_1	GCA_026622975.1_ASM2662297v1_genomic	0.2087	0.2254	0.1998	0.8953	0.2366	0.2265	0.8695	0.8936	0.9027	0.8934	0.281	0.9049	0.8819	0.2637	0.8993	0.8799	0.8729	0.268	0.0079	0.0731	0.8706	0.8394	0.8736	0.8865	0.8896	0.25	0.2425	0.2719	0.8565	0.2735	0.2743	0.897	0.2531	0.8539	0.8875	0.2714	0.8959	0.0237	0.2095	0.2657	1	0.2447	0.2556	0.2626	0.8962	0.2573	0.2808	0.2578
Escherichia phage ECO340P1	GCA_027573255.1_ASM2757325v1_genomic	0.4932	0.5013	0.486	0.2845	0.5193	0.5081	0.2955	0.2562	0.2762	0.253	0.8739	0.2706	0.261	0.8946	0.3042	0.2723	0.2846	0.8661	0.0133	0.072	0.2563	0.2726	0.2727	0.2756	0.2691	0.8993	0.9032	0.8331	0.2721	0.8504	0.8658	0.2643	0.9159	0.272	0.2675	0.8321	0.2557	0.0173	0.1728	0.9317	0.268	1	0.8883	0.9051	0.289	0.8124	0.87	0.8576
Escherichia phage ECO340P2	GCA_027573265.1_ASM2757326v1_genomic	0.4725	0.4784	0.4443	0.2832	0.4934	0.4959	0.2919	0.2604	0.2796	0.2507	0.8497	0.2744	0.2634	0.8634	0.3074	0.2735	0.2875	0.8561	0.0133	0.072	0.2622	0.2604	0.2694	0.2753	0.279	0.8594	0.8799	0.8055	0.285	0.8318	0.8267	0.2747	0.8716	0.2589	0.2722	0.8464	0.2488	0.0241	0.1721	0.8832	0.2827	0.8882	1	0.8834	0.2863	0.8282	0.8283	0.8353
Escherichia phage vB_EcoM_DE16	GCA_027574275.1_ASM2757427v1_genomic	0.4876	0.4869	0.4663	0.2795	0.5202	0.512	0.2992	0.2603	0.2831	0.2568	0.9004	0.275	0.2654	0.8688	0.3128	0.2832	0.2884	0.845	0.0132	0.0719	0.2683	0.2741	0.2797	0.2759	0.2831	0.8966	0.9174	0.8494	0.2739	0.8515	0.848	0.2708	0.8676	0.2823	0.2804	0.8235	0.2618	0.0182	0.1689	0.901	0.277	0.8911	0.8608	1	0.2922	0.8367	0.8564	0.839
Escherichia phage EC_OE_11	GCA_027618225.1_ASM2761822v1_genomic	0.2201	0.2597	0.2232	0.8846	0.2574	0.2437	0.8655	0.8824	0.874	0.8823	0.2886	0.8688	0.825	0.2751	0.8932	0.9107	0.9187	0.2674	0.0168	0.0843	0.8763	0.9046	0.9404	0.8724	0.9074	0.2706	0.2653	0.2735	0.8341	0.2845	0.2956	0.9152	0.283	0.9009	0.8995	0.2612	0.9208	0.0219	0.2154	0.2778	0.8781	0.2799	0.2627	0.2742	1	0.2672	0.2933	0.2694
Escherichia phage MRostami-2023b	GCA_029875635.1_ASM2987563v1_genomic	0.4342	0.481	0.4504	0.2726	0.4541	0.4805	0.2872	0.2576	0.283	0.2483	0.7888	0.2727	0.2546	0.8185	0.3015	0.2705	0.2698	0.8554	0.0169	0.0721	0.2573	0.2625	0.2687	0.2716	0.2742	0.7939	0.8067	0.8107	0.2718	0.8406	0.8182	0.2691	0.7825	0.2626	0.2835	0.8047	0.2523	0.0173	0.1721	0.8002	0.2725	0.7988	0.8	0.8037	0.2798	1	0.7872	0.8166
Escherichia phage vB_EcoM_3A1_SA_NWU	GCA_030272405.1_ASM3027240v1_genomic	0.4944	0.5129	0.5052	0.2868	0.5034	0.5069	0.2985	0.2693	0.2795	0.2611	0.8794	0.2778	0.2639	0.9146	0.3068	0.2698	0.2829	0.8644	0.0131	0.069	0.2662	0.2747	0.2804	0.2654	0.2792	0.8634	0.8298	0.8456	0.2797	0.8545	0.901	0.2663	0.9016	0.2787	0.2758	0.8468	0.2616	0.0173	0.1686	0.8755	0.2724	0.8768	0.8361	0.8624	0.2919	0.8378	1	0.9632
Escherichia phage vB_EcoM_10C3_SA_NWU	GCA_030272425.1_ASM3027242v1_genomic	0.4782	0.5065	0.4938	0.2817	0.4923	0.4959	0.301	0.2688	0.2795	0.2603	0.8513	0.2739	0.2664	0.9236	0.3018	0.2599	0.2729	0.8583	0.0131	0.0688	0.2686	0.2639	0.2703	0.2592	0.2733	0.8513	0.8122	0.8445	0.2847	0.849	0.8983	0.2734	0.8686	0.2683	0.2692	0.837	0.2517	0.0232	0.1673	0.8621	0.2754	0.8512	0.8227	0.8472	0.2891	0.8392	0.9711	1
Escherichia phage vB_EcoM_118_SA_NWU	GCA_030272455.1_ASM3027245v1_genomic	0.4782	0.5065	0.4938	0.2817	0.4923	0.4959	0.301	0.2688	0.2795	0.2603	0.8513	0.2739	0.2664	0.9236	0.3018	0.2599	0.2729	0.8582	0.0131	0.0688	0.2686	0.2639	0.2702	0.2592	0.2733	0.8512	0.8122	0.8445	0.2847	0.849	0.8983	0.2734	0.8686	0.2682	0.2692	0.837	0.2512	0.0232	0.1676	0.8621	0.2754	0.8512	0.8227	0.8472	0.2891	0.8392	0.9711	0.9999
Escherichia phage KKP 3954	GCA_030875175.1_ASM3087517v1_genomic	0.4765	0.4674	0.4526	0.2795	0.4874	0.491	0.3055	0.2673	0.289	0.2603	0.8681	0.2755	0.2674	0.8676	0.3085	0.2844	0.301	0.8779	0.0133	0.0684	0.274	0.2663	0.274	0.2762	0.2743	0.829	0.8279	0.8839	0.2823	0.8347	0.8808	0.267	0.8663	0.268	0.2776	0.8201	0.2589	0.0174	0.168	0.8593	0.2836	0.8481	0.8116	0.8496	0.2959	0.8335	0.8516	0.8721
Escherichia phage iGC_PHA_EC001	GCA_030927075.1_ASM3092707v1_genomic	0.4634	0.479	0.4529	0.2717	0.487	0.4873	0.2811	0.2523	0.2747	0.2395	0.8174	0.2667	0.272	0.8291	0.3027	0.2535	0.2722	0.8398	0.0133	0.0721	0.2659	0.2472	0.2661	0.2632	0.2697	0.8065	0.8521	0.8194	0.2663	0.8311	0.817	0.2686	0.8278	0.2568	0.2685	0.802	0.2455	0.0233	0.1682	0.8405	0.2847	0.8256	0.8111	0.8538	0.2679	0.8038	0.7934	0.8114
Citrobacter phage Tr1	GCA_032442855.1_ASM3244285v1_genomic	0.1829	0.1811	0.19	0.2435	0.1842	0.182	0.2267	0.2046	0.2159	0.2048	0.1785	0.1995	0.2063	0.1816	0.2271	0.2232	0.207	0.173	0.0123	0.0606	0.2055	0.2215	0.2239	0.2084	0.236	0.1799	0.1641	0.1807	0.236	0.1816	0.1806	0.2139	0.1713	0.2096	0.2231	0.1654	0.2109	0.0078	0.1817	0.1979	0.2058	0.1798	0.1663	0.1868	0.2344	0.1951	0.1712	0.1585
Escherichia phage AV123	GCA_033966675.1_ASM3396667v1_genomic	0.2231	0.2493	0.2117	0.8901	0.2474	0.2419	0.8796	0.8731	0.8949	0.8724	0.2815	0.8832	0.8532	0.2656	0.9152	0.9051	0.9266	0.2727	0.0167	0.0779	0.868	0.9107	0.8755	0.8741	0.9091	0.26	0.2634	0.2851	0.8686	0.276	0.2829	0.9094	0.2692	0.8862	0.9271	0.2603	0.9087	0.0219	0.2195	0.2708	0.8725	0.278	0.2694	0.2738	0.9159	0.2711	0.2891	0.2579
Escherichia phage AV125	GCA_033966685.1_ASM3396668v1_genomic	0.4692	0.4921	0.4691	0.284	0.4995	0.4993	0.2981	0.2729	0.2804	0.2652	0.8723	0.2775	0.2876	0.8789	0.3163	0.2701	0.2831	0.8265	0.0131	0.0677	0.2841	0.2656	0.268	0.2701	0.275	0.8406	0.8392	0.8344	0.2918	0.8508	0.8745	0.2819	0.8641	0.2714	0.2873	0.8456	0.2609	0.0276	0.1624	0.8478	0.3058	0.8555	0.8353	0.8667	0.291	0.8424	0.8664	0.8744
Escherichia phage AV126	GCA_033966695.1_ASM3396669v1_genomic	0.4661	0.4716	0.4526	0.2783	0.4935	0.4974	0.279	0.2647	0.2726	0.2526	0.8534	0.2803	0.2517	0.8231	0.2823	0.2585	0.2731	0.8232	0.0133	0.0684	0.2497	0.2438	0.2587	0.27	0.2633	0.7955	0.8157	0.817	0.259	0.8139	0.8519	0.251	0.8623	0.2552	0.2712	0.8423	0.2317	0.0174	0.1587	0.8096	0.2556	0.8068	0.8042	0.8354	0.2729	0.8273	0.8635	0.8406
Escherichia phage vB_EcoM_EP57	GCA_033967425.1_ASM3396742v1_genomic	0.4028	0.4071	0.3906	0.246	0.4347	0.4163	0.2402	0.2236	0.2293	0.2192	0.72	0.2315	0.2217	0.7257	0.2672	0.2284	0.2571	0.7189	0.0085	0.0563	0.2184	0.2371	0.2358	0.2322	0.239	0.7154	0.6993	0.707	0.2435	0.7216	0.7287	0.2306	0.7246	0.2296	0.2457	0.6701	0.2338	0.0127	0.1589	0.7119	0.2327	0.7082	0.6647	0.7094	0.2554	0.7071	0.7322	0.7056
Escherichia phage ETEC-TG	GCA_033967725.1_ASM3396772v1_genomic	0.4665	0.4746	0.4552	0.267	0.4852	0.5051	0.2996	0.2564	0.2834	0.2485	0.8848	0.2691	0.2654	0.8255	0.3023	0.2705	0.286	0.8486	0.0132	0.0721	0.2573	0.2645	0.2671	0.2695	0.2713	0.869	0.899	0.8306	0.2698	0.8352	0.822	0.2567	0.8588	0.2608	0.284	0.8169	0.2566	0.0173	0.1723	0.8947	0.2796	0.872	0.8483	0.8905	0.2819	0.8192	0.8339	0.8202
Escherichia phage vB-Eco-KMB37	GCA_034857105.1_ASM3485710v1_genomic	0.2293	0.2595	0.2286	0.8967	0.2562	0.2484	0.8832	0.8638	0.8819	0.8677	0.2862	0.8606	0.8468	0.2655	0.9172	0.9332	0.9486	0.2844	0.0167	0.0779	0.907	0.9402	0.9109	0.8972	0.9257	0.265	0.2661	0.277	0.8464	0.2873	0.2866	0.9294	0.2767	0.917	0.9285	0.2601	0.9291	0.0219	0.2146	0.2748	0.8817	0.2824	0.2659	0.2739	0.9299	0.2676	0.2892	0.2626
Escherichia phage ECML-183-2	GCA_035091125.1_ASM3509112v1_genomic	0.4584	0.4747	0.4482	0.2747	0.4882	0.4941	0.2845	0.2589	0.2759	0.2539	0.8724	0.2778	0.2625	0.8359	0.292	0.2799	0.2913	0.8204	0.0132	0.0688	0.2537	0.2719	0.2785	0.2808	0.2817	0.8237	0.8636	0.8045	0.2625	0.8239	0.8325	0.2709	0.8547	0.2663	0.2812	0.8133	0.2664	0.0215	0.1637	0.8439	0.283	0.8751	0.828	0.8495	0.2878	0.8123	0.8348	0.8229
Escherichia phage ALITA	GCA_037061785.1_ASM3706178v1_genomic	0.2146	0.2455	0.2141	0.9069	0.2505	0.2314	0.8962	0.8594	0.8634	0.8515	0.2935	0.8589	0.8434	0.2647	0.9075	0.9203	0.9188	0.28	0.0168	0.0689	0.8913	0.8923	0.8721	0.873	0.9053	0.251	0.2635	0.275	0.8545	0.2875	0.2846	0.8987	0.2683	0.8839	0.8955	0.2622	0.9089	0.0226	0.2198	0.2701	0.8676	0.2767	0.2561	0.28	0.9067	0.2629	0.2984	0.2711
Klebsiella phage 175008	GCA_037114535.1_ASM3711453v1_genomic	0.1483	0.1612	0.1443	0.2235	0.1421	0.1498	0.2241	0.1833	0.2123	0.194	0.1485	0.1979	0.209	0.1518	0.2128	0.2169	0.2258	0.164	0.0299	0.0827	0.2175	0.2185	0.2226	0.221	0.229	0.1707	0.1675	0.1513	0.2156	0.1591	0.1641	0.2208	0.1483	0.2224	0.2246	0.1533	0.2029	0.0287	0.6123	0.1808	0.1916	0.1656	0.1588	0.1767	0.2056	0.1769	0.1594	0.1684
Escherichia phage vB_EcoM_01	GCA_038082095.1_ASM3808209v1_genomic	0.4556	0.4802	0.4572	0.2604	0.4785	0.488	0.288	0.2538	0.2775	0.2535	0.8273	0.2758	0.2529	0.827	0.3011	0.2567	0.2731	0.8516	0.0132	0.0722	0.265	0.2535	0.269	0.264	0.2756	0.7947	0.8066	0.8316	0.2625	0.8297	0.8589	0.2646	0.8154	0.2674	0.2699	0.8084	0.2522	0.0173	0.1694	0.8146	0.2718	0.8107	0.7997	0.8202	0.2712	0.8634	0.8117	0.8149
Escherichia phage phAPEC8_ev052	GCA_902150645.1_phAPEC8_ev052_genomic	0.4974	0.5075	0.4998	0.2888	0.5035	0.5012	0.297	0.2705	0.2838	0.2626	0.8752	0.2787	0.2557	0.9621	0.3079	0.2738	0.2891	0.8637	0.0132	0.0722	0.2641	0.2842	0.2816	0.2608	0.2795	0.8707	0.8245	0.8626	0.2834	0.8624	0.9546	0.2715	0.9281	0.2827	0.2763	0.882	0.2674	0.0174	0.1733	0.8717	0.2725	0.8785	0.8292	0.8417	0.2972	0.8421	0.909	0.9041
Escherichia phage vB_EcoM_UP17	GCA_902728315.1_vB_EcoM_UP17_genomic	0.4984	0.5182	0.4888	0.2918	0.5093	0.5136	0.2946	0.2727	0.2789	0.2624	0.8767	0.2786	0.2674	0.8519	0.3117	0.2752	0.2872	0.8608	0.0132	0.0722	0.2696	0.2806	0.286	0.2733	0.2852	0.8753	0.8783	0.8673	0.2813	0.8459	0.8723	0.2705	0.8666	0.286	0.2798	0.8364	0.2671	0.0174	0.1728	0.8808	0.2777	0.8581	0.8222	0.8861	0.3012	0.824	0.8801	0.8625
Escherichia phage Paula	GCA_903994075.1_Paula_Assembly_001_genomic	0.2238	0.2588	0.2201	0.9004	0.2527	0.2473	0.8582	0.8737	0.8746	0.8728	0.2848	0.8781	0.8273	0.2667	0.9243	0.9573	0.9327	0.2743	0.0168	0.0737	0.8946	0.9225	0.9154	0.8721	0.9373	0.2584	0.2653	0.2677	0.8427	0.2888	0.2948	0.9146	0.2699	0.9064	0.9281	0.2604	0.9047	0.0225	0.2163	0.2805	0.8814	0.2827	0.2701	0.2772	0.9334	0.2718	0.2874	0.258
Escherichia phage vB_Eco_PATM	GCA_944318295.1_Assembly_002_genomic	0.2285	0.2596	0.2203	0.8974	0.2488	0.2425	0.8799	0.8642	0.8666	0.8634	0.2865	0.8571	0.8424	0.2707	0.924	0.926	0.9248	0.2657	0.0167	0.0816	0.8837	0.9369	0.9243	0.8779	0.9149	0.2663	0.2638	0.2692	0.8618	0.2844	0.2957	0.9248	0.2747	0.9052	0.9072	0.2592	0.9285	0.0219	0.2222	0.2722	0.8737	0.2819	0.2665	0.2815	0.9223	0.2684	0.2923	0.2603
Phapecoctavirus 536P1	GCA_964033825.1_536_P1_genomic	0.4299	0.4512	0.4359	0.2729	0.4549	0.4667	0.2789	0.2421	0.2819	0.2381	0.8238	0.2741	0.2663	0.7981	0.3124	0.2618	0.2719	0.7996	0.013	0.0719	0.2588	0.2585	0.2699	0.2754	0.2641	0.8201	0.8359	0.8275	0.2688	0.7908	0.8125	0.2677	0.8324	0.2611	0.2589	0.8072	0.2511	0.0233	0.1688	0.8198	0.2762	0.8104	0.7989	0.8316	0.2669	0.7976	0.7813	0.7907
Phapecoctavirus DIJ07P1	GCA_964033965.1_DIJ07_P1_genomic	0.4774	0.4897	0.4676	0.2951	0.4968	0.4894	0.3014	0.2756	0.2753	0.2688	0.8391	0.2778	0.2466	0.8855	0.3119	0.2741	0.2881	0.8192	0.0132	0.0695	0.2715	0.2703	0.2821	0.2644	0.2846	0.8114	0.7991	0.7922	0.2785	0.8408	0.8912	0.272	0.872	0.2841	0.2745	0.8411	0.2647	0.0174	0.1603	0.8208	0.2673	0.8296	0.7927	0.816	0.2959	0.807	0.8706	0.866
Justusliebigvirus VEcB	GCA_964034235.1_536_P9_genomic	0.218	0.2419	0.2147	0.9066	0.2453	0.2351	0.9054	0.8715	0.866	0.8702	0.2695	0.8761	0.8792	0.2638	0.9317	0.8935	0.8707	0.2629	0.0127	0.073	0.895	0.8661	0.8968	0.8883	0.9096	0.2478	0.2529	0.2675	0.8765	0.2715	0.2752	0.9089	0.2581	0.8737	0.9046	0.2648	0.8899	0.0278	0.2137	0.2597	0.878	0.2577	0.2598	0.2665	0.8777	0.2589	0.2779	0.2572
Justusliebigvirus alia	GCA_964034255.1_536_P6_genomic	0.215	0.2463	0.219	0.8947	0.2471	0.2401	0.8853	0.8776	0.8953	0.8816	0.2748	0.8771	0.8313	0.2551	0.9171	0.9182	0.9029	0.2713	0.0165	0.0796	0.8973	0.9023	0.9138	0.9034	0.9088	0.2439	0.2449	0.2618	0.8353	0.283	0.2802	0.9185	0.2715	0.9089	0.8973	0.2541	0.9139	0.0224	0.2083	0.2556	0.8846	0.2685	0.2399	0.2617	0.912	0.2448	0.2828	0.2518
Phapecoctavirus DIJ07P2	GCA_964034285.1_DIJ07_P2_genomic	0.4699	0.4693	0.4544	0.2883	0.4772	0.4791	0.2943	0.2636	0.2789	0.2593	0.8036	0.2749	0.2648	0.7995	0.3087	0.2559	0.2675	0.7964	0.0131	0.06	0.2572	0.26	0.2684	0.2722	0.2647	0.7814	0.7855	0.7653	0.2711	0.7684	0.8028	0.2598	0.8151	0.2682	0.2704	0.7919	0.2585	0.0215	0.1756	0.7856	0.2584	0.7838	0.7595	0.8107	0.2631	0.7677	0.802	0.7877
Justusliebigvirus alia	GCA_964034475.1_536_P7_genomic	0.215	0.2463	0.219	0.8947	0.2471	0.2401	0.8852	0.8776	0.8953	0.8816	0.2748	0.8771	0.8313	0.2551	0.9171	0.9182	0.9029	0.2713	0.0165	0.0796	0.8973	0.9023	0.9138	0.9034	0.9088	0.2439	0.2449	0.2618	0.8353	0.283	0.2802	0.9184	0.2715	0.9089	0.8972	0.2541	0.9139	0.0224	0.2083	0.2556	0.8845	0.2685	0.2399	0.2617	0.912	0.2448	0.2828	0.2518
Escherichia virus phAPEC8	GCF_000906475.1_ViralProj185315_genomic	0.4902	0.5086	0.4911	0.2823	0.5143	0.527	0.2961	0.2616	0.2713	0.2404	0.8246	0.2705	0.245	0.8413	0.3034	0.2737	0.2817	0.8769	0.0133	0.0722	0.2552	0.2672	0.2615	0.2634	0.2707	0.8329	0.8202	0.8607	0.2807	0.8828	0.8724	0.2596	0.8347	0.2668	0.2671	0.827	0.2537	0.0174	0.1659	0.8576	0.2623	0.8306	0.8258	0.8084	0.2911	0.8406	0.8465	0.8282
Justusliebigvirus phi92	GCF_000914915.1_ViralProj240593_genomic	0.2125	0.2357	0.2083	0.8939	0.2416	0.229	0.8622	0.8695	0.8677	0.8686	0.2734	0.8863	0.878	0.2684	0.9037	0.8713	0.8712	0.2787	0.0164	0.0731	0.878	0.8377	0.86	0.8876	0.904	0.2549	0.2544	0.2639	0.8711	0.2796	0.2749	0.9002	0.2702	0.8487	0.9093	0.2918	0.8617	0.0284	0.206	0.2662	0.8879	0.2655	0.2931	0.2719	0.8766	0.2834	0.2788	0.2631
Phapecoctavirus ESCO13	GCF_002611945.1_ASM261194v1_genomic	0.5106	0.5204	0.5038	0.2988	0.5061	0.5141	0.3064	0.2754	0.2886	0.2636	0.86	0.2845	0.2606	0.9484	0.3161	0.2832	0.2924	0.8637	0.0131	0.0687	0.2741	0.2894	0.2906	0.2695	0.2848	0.8702	0.837	0.8504	0.2883	0.8622	0.9533	0.2766	0.9008	0.2879	0.2809	0.8543	0.2731	0.0173	0.171	0.8766	0.2769	0.8796	0.839	0.8544	0.3025	0.8422	0.8874	0.8944
Escherichia virus ESCO5	GCF_002612725.1_ASM261272v1_genomic	0.4641	0.496	0.4663	0.2676	0.4884	0.4955	0.2851	0.2582	0.2799	0.2598	0.8446	0.2748	0.2705	0.8535	0.2889	0.273	0.2817	0.867	0.0133	0.0721	0.2729	0.2591	0.2649	0.2739	0.2704	0.8086	0.8136	0.822	0.2744	0.8413	0.8576	0.2767	0.8099	0.2685	0.2905	0.8705	0.2531	0.0234	0.1648	0.8217	0.2948	0.8002	0.8336	0.8278	0.2808	0.8906	0.8172	0.8417
Escherichia virus ESCO5	GCF_002612725.2_ASM261272v1_genomic	0.4646	0.5016	0.4723	0.2685	0.4898	0.4972	0.2888	0.2582	0.2836	0.2598	0.8467	0.2748	0.2705	0.8594	0.2931	0.2729	0.282	0.8732	0.0133	0.0721	0.2729	0.259	0.2649	0.2739	0.2714	0.8139	0.8182	0.8248	0.2749	0.8435	0.8701	0.2767	0.8197	0.2685	0.2905	0.8814	0.2531	0.0234	0.1649	0.8228	0.2948	0.8058	0.8353	0.8238	0.2812	0.8978	0.8241	0.8485
Justusliebigvirus PHB05	GCF_002743975.1_ASM274397v1_genomic	0.2195	0.2422	0.2239	0.8955	0.2515	0.2397	0.9248	0.8507	0.8553	0.85	0.2823	0.8505	0.8778	0.2614	0.8937	0.8789	0.8892	0.2757	0.0167	0.0801	0.8844	0.8682	0.8944	0.8765	0.9154	0.2555	0.2595	0.2743	0.8799	0.2886	0.2817	0.8932	0.2748	0.8679	0.8675	0.2601	0.9209	0.0219	0.2198	0.2704	0.8489	0.2724	0.2493	0.2773	0.9036	0.2535	0.2834	0.2508
Klebsiella virus ZCKP1	GCF_003308535.1_ASM330853v1_genomic	0.4619	0.4908	0.4664	0.2787	0.4775	0.4758	0.2898	0.2548	0.2829	0.2527	0.8376	0.269	0.2692	0.8144	0.3107	0.2782	0.2951	0.819	0.0133	0.0688	0.2728	0.2632	0.2695	0.2852	0.2844	0.8148	0.8298	0.806	0.2851	0.8318	0.8009	0.2773	0.8356	0.2578	0.2734	0.7873	0.2528	0.0233	0.1649	0.8314	0.2846	0.8145	0.8126	0.8507	0.285	0.7939	0.831	0.8167
Justusliebigvirus PD06	GCF_003613295.1_ASM361329v1_genomic	0.2346	0.2531	0.2334	0.8905	0.2527	0.2462	0.8931	0.8543	0.8811	0.8635	0.2843	0.8697	0.9364	0.2676	0.9084	0.8584	0.8654	0.2764	0.0164	0.08	0.8665	0.8664	0.86	0.8816	0.8684	0.2629	0.2656	0.2847	0.9989	0.2674	0.283	0.8817	0.2735	0.8337	0.8942	0.2772	0.9112	0.0278	0.2189	0.2726	0.8699	0.2675	0.2665	0.2756	0.8631	0.2726	0.2842	0.2625
Phapecoctavirus Ro121c4YLVW	GCF_004794915.1_ASM479491v1_genomic	0.4957	0.5204	0.503	0.2877	0.5059	0.4928	0.2986	0.2668	0.2877	0.2584	0.8941	0.2782	0.2762	0.9017	0.3073	0.267	0.2728	0.8558	0.0125	0.0647	0.2728	0.2734	0.2745	0.2648	0.2795	0.886	0.8577	0.8769	0.2971	0.8308	0.9022	0.2762	0.897	0.27	0.2755	0.8597	0.2566	0.0276	0.1685	0.899	0.2845	0.8789	0.8328	0.8806	0.2848	0.8346	0.8897	0.8894
Escherichia virus Schickermooser	GCF_005892245.1_ASM589224v1_genomic	0.4968	0.5165	0.5069	0.2842	0.5157	0.4994	0.3047	0.2706	0.2801	0.2622	0.8501	0.2796	0.2579	0.9296	0.3083	0.2743	0.2905	0.8341	0.0132	0.0722	0.2574	0.2811	0.2836	0.2655	0.2785	0.8478	0.835	0.8521	0.2787	0.8385	0.9187	0.2672	0.8994	0.2781	0.2695	0.8573	0.2641	0.0173	0.1652	0.8679	0.2641	0.8687	0.8216	0.847	0.3033	0.8128	0.8816	0.901
Justusliebigvirus alia	GCF_010120125.1_ASM1012012v1_genomic	0.2244	0.2586	0.2209	0.8889	0.2503	0.2368	0.8649	0.8567	0.8558	0.8501	0.2926	0.8513	0.8225	0.2656	0.9138	0.9092	0.8934	0.2725	0.013	0.0731	0.8891	0.9037	0.9073	0.8956	0.9211	0.2608	0.2609	0.274	0.8293	0.2867	0.2893	0.8914	0.2639	0.8983	0.9248	0.258	0.9019	0.022	0.2111	0.2784	0.8653	0.2823	0.2644	0.2808	0.9112	0.2749	0.291	0.2586
Phapecoctavirus anhysbys	GCF_010120165.1_ASM1012016v1_genomic	0.4453	0.4648	0.4342	0.2847	0.4859	0.4881	0.2984	0.2518	0.2762	0.2484	0.8884	0.2694	0.2647	0.8119	0.3048	0.2751	0.2836	0.8298	0.0133	0.0722	0.271	0.2554	0.2737	0.2857	0.272	0.8468	0.8833	0.8322	0.2806	0.8257	0.8003	0.2752	0.8534	0.2614	0.2785	0.7935	0.263	0.0234	0.1718	0.8725	0.2781	0.8632	0.8672	0.8775	0.2905	0.8014	0.83	0.824
Justusliebigvirus muut	GCF_010120775.1_ASM1012077v1_genomic	0.2148	0.2331	0.1998	0.8814	0.2422	0.2238	0.8233	0.8765	0.8736	0.8819	0.2763	0.8801	0.8532	0.2658	0.8857	0.8929	0.8765	0.256	0.0167	0.0769	0.8484	0.8791	0.8519	0.8531	0.8551	0.2559	0.2548	0.2652	0.8479	0.2749	0.2884	0.8727	0.2632	0.8577	0.8794	0.2512	0.8831	0.0219	0.206	0.2649	0.8515	0.2578	0.2469	0.2642	0.8568	0.2622	0.2774	0.2451
Phapecoctavirus nepoznato	GCF_010120825.1_ASM1012082v1_genomic	0.4144	0.4317	0.4129	0.2703	0.4298	0.4474	0.2701	0.2659	0.2727	0.2685	0.7602	0.2836	0.2536	0.7994	0.2892	0.2511	0.2706	0.7789	0.0083	0.0684	0.2432	0.2607	0.2611	0.2657	0.2505	0.7632	0.7528	0.7791	0.2437	0.7899	0.7679	0.2449	0.7914	0.246	0.2592	0.7813	0.2604	0.0137	0.1541	0.766	0.2752	0.7805	0.783	0.7842	0.2463	0.8007	0.7473	0.7557
Phapecoctavirus nieznany	GCF_010120835.1_ASM1012083v1_genomic	0.4516	0.4779	0.4561	0.2917	0.469	0.4586	0.2848	0.261	0.2748	0.2527	0.782	0.2731	0.2564	0.8146	0.2981	0.2495	0.2651	0.7881	0.013	0.0732	0.2381	0.2638	0.2779	0.2509	0.272	0.7412	0.7243	0.7598	0.2658	0.7913	0.8133	0.2584	0.7817	0.2674	0.2682	0.7647	0.2542	0.017	0.1701	0.7505	0.265	0.7539	0.7348	0.7607	0.2665	0.7585	0.8051	0.7925
Phapecoctavirus tuntematon	GCF_010121055.1_ASM1012105v1_genomic	0.4731	0.4904	0.4661	0.273	0.511	0.5152	0.2932	0.2555	0.2695	0.2472	0.8545	0.2651	0.2538	0.8413	0.2942	0.2676	0.2782	0.855	0.0133	0.0733	0.2572	0.2668	0.2665	0.2628	0.2668	0.8305	0.8341	0.8305	0.2719	0.8414	0.8383	0.2621	0.8293	0.2652	0.2692	0.7997	0.2594	0.0173	0.1749	0.8491	0.2675	0.8255	0.7965	0.839	0.2786	0.8105	0.8204	0.8214
Phapecoctavirus ukendt	GCF_010121085.1_ASM1012108v1_genomic	0.4622	0.4673	0.4421	0.2948	0.4835	0.4803	0.2967	0.2807	0.2894	0.2691	0.8924	0.2917	0.2669	0.8518	0.3064	0.2877	0.2929	0.8422	0.0131	0.0722	0.2705	0.2672	0.2743	0.2879	0.2759	0.8088	0.8301	0.8345	0.2775	0.8224	0.8481	0.2718	0.8456	0.2636	0.2879	0.8163	0.2615	0.0172	0.1677	0.819	0.2871	0.8316	0.8335	0.8515	0.3002	0.8199	0.8312	0.8421
Phapecoctavirus Mt1B1P17	GCF_014337505.1_ASM1433750v1_genomic	0.485	0.5124	0.4797	0.2865	0.5187	0.5364	0.286	0.2581	0.2802	0.2499	0.8751	0.2762	0.2564	0.8672	0.3053	0.278	0.2907	0.8659	0.0133	0.0721	0.256	0.277	0.2763	0.2663	0.2727	0.914	0.9133	0.8413	0.2733	0.8498	0.8642	0.2696	0.9229	0.2721	0.2668	0.8312	0.2649	0.0174	0.1687	0.9389	0.2684	0.9358	0.8881	0.8855	0.2859	0.8207	0.8702	0.8514
Justusliebigvirus VEcB	GCF_014892815.1_ASM1489281v1_genomic	0.2149	0.238	0.219	0.8732	0.2431	0.2247	0.8535	0.8516	0.8814	0.8618	0.275	0.8562	0.8673	0.2587	0.9039	0.8687	0.8713	0.2578	0.0127	0.0732	0.8682	0.8789	0.8646	0.8615	0.8682	0.2563	0.2449	0.2642	0.848	0.2693	0.2788	0.8874	0.2637	0.8674	0.9081	0.2654	0.8925	0.0217	0.1962	0.2588	0.8566	0.2547	0.246	0.2629	0.8626	0.2496	0.2818	0.2482
Phapecoctavirus TSP7	GCF_018642085.1_ASM1864208v1_genomic	0.4862	0.49	0.4753	0.2887	0.5007	0.5095	0.2991	0.272	0.2808	0.2575	0.8687	0.2807	0.2712	0.8569	0.3213	0.2855	0.2959	0.8672	0.0167	0.0688	0.276	0.2741	0.2734	0.2826	0.2885	0.8536	0.8274	0.8491	0.2895	0.8632	0.8492	0.2844	0.8514	0.2695	0.2876	0.8142	0.266	0.0276	0.167	0.8723	0.2898	0.8471	0.832	0.8815	0.3008	0.8324	0.8717	0.8788
[truncated: 44 more columns]

## Sheet: SF1
Fig. S1	Heatmap of host range analysis results of isolated phages with all bacterial strains
	log(EoP)	TK001	MG1655	BL21	TOP10F'	SUTL1	ESBL946	ESBL991	ESBL1054	IHTL-1	Sp	E. fergusonii	NBRC102203	St	Se	Sm	SUTL2	SUTL3	SUTL4	ESBL933	ESBL953	ESBL963	ESBL971	ESBL1002	ESBL1064	ESBL1080	C. amalonaticus	SUTL5	TWCC59747	ESBL920	ESBL922	ESBL931	ESBL955	ESBL960	ESBL983	ESBL994	ESBL1013	ESBL1090	ESBL1097	ESBL1107	ATCC43888
	ΦWec179	0	ND	ND	ND	0.1	-0.4	-0.1	ND	-0.6	ND	ND	ND	pseud	pseud	pseud	pseud	pseud	pseud	pseud	ND	pseud	ND	ND	ND	ND	ND	ND	ND	ND	ND	ND	ND	ND	ND	ND	ND	ND	ND	ND	ND
	ΦWec181	0	ND	ND	ND	-0.8	-0.7	-1.3	ND	-0.8	ND	ND	ND	pseud	pseud	pseud	pseud	pseud	pseud	pseud	ND	pseud	ND	ND	ND	ND	ND	ND	ND	ND	ND	ND	ND	ND	ND	ND	ND	ND	ND	ND	ND
	ΦWec186	0	ND	ND	ND	-1.2	-2.1	-1.4	ND	-0.8	ND	ND	ND	pseud	pseud	pseud	pseud	pseud	pseud	pseud	ND	pseud	ND	ND	ND	ND	ND	ND	ND	ND	ND	ND	ND	ND	ND	ND	ND	ND	ND	ND	ND
	ΦWec188	0	ND	ND	ND	0.3	-0.2	0	-0.7	0.5	-0.7	ND	ND	pseud	pseud	pseud	pseud	pseud	pseud	pseud	ND	pseud	ND	ND	ND	ND	ND	ND	ND	ND	ND	ND	ND	ND	ND	ND	ND	ND	ND	ND	ND
	ΦWec190	0	ND	ND	ND	0	-0.9	-0.7	-0.8	-0.6	-0.9	ND	ND	pseud	pseud	pseud	pseud	pseud	pseud	pseud	ND	pseud	ND	ND	ND	ND	ND	ND	ND	ND	ND	ND	ND	ND	ND	ND	ND	ND	ND	ND	ND
	ΦWec187	0	0.9	ND	0.5	0.8	0.1	-0.1	0.2	1.4	ND	pseud	ND	pseud	pseud	pseud	pseud	pseud	pseud	pseud	ND	pseud	ND	ND	pseud	pseud	pseud	ND	ND	ND	ND	ND	ND	ND	ND	ND	ND	ND	ND	ND	ND
	T4	pseud	0	-0.2	0	pseud	pseud	pseud	ND	pseud	pseud	-3.1	pseud	ND	ND	pseud	pseud	pseud	ND	ND	pseud	pseud	pseud	pseud	ND	ND	ND	ND	ND	ND	ND	ND	ND	ND	ND	ND	ND	ND	ND	ND	ND
	T7	ND	0	-1.7	-2.3	ND	ND	ND	-0.5	ND	ND	-2	ND	ND	ND	ND	ND	ND	ND	ND	ND	ND	ND	ND	ND	ND	ND	ND	ND	ND	ND	ND	ND	ND	ND	ND	ND	ND	ND	ND	ND
	EoP	100	10	1	0.1	0.01	0.001	0.0001	ND	pseud
