# Supplementary material for: Novel Escherichia coli phages representing a distinct genus within the subfamily Stephanstirmvirinae: genome and host range characteristics
Source: Arch Virol. 2025 Dec 10;171(1):18. doi: 10.1007/s00705-025-06469-1 (PMC12695924; doi:10.1007/s00705-025-06469-1)
Supplement: Supplementary file 4 — Supplementary Material 4(XLSX 319 KB) [file 705_2025_6469_MOESM4_ESM.xlsx]

## Sheet: ST1
Table S5	Enterobacteriaceae strains used for host range testing
Strain	Source	ST	adk	fumC	gyrB	icd	mdh	purA	recA	O-antigen	H-antigen
MG1655	E. coli laboratory strain	10	10	11	4	8	8	8	2	16	48
TOP10F'	E. coli laboratory strain	Unknown								16	48
BL21	E. coli laboratory strain	93	6	11	4	10	7	11	6	7	ND
ATCC43888	E. coli reference clinical isolate	11	12	12	8	12	15	2	2	157	7
NBRC102203	E. coli reference clinical isolate	95	37	38	19	37	17	11	26	1	7
TK001	E. coli reference clinical isolate	345	6	4	14	1	20	62	7	134, 46, 8	45
ESBL920	E. coli clinical isolate	Novel ST	4	~26	2	25	5	5	19	1	15
ESBL922	E. coli clinical isolate	Novel ST	4	~26	2	25	5	5	19	1	15
ESBL931	E. coli clinical isolate	Novel ST	4	~26	2	25	5	5	19	1	15
ESBL933	E. coli clinical isolate	131	53	40	47	13	36	28	29	25	4
ESBL946	E. coli clinical isolate	73	36	24	9	13	17	11	25	6	1
ESBL953	E. coli clinical isolate	131	53	40	47	13	36	28	29	25	4
ESBL955	E. coli clinical isolate	38	4	26	2	25	5	5	19	50, 2	30
ESBL960	E. coli clinical isolate	410	6	4	12	1	20	18	7	8	21
ESBL963	E. coli clinical isolate	2599	267	6	5	26	9	13	98	ND	2
ESBL971	E. coli clinical isolate	3714	6	4	14	402	24	8	14	42, 28ac	21
ESBL983	E. coli clinical isolate	131	53	40	47	13	36	28	29	25	4
ESBL991	E. coli clinical isolate	95	37	38	19	37	17	11	26	50, 2	4
ESBL994	E. coli clinical isolate	131	53	40	47	13	36	28	29	25	4
ESBL1002	E. coli clinical isolate	1193	14	14	10	200	17	7	10	75	5
ESBL1013	E. coli clinical isolate	131	53	40	47	13	36	28	29	25	4
ESBL1054	E. coli clinical isolate	38	4	26	2	25	5	5	19	86	18
ESBL1064	E. coli clinical isolate	131	53	40	47	13	36	28	29	25	4
ESBL1080	E. coli clinical isolate	131	53	40	47	13	36	28	29	25	4
ESBL1090	E. coli clinical isolate	131	53	40	47	13	36	28	29	25	4
ESBL1097	E. coli clinical isolate	131	53	40	47	13	36	28	29	25	4
ESBL1109	E. coli clinical isolate	131	53	40	47	13	36	28	29	25	4
SUTL-1	E. coli clinical isolate	73	36	24	9	13	17	11	25	6	1
SUTL-2	E. coli clinical isolate	4702	13	426	9	13	16	10	9	4	5
SUTL-3	E. coli clinical isolate	73	36	24	9	13	17	11	25	6	1
SUTL-4	E. coli clinical isolate	73	36	24	9	13	17	11	25	6	1
SUTL-5	E. coli clinical isolate	131	53	40	47	13	36	28	29	25	4
TWCC59747	E. coli clinical isolate	131	53	40	47	13	36	28	29	16	5
SE (NBRC3313)	Salmonella reference clinical isolate	non-E. coli								NA	NA
SM (NBRC15335)	Salmonella reference clinical isolate	non-E. coli								NA	NA
SP (NBRC3163)	Salmonella reference clinical isolate	non-E. coli								NA	NA
ST (NBRC13245)	Salmonella reference clinical isolate	non-E. coli								NA	NA
Escherichia fergusonii (NBRC102419)	Escherichia reference clinical isolate	non-E. coli								ND	ND

## Sheet: ST2
Table S2	BLASTn search results of phages in this study
VC	Phage	Closest relative			Per. Ident (%)	Query cover (%)	BLASTN ANI (%) Per. Ident × QC	Accessiion
82_0	ΦWec187	Escherichia phage AV123	Stephanstirmvirinae	Justusliebigvirus	0.9809	0.96	0.941664	OR352953.1
82_1	ΦWec179	Escherichia phage vB_EcoM_DE16		Phapecoctavirus	0.8018	0.69	0.553242	OP595145.1
82_1	ΦWec181				0.8018	0.69	0.553242
82_1	ΦWec186				0.8018	0.69	0.553242
82_1	ΦWec188	Escherichia phage Mt1B1_P17			0.7766	0.7	0.54362	NC_052662.1
82_1	ΦWec190				0.7766	0.7	0.54362

## Sheet: ST3
Table S3	Gene-sharing network analysis results based on shared protein clusters for phages in this study
Genome	Subfamily	Genus	VC	VC Status	Size	VC Subcluster	VC Subcluster Size	Quality	Adj P-value	Topology Confidence Score	Genera in VC	Families in VC	Orders in VC	Genus Confidence Score
Enterobacteria~phage~phi92	Stephanstirmvirinae	Justusliebigvirus	315_0	Clustered	7	VC_315_0	7	0.1281	0.999991	0.1281	1	2	2	1
J_Escherichia_phage_VEcB	Stephanstirmvirinae	Justusliebigvirus	315_0	Clustered	7	VC_315_0	7	0.1281	0.999991	0.1281	1	2	2	1
J_Escherichia_phage_alia	Stephanstirmvirinae	Justusliebigvirus	315_0	Clustered	7	VC_315_0	7	0.1281	0.999991	0.1281	1	2	2	1
J_Escherichia_phage_muut	Stephanstirmvirinae	Justusliebigvirus	315_0	Clustered	7	VC_315_0	7	0.1281	0.999991	0.1281	1	2	2	1
J_Escherichia_phage_vB_EcoM_PHB05	Stephanstirmvirinae	Justusliebigvirus	315_0	Clustered	7	VC_315_0	7	0.1281	0.999991	0.1281	1	2	2	1
J_Escherichia_phage_vB_vPM_PD06	Stephanstirmvirinae	Justusliebigvirus	315_0	Clustered	7	VC_315_0	7	0.1281	0.999991	0.1281	1	2	2	1
phiWec187		Unassigned	315_0	Clustered	7	VC_315_0	7	0.1281	0.999991	0.1281	1	2	2	1
phiWec179		Unassigned	315_1	Clustered	5	VC_315_1	5	0.083	0.986545	0.0819	1	1	1	1
phiWec181		Unassigned	315_1	Clustered	5	VC_315_1	5	0.083	0.986545	0.0819	1	1	1	1
phiWec186		Unassigned	315_1	Clustered	5	VC_315_1	5	0.083	0.986545	0.0819	1	1	1	1
phiWec188		Unassigned	315_1	Clustered	5	VC_315_1	5	0.083	0.986545	0.0819	1	1	1	1
phiWec190		Unassigned	315_1	Clustered	5	VC_315_1	5	0.083	0.986545	0.0819	1	1	1	1
Escherichia~phage~ESCO13	Stephanstirmvirinae	Phapecoctavirus	315_2	Clustered	15	VC_315_2	15	0.3631	1	0.3631	2	2	2	1
Escherichia~phage~ESCO5	Stephanstirmvirinae	Phapecoctavirus	315_2	Clustered	15	VC_315_2	15	0.3631	1	0.3631	2	2	2	1
Escherichia~phage~phAPEC8	Stephanstirmvirinae	Phapecoctavirus	315_2	Clustered	15	VC_315_2	15	0.3631	1	0.3631	2	2	2	1
Escherichia~phage~vB_EcoM_Schickermooser	Stephanstirmvirinae	Phapecoctavirus	315_2	Clustered	15	VC_315_2	15	0.3631	1	0.3631	2	2	2	1
Klebsiella~phage~ZCKP1	Stephanstirmvirinae	Phapecoctavirus	315_2	Clustered	15	VC_315_2	15	0.3631	1	0.3631	2	2	2	1
P_Dompiswa_phage_TSP7_1	Stephanstirmvirinae	Phapecoctavirus	315_2	Clustered	15	VC_315_2	15	0.3631	1	0.3631	2	2	2	1
P_Escherichia_phage_Mt1B1_P17	Stephanstirmvirinae	Phapecoctavirus	315_2	Clustered	15	VC_315_2	15	0.3631	1	0.3631	2	2	2	1
P_Escherichia_phage_PNJ1809-36	Stephanstirmvirinae	Phapecoctavirus	315_2	Clustered	15	VC_315_2	15	0.3631	1	0.3631	2	2	2	1
P_Escherichia_phage_anhysbys	Stephanstirmvirinae	Phapecoctavirus	315_2	Clustered	15	VC_315_2	15	0.3631	1	0.3631	2	2	2	1
P_Escherichia_phage_nepoznato	Stephanstirmvirinae	Phapecoctavirus	315_2	Clustered	15	VC_315_2	15	0.3631	1	0.3631	2	2	2	1
P_Escherichia_phage_nieznany	Stephanstirmvirinae	Phapecoctavirus	315_2	Clustered	15	VC_315_2	15	0.3631	1	0.3631	2	2	2	1
P_Escherichia_phage_tuntematon	Stephanstirmvirinae	Phapecoctavirus	315_2	Clustered	15	VC_315_2	15	0.3631	1	0.3631	2	2	2	1
P_Escherichia_phage_ukendt	Stephanstirmvirinae	Phapecoctavirus	315_2	Clustered	15	VC_315_2	15	0.3631	1	0.3631	2	2	2	1
P_Escherichia_phage_vB_EcoM-Ro121c4YLVW	Stephanstirmvirinae	Phapecoctavirus	315_2	Clustered	15	VC_315_2	15	0.3631	1	0.3631	2	2	2	1
P_Escherichia_phage_vB_EcoM-Ro121lw	Stephanstirmvirinae	Phapecoctavirus	315_2	Clustered	15	VC_315_2	15	0.3631	1	0.3631	2	2	2	1
Achromobacter~phage~83-24		Jwxvirus	0_0	Clustered	2	VC_0_0	2	0.1871	0.952275	0.1782	1	1	1	1
Achromobacter~phage~JWX		Jwxvirus	0_0	Clustered	2	VC_0_0	2	0.1871	0.952275	0.1782	1	1	1	1
Achromobacter~phage~phiAxp-1		Unassigned	1_0	Clustered	12	VC_1_0	12	0.7028	1	0.7028	5	1	1	1
Acinetobacter~phage~IMEAB3		Lokivirus	1_0	Clustered	12	VC_1_0	12	0.7028	1	0.7028	5	1	1	1
Acinetobacter~phage~Loki		Lokivirus	1_0	Clustered	12	VC_1_0	12	0.7028	1	0.7028	5	1	1	1
Burkholderia~phage~vB_BceS_KL1		Septima3virus	1_0	Clustered	12	VC_1_0	12	0.7028	1	0.7028	5	1	1	1
Paracoccus~phage~vB_PmaS-R3		Unassigned	1_0	Clustered	12	VC_1_0	12	0.7028	1	0.7028	5	1	1	1
Pseudomonas~phage~73		Septima3virus	1_0	Clustered	12	VC_1_0	12	0.7028	1	0.7028	5	1	1	1
Pseudomonas~phage~PaMx42		Septimatrevirus	1_0	Clustered	12	VC_1_0	12	0.7028	1	0.7028	5	1	1	1
Pseudomonas~phage~vB_Pae-Kakheti25		Septima3virus	1_0	Clustered	12	VC_1_0	12	0.7028	1	0.7028	5	1	1	1
Pseudomonas~phage~vB_PaeS_SCH_Ab26		Septima3virus	1_0	Clustered	12	VC_1_0	12	0.7028	1	0.7028	5	1	1	1
Rhodobacter~phage~RcSpartan		Titanvirus	1_0	Clustered	12	VC_1_0	12	0.7028	1	0.7028	5	1	1	1
Rhodobacter~phage~RcTitan		Titanvirus	1_0	Clustered	12	VC_1_0	12	0.7028	1	0.7028	5	1	1	1
Stenotrophomonas~phage~vB_SmaS-DLP_2		Septimatrevirus	1_0	Clustered	12	VC_1_0	12	0.7028	1	0.7028	5	1	1	1
Dinoroseobacter~phage~DFL12phi1		Dfl12virus	10_0	Clustered	9	VC_10_0	9	0.4612	1	0.4612	2	1	1	1
Dinoroseobacter~phage~DS-1410Ws-06		Baltimorevirus	10_0	Clustered	9	VC_10_0	9	0.4612	1	0.4612	2	1	1	1
Roseobacter~phage~RD-1410W1-01		Baltimorevirus	10_0	Clustered	9	VC_10_0	9	0.4612	1	0.4612	2	1	1	1
Roseovarius~Plymouth~podovirus~1		Baltimorevirus	10_0	Clustered	9	VC_10_0	9	0.4612	1	0.4612	2	1	1	1
Ruegeria~phage~vB_RpoP-V12		Baltimorevirus	10_0	Clustered	9	VC_10_0	9	0.4612	1	0.4612	2	1	1	1
Ruegeria~phage~vB_RpoP-V13		Baltimorevirus	10_0	Clustered	9	VC_10_0	9	0.4612	1	0.4612	2	1	1	1
Silicibacter~phage~DSS3phi2		Baltimorevirus	10_0	Clustered	9	VC_10_0	9	0.4612	1	0.4612	2	1	1	1
Sulfitobacter~phage~EE36phi1		Baltimorevirus	10_0	Clustered	9	VC_10_0	9	0.4612	1	0.4612	2	1	1	1
Sulfitobacter~phage~phiCB2047-B		Baltimorevirus	10_0	Clustered	9	VC_10_0	9	0.4612	1	0.4612	2	1	1	1
Enterobacter~phage~Arya		Jilinvirus	100_0	Clustered	5	VC_100_0	5	0.3773	1	0.3773	2	1	1	1
Escherichia~phage~vB_EcoM-ep3		Cvm10virus	100_0	Clustered	5	VC_100_0	5	0.3773	1	0.3773	2	1	1	1
Escherichia~phage~vB_EcoM_ECO1230-10		Cvm10virus	100_0	Clustered	5	VC_100_0	5	0.3773	1	0.3773	2	1	1	1
Escherichia~phage~vB_EcoM_ECOO78		Jilinvirus	100_0	Clustered	5	VC_100_0	5	0.3773	1	0.3773	2	1	1	1
Pseudomonas~phage~PPpW-3		Jilinvirus	100_0	Clustered	5	VC_100_0	5	0.3773	1	0.3773	2	1	1	1
Mannheimia~phage~vB_MhS_1152AP2		Unassigned	101_0	Clustered	3	VC_101_0	3	0.4134	0.998231	0.4126	1	1	1	0.6667
Mannheimia~phage~vB_MhS_535AP2		Unassigned	101_0	Clustered	3	VC_101_0	3	0.4134	0.998231	0.4126	1	1	1	0.6667
Mannheimia~phage~vB_MhS_587AP2		Unassigned	101_0	Clustered	3	VC_101_0	3	0.4134	0.998231	0.4126	1	1	1	0.6667
Edwardsiella~phage~MSW-3		Msw3virus	103_0	Clustered	8	VC_103_0	8	0.842	1	0.842	4	1	1	0.7857
Edwardsiella~phage~PEi21		Msw3virus	103_0	Clustered	8	VC_103_0	8	0.842	1	0.842	4	1	1	0.7857
Iodobacter~phage~PhiPLPE		Iodovirus	103_0	Clustered	8	VC_103_0	8	0.842	1	0.842	4	1	1	0.7857
Klebsiella~phage~JD001		Jedunavirus	103_0	Clustered	8	VC_103_0	8	0.842	1	0.842	4	1	1	0.7857
Klebsiella~phage~vB_KpnM_KpV52		Jedunavirus	103_0	Clustered	8	VC_103_0	8	0.842	1	0.842	4	1	1	0.7857
Klebsiella~phage~vB_KpnM_KpV79		Jedunavirus	103_0	Clustered	8	VC_103_0	8	0.842	1	0.842	4	1	1	0.7857
Vibrio~phage~CP-T1		Unassigned	103_0	Clustered	8	VC_103_0	8	0.842	1	0.842	4	1	1	0.7857
Vibrio~phage~vB_VchM-138		Unassigned	103_0	Clustered	8	VC_103_0	8	0.842	1	0.842	4	1	1	0.7857
Enterobacter~phage~phiEap-2		Cornellvirus	105_0	Clustered	24	VC_105_0	24	0.8487	1	0.8487	5	1	1	1
Escherichia~phage~K1-dep(1)		K1gvirus	105_0	Clustered	24	VC_105_0	24	0.8487	1	0.8487	5	1	1	1
Escherichia~phage~K1-dep(4)		K1gvirus	105_0	Clustered	24	VC_105_0	24	0.8487	1	0.8487	5	1	1	1
Escherichia~phage~K1-ind(2)		K1gvirus	105_0	Clustered	24	VC_105_0	24	0.8487	1	0.8487	5	1	1	1
Escherichia~phage~K1ind1		K1gvirus	105_0	Clustered	24	VC_105_0	24	0.8487	1	0.8487	5	1	1	1
Escherichia~phage~VB_EcoS-Golestan		Kagunavirus	105_0	Clustered	24	VC_105_0	24	0.8487	1	0.8487	5	1	1	1
Raoultella~phage~RP180		Kagunavirus	105_0	Clustered	24	VC_105_0	24	0.8487	1	0.8487	5	1	1	1
Salmonella~phage~BPS11Q3		Jerseyvirus	105_0	Clustered	24	VC_105_0	24	0.8487	1	0.8487	5	1	1	1
Salmonella~phage~Ent1		Jerseyvirus	105_0	Clustered	24	VC_105_0	24	0.8487	1	0.8487	5	1	1	1
Salmonella~phage~FSL~SP-031		Sp31virus	105_0	Clustered	24	VC_105_0	24	0.8487	1	0.8487	5	1	1	1
Salmonella~phage~FSL~SP-101		Jerseyvirus	105_0	Clustered	24	VC_105_0	24	0.8487	1	0.8487	5	1	1	1
Salmonella~phage~Jersey		Jerseyvirus	105_0	Clustered	24	VC_105_0	24	0.8487	1	0.8487	5	1	1	1
Salmonella~phage~LSPA1		Jerseyvirus	105_0	Clustered	24	VC_105_0	24	0.8487	1	0.8487	5	1	1	1
Salmonella~phage~MA12		Jerseyvirus	105_0	Clustered	24	VC_105_0	24	0.8487	1	0.8487	5	1	1	1
Salmonella~phage~SE2		Jerseyvirus	105_0	Clustered	24	VC_105_0	24	0.8487	1	0.8487	5	1	1	1
Salmonella~phage~SETP13		Jerseyvirus	105_0	Clustered	24	VC_105_0	24	0.8487	1	0.8487	5	1	1	1
Salmonella~phage~SETP3		Jerseyvirus	105_0	Clustered	24	VC_105_0	24	0.8487	1	0.8487	5	1	1	1
Salmonella~phage~SETP7		Jerseyvirus	105_0	Clustered	24	VC_105_0	24	0.8487	1	0.8487	5	1	1	1
Salmonella~phage~SS3e		Jerseyvirus	105_0	Clustered	24	VC_105_0	24	0.8487	1	0.8487	5	1	1	1
Salmonella~phage~f18SE		Jerseyvirus	105_0	Clustered	24	VC_105_0	24	0.8487	1	0.8487	5	1	1	1
Salmonella~phage~vB_SenS-Ent2		Jerseyvirus	105_0	Clustered	24	VC_105_0	24	0.8487	1	0.8487	5	1	1	1
Salmonella~phage~vB_SenS-Ent3		Jerseyvirus	105_0	Clustered	24	VC_105_0	24	0.8487	1	0.8487	5	1	1	1
Salmonella~phage~vB_SenS_AG11		Jerseyvirus	105_0	Clustered	24	VC_105_0	24	0.8487	1	0.8487	5	1	1	1
Salmonella~phage~wksl3		Jerseyvirus	105_0	Clustered	24	VC_105_0	24	0.8487	1	0.8487	5	1	1	1
Aeromonas~virus~phiO18P		Hp1virus	106_0	Clustered	14	VC_106_0	14	0.9102	1	0.9102	8	1	1	1
Cronobacter~phage~ESSI-2		Seongnamvirus	106_0	Clustered	14	VC_106_0	14	0.9102	1	0.9102	8	1	1	1
Haemophilus~virus~HP1		Hp1virus	106_0	Clustered	14	VC_106_0	14	0.9102	1	0.9102	8	1	1	1
Haemophilus~virus~HP2		Hp1virus	106_0	Clustered	14	VC_106_0	14	0.9102	1	0.9102	8	1	1	1
Pasteurella~virus~F108		Hp1virus	106_0	Clustered	14	VC_106_0	14	0.9102	1	0.9102	8	1	1	1
Pseudoalteromonas~phage~C5a		Catalunyavirus	106_0	Clustered	14	VC_106_0	14	0.9102	1	0.9102	8	1	1	1
Pseudomonas~phage~phi3		Phitrevirus	106_0	Clustered	14	VC_106_0	14	0.9102	1	0.9102	8	1	1	1
Salinivibrio~phage~SMHB1		Playavirus	106_0	Clustered	14	VC_106_0	14	0.9102	1	0.9102	8	1	1	1
Salmonella~phage~SI7		Seongnamvirus	106_0	Clustered	14	VC_106_0	14	0.9102	1	0.9102	8	1	1	1
Vibrio~phage~1.202.O._10N.222.45.E8		Canoevirus	106_0	Clustered	14	VC_106_0	14	0.9102	1	0.9102	8	1	1	1
Vibrio~phage~VPUSM~8		Longwoodvirus	106_0	Clustered	14	VC_106_0	14	0.9102	1	0.9102	8	1	1	1
Vibrio~phage~vB_ValM-yong1		Vulnificusvirus	106_0	Clustered	14	VC_106_0	14	0.9102	1	0.9102	8	1	1	1
Vibrio~virus~K139		Hp1virus	106_0	Clustered	14	VC_106_0	14	0.9102	1	0.9102	8	1	1	1
Vibrio~virus~Kappa		Hp1virus	106_0	Clustered	14	VC_106_0	14	0.9102	1	0.9102	8	1	1	1
Burkholderia~phage~KL3		Tigrvirus	107_0	Clustered	44	VC_107_0	44	0.8538	1	0.8538	14	1	1	1
Burkholderia~phage~KS14		Kisquattuordecimvirus	107_0	Clustered	44	VC_107_0	44	0.8538	1	0.8538	14	1	1	1
Burkholderia~phage~KS5		Kisquinquevirus	107_0	Clustered	44	VC_107_0	44	0.8538	1	0.8538	14	1	1	1
Burkholderia~phage~ST79		Nampongvirus	107_0	Clustered	44	VC_107_0	44	0.8538	1	0.8538	14	1	1	1
Burkholderia~phage~vB_BceM_AP3		Peduovirus	107_0	Clustered	44	VC_107_0	44	0.8538	1	0.8538	14	1	1	1
Burkholderia~virus~phi52237		P2virus	107_0	Clustered	44	VC_107_0	44	0.8538	1	0.8538	14	1	1	1
Burkholderia~virus~phiE122		P2virus	107_0	Clustered	44	VC_107_0	44	0.8538	1	0.8538	14	1	1	1
Burkholderia~virus~phiE202		P2virus	107_0	Clustered	44	VC_107_0	44	0.8538	1	0.8538	14	1	1	1
Enterobacter~phage~phiT5282H		Peduovirus	107_0	Clustered	44	VC_107_0	44	0.8538	1	0.8538	14	1	1	1
Enterobacteria~phage~P88		Peduovirus	107_0	Clustered	44	VC_107_0	44	0.8538	1	0.8538	14	1	1	1
Enterobacteria~phage~fiAA91-ss		Peduovirus	107_0	Clustered	44	VC_107_0	44	0.8538	1	0.8538	14	1	1	1
Erwinia~phage~ENT90		Entnonagintavirus	107_0	Clustered	44	VC_107_0	44	0.8538	1	0.8538	14	1	1	1
Erwinia~phage~EtG		Eganvirus	107_0	Clustered	44	VC_107_0	44	0.8538	1	0.8538	14	1	1	1
Escherichia~phage~186		P2virus	107_0	Clustered	44	VC_107_0	44	0.8538	1	0.8538	14	1	1	1
Escherichia~phage~Wphi		P2virus	107_0	Clustered	44	VC_107_0	44	0.8538	1	0.8538	14	1	1	1
Escherichia~phage~pro147		Peduovirus	107_0	Clustered	44	VC_107_0	44	0.8538	1	0.8538	14	1	1	1
Escherichia~phage~pro483		Peduovirus	107_0	Clustered	44	VC_107_0	44	0.8538	1	0.8538	14	1	1	1
Escherichia~phage~vB_EcoM-12474III		Peduovirus	107_0	Clustered	44	VC_107_0	44	0.8538	1	0.8538	14	1	1	1
Escherichia~virus~P2		P2virus	107_0	Clustered	44	VC_107_0	44	0.8538	1	0.8538	14	1	1	1
Klebsiella~phage~3~LV-2017		Peduovirus	107_0	Clustered	44	VC_107_0	44	0.8538	1	0.8538	14	1	1	1
Klebsiella~phage~4~LV-2017		Peduovirus	107_0	Clustered	44	VC_107_0	44	0.8538	1	0.8538	14	1	1	1
Klebsiella~phage~ST13-OXA48phi12.1		Peduovirus	107_0	Clustered	44	VC_107_0	44	0.8538	1	0.8538	14	1	1	1
Klebsiella~phage~ST147-VIM1phi7.1		Peduovirus	107_0	Clustered	44	VC_107_0	44	0.8538	1	0.8538	14	1	1	1
Klebsiella~phage~ST15-OXA48phi14.1		Peduovirus	107_0	Clustered	44	VC_107_0	44	0.8538	1	0.8538	14	1	1	1
Klebsiella~phage~ST16-OXA48phi5.4		Peduovirus	107_0	Clustered	44	VC_107_0	44	0.8538	1	0.8538	14	1	1	1
Klebsiella~phage~ST437-OXA245phi4.1		Peduovirus	107_0	Clustered	44	VC_107_0	44	0.8538	1	0.8538	14	1	1	1
Klebsiella~phage~ST437-OXA245phi4.2		Peduovirus	107_0	Clustered	44	VC_107_0	44	0.8538	1	0.8538	14	1	1	1
Klebsiella~phage~ST512-KPC3phi13.2		Peduovirus	107_0	Clustered	44	VC_107_0	44	0.8538	1	0.8538	14	1	1	1
Pseudomonas~phage~Dobby		Citexvirus	107_0	Clustered	44	VC_107_0	44	0.8538	1	0.8538	14	1	1	1
Pseudomonas~virus~phiCTX		P2virus	107_0	Clustered	44	VC_107_0	44	0.8538	1	0.8538	14	1	1	1
Ralstonia~phage~RSY1		Aresaunavirus	107_0	Clustered	44	VC_107_0	44	0.8538	1	0.8538	14	1	1	1
Ralstonia~phage~RsoM1USA		Aresaunavirus	107_0	Clustered	44	VC_107_0	44	0.8538	1	0.8538	14	1	1	1
Ralstonia~virus~RSA1		P2virus	107_0	Clustered	44	VC_107_0	44	0.8538	1	0.8538	14	1	1	1
Salmonella~phage~FSL~SP-004		Stockinghallvirus	107_0	Clustered	44	VC_107_0	44	0.8538	1	0.8538	14	1	1	1
Salmonella~phage~RE-2010		Peduovirus	107_0	Clustered	44	VC_107_0	44	0.8538	1	0.8538	14	1	1	1
Salmonella~phage~SEN1		Eganvirus	107_0	Clustered	44	VC_107_0	44	0.8538	1	0.8538	14	1	1	1
Salmonella~phage~SEN4		Senquatrovirus	107_0	Clustered	44	VC_107_0	44	0.8538	1	0.8538	14	1	1	1
Salmonella~phage~SEN5		Senquatrovirus	107_0	Clustered	44	VC_107_0	44	0.8538	1	0.8538	14	1	1	1
Salmonella~phage~SEN8		Felsduovirus	107_0	Clustered	44	VC_107_0	44	0.8538	1	0.8538	14	1	1	1
Salmonella~phage~SW9		Eganvirus	107_0	Clustered	44	VC_107_0	44	0.8538	1	0.8538	14	1	1	1
Salmonella~virus~Fels2		P2virus	107_0	Clustered	44	VC_107_0	44	0.8538	1	0.8538	14	1	1	1
Salmonella~virus~PsP3		P2virus	107_0	Clustered	44	VC_107_0	44	0.8538	1	0.8538	14	1	1	1
Stenotrophomonas~phage~Smp131		Simpcentumvirus	107_0	Clustered	44	VC_107_0	44	0.8538	1	0.8538	14	1	1	1
Yersinia~virus~L413C		P2virus	107_0	Clustered	44	VC_107_0	44	0.8538	1	0.8538	14	1	1	1
Bdellovibrio~phage~phi1422		Unassigned	108_0	Clustered	2	VC_108_0	2	0.0886	0.896598	0.0794	1	1	1	1
Vibrio~phage~VBM1		Unassigned	108_0	Clustered	2	VC_108_0	2	0.0886	0.896598	0.0794	1	1	1	1
Aggregatibacter~phage~S1249		Unassigned	109_0	Clustered	2	VC_109_0	2	0.4099	0.946168	0.3878	1	1	1	1
Haemophilus~phage~Aaphi23		Unassigned	109_0	Clustered	2	VC_109_0	2	0.4099	0.946168	0.3878	1	1	1	1
Escherichia~phage~Pollock		Sp58virus	11_0	Clustered	5	VC_11_0	5	0.2547	1	0.2547	2	1	1	1
Klebsiella~phage~KpCHEMY26		Ithacavirus	11_0	Clustered	5	VC_11_0	5	0.2547	1	0.2547	2	1	1	1
Klebsiella~phage~Pylas		Ithacavirus	11_0	Clustered	5	VC_11_0	5	0.2547	1	0.2547	2	1	1	1
Salmonella~phage~FSL~SP-058		Sp58virus	11_0	Clustered	5	VC_11_0	5	0.2547	1	0.2547	2	1	1	1
Salmonella~phage~FSL~SP-076		Sp58virus	11_0	Clustered	5	VC_11_0	5	0.2547	1	0.2547	2	1	1	1
Agrobacterium~phage~7-7-1		Schmittlotzvirus	110_0	Clustered	3	VC_110_0	3	0.1259	0.983214	0.1238	3	2	1	1
Rhizobium~phage~vB_RglS_P106B		Rigallicvirus	110_0	Clustered	3	VC_110_0	3	0.1259	0.983214	0.1238	3	2	1	1
Salicola~phage~CGphi29		Unassigned	110_0	Clustered	3	VC_110_0	3	0.1259	0.983214	0.1238	3	2	1	1
Cronobacter~phage~vB_CsaM_GAP32		Mimasvirus	111_0	Clustered/Singleton	1	VC_111_0	1	0	1	0	1	1	1	1
Pectobacterium~phage~CBB		Eneladusvirus	111_1	Clustered/Singleton	1	VC_111_1	1	0	1	0	1	1	1	1
Serratia~phage~BF		Eneladusvirus	111_2	Clustered/Singleton	1	VC_111_2	1	0	1	0	1	1	1	1
Yersinia~phage~fHe-Yen9-04		Eneladusvirus	111_3	Clustered/Singleton	1	VC_111_3	1	0	1	0	1	1	1	1
Escherichia~phage~121Q		Asteriusvirus	111_4	Clustered	2	VC_111_4	2	0.0929	0.936192	0.0869	1	1	1	1
Escherichia~phage~PBECO4		Asteriusvirus	111_4	Clustered	2	VC_111_4	2	0.0929	0.936192	0.0869	1	1	1	1
Klebsiella~phage~vB_KleM_RaK2		Alcyoneusvirus	111_5	Clustered/Singleton	1	VC_111_5	1	0	1	0	1	1	1	1
Caulobacter~phage~CcrBL9		Bertelyvirus	113_0	Clustered	2	VC_113_0	2	0.1779	0.941661	0.1675	1	1	1	1
Caulobacter~phage~CcrSC		Bertelyvirus	113_0	Clustered	2	VC_113_0	2	0.1779	0.941661	0.1675	1	1	1	1
Caulobacter~phage~CcrColossus		Colossusvirus	113_1	Clustered	2	VC_113_1	2	0.1297	0.941661	0.1221	1	1	1	1
Caulobacter~phage~CcrPW		Colossusvirus	113_1	Clustered	2	VC_113_1	2	0.1297	0.941661	0.1221	1	1	1	1
Caulobacter~phage~CcrBL10		Poindextervirus	113_2	Clustered	2	VC_113_2	2	0.0825	0.827899	0.0683	2	1	1	1
Caulobacter~virus~Rogue		Phicbkvirus	113_2	Clustered	2	VC_113_2	2	0.0825	0.827899	0.0683	2	1	1	1
Caulobacter~virus~Karma		Phicbkvirus	113_3	Clustered	4	VC_113_3	4	0.3013	0.998339	0.3008	1	1	1	1
Caulobacter~virus~Magneto		Phicbkvirus	113_3	Clustered	4	VC_113_3	4	0.3013	0.998339	0.3008	1	1	1	1
Caulobacter~virus~Swift		Phicbkvirus	113_3	Clustered	4	VC_113_3	4	0.3013	0.998339	0.3008	1	1	1	1
Caulobacter~virus~phiCbK		Phicbkvirus	113_3	Clustered	4	VC_113_3	4	0.3013	0.998339	0.3008	1	1	1	1
Erwinia~phage~phiEa104		Ea214virus	115_0	Clustered	3	VC_115_0	3	0.0906	0.998251	0.0904	1	1	1	1
Erwinia~phage~phiEa21-4		Ea214virus	115_0	Clustered	3	VC_115_0	3	0.0906	0.998251	0.0904	1	1	1	1
Erwinia~phage~vB_Eam-MM7		Ea214virus	115_0	Clustered	3	VC_115_0	3	0.0906	0.998251	0.0904	1	1	1	1
Rheinheimera~phage~vB_RspM_Barba18A		Barbavirus	116_0	Clustered	5	VC_116_0	5	0.9813	0.999998	0.9813	1	1	1	1
Rheinheimera~phage~vB_RspM_Barba19A		Barbavirus	116_0	Clustered	5	VC_116_0	5	0.9813	0.999998	0.9813	1	1	1	1
Rheinheimera~phage~vB_RspM_Barba21A		Barbavirus	116_0	Clustered	5	VC_116_0	5	0.9813	0.999998	0.9813	1	1	1	1
Rheinheimera~phage~vB_RspM_Barba5S		Barbavirus	116_0	Clustered	5	VC_116_0	5	0.9813	0.999998	0.9813	1	1	1	1
Rheinheimera~phage~vB_RspM_Barba8S		Barbavirus	116_0	Clustered	5	VC_116_0	5	0.9813	0.999998	0.9813	1	1	1	1
Cyanophage~PP		Unassigned	118_0	Clustered	2	VC_118_0	2	0.5843	0.868224	0.5073	1	1	1	1
Phormidium~virus~WMP3		Unassigned	118_0	Clustered	2	VC_118_0	2	0.5843	0.868224	0.5073	1	1	1	1
Bacillus~virus~1		Svunavirus	119_0	Clustered	2	VC_119_0	2	0.4572	0.944398	0.4318	1	1	1	1
Geobacillus~phage~GBSV1		Svunavirus	119_0	Clustered	2	VC_119_0	2	0.4572	0.944398	0.4318	1	1	1	1
Pectobacterium~phage~Nepra		Unassigned	12_0	Clustered	4	VC_12_0	4	0.2439	0.999986	0.2439	1	1	1	1
Pectobacterium~phage~phiA41		Unassigned	12_0	Clustered	4	VC_12_0	4	0.2439	0.999986	0.2439	1	1	1	1
Pectobacterium~phage~vB_PatP_CB1		Unassigned	12_0	Clustered	4	VC_12_0	4	0.2439	0.999986	0.2439	1	1	1	1
Pectobacterium~phage~vB_PatP_CB4		Unassigned	12_0	Clustered	4	VC_12_0	4	0.2439	0.999986	0.2439	1	1	1	1
Oenococcus~phage~phi9805		Unassigned	120_0	Clustered	3	VC_120_0	3	0.566	0.996612	0.5641	1	1	1	1
Oenococcus~phage~phiS11		Unassigned	120_0	Clustered	3	VC_120_0	3	0.566	0.996612	0.5641	1	1	1	1
Oenococcus~phage~phiS13		Unassigned	120_0	Clustered	3	VC_120_0	3	0.566	0.996612	0.5641	1	1	1	1
Enterococcus~phage~EFC-1		Unassigned	121_0	Clustered/Singleton	1	VC_121_0	1	0	1	0	1	1	1	1
Lactococcus~phage~BK5-T		Unassigned	122_0	Clustered	6	VC_122_0	6	0.2195	0.999914	0.2195	1	1	1	0.7333
Lactococcus~phage~BM13		Unassigned	122_0	Clustered	6	VC_122_0	6	0.2195	0.999914	0.2195	1	1	1	0.7333
Lactococcus~phage~P335~sensu~lato		Unassigned	122_0	Clustered	6	VC_122_0	6	0.2195	0.999914	0.2195	1	1	1	0.7333
Lactococcus~phage~bIL285		Unassigned	122_0	Clustered	6	VC_122_0	6	0.2195	0.999914	0.2195	1	1	1	0.7333
Lactococcus~phage~bIL286		Unassigned	122_0	Clustered	6	VC_122_0	6	0.2195	0.999914	0.2195	1	1	1	0.7333
Lactococcus~phage~bIL309		Unassigned	122_0	Clustered	6	VC_122_0	6	0.2195	0.999914	0.2195	1	1	1	0.7333
Streptococcus~phage~20617		Brussowvirus	123_0	Clustered	8	VC_123_0	8	0.4184	1	0.4184	2	1	1	1
Streptococcus~phage~TP-778L		Brussowvirus	123_0	Clustered	8	VC_123_0	8	0.4184	1	0.4184	2	1	1	1
Streptococcus~phage~TP-J34		Brussowvirus	123_0	Clustered	8	VC_123_0	8	0.4184	1	0.4184	2	1	1	1
Streptococcus~virus~2972		Sfi11virus	123_0	Clustered	8	VC_123_0	8	0.4184	1	0.4184	2	1	1	1
Streptococcus~virus~858		Sfi11virus	123_0	Clustered	8	VC_123_0	8	0.4184	1	0.4184	2	1	1	1
Streptococcus~virus~ALQ132		Sfi11virus	123_0	Clustered	8	VC_123_0	8	0.4184	1	0.4184	2	1	1	1
Streptococcus~virus~O1205		Sfi11virus	123_0	Clustered	8	VC_123_0	8	0.4184	1	0.4184	2	1	1	1
Streptococcus~virus~Sfi11		Sfi11virus	123_0	Clustered	8	VC_123_0	8	0.4184	1	0.4184	2	1	1	1
Streptococcus~phage~DCC1738		Unassigned	124_0	Clustered	11	VC_124_0	11	0.8289	1	0.8289	1	1	1	1
Streptococcus~phage~IC1		Unassigned	124_0	Clustered	11	VC_124_0	11	0.8289	1	0.8289	1	1	1	1
Streptococcus~phage~K13		Unassigned	124_0	Clustered	11	VC_124_0	11	0.8289	1	0.8289	1	1	1	1
Streptococcus~phage~phiARI0004		Unassigned	124_0	Clustered	11	VC_124_0	11	0.8289	1	0.8289	1	1	1	1
Streptococcus~phage~phiARI0031		Unassigned	124_0	Clustered	11	VC_124_0	11	0.8289	1	0.8289	1	1	1	1
Streptococcus~phage~phiARI0131-1		Unassigned	124_0	Clustered	11	VC_124_0	11	0.8289	1	0.8289	1	1	1	1
Streptococcus~phage~phiARI0460-1		Unassigned	124_0	Clustered	11	VC_124_0	11	0.8289	1	0.8289	1	1	1	1
Streptococcus~phage~phiARI0462		Unassigned	124_0	Clustered	11	VC_124_0	11	0.8289	1	0.8289	1	1	1	1
Streptococcus~phage~phiARI0468-1		Unassigned	124_0	Clustered	11	VC_124_0	11	0.8289	1	0.8289	1	1	1	1
Streptococcus~phage~phiARI0468-2		Unassigned	124_0	Clustered	11	VC_124_0	11	0.8289	1	0.8289	1	1	1	1
Streptococcus~phage~phiARI0746		Unassigned	124_0	Clustered	11	VC_124_0	11	0.8289	1	0.8289	1	1	1	1
Archaeal~BJ1~virus		Unassigned	126_0	Clustered	2	VC_126_0	2	0.8318	0.729854	0.6071	1	2	2	1
Halorubrum~phage~CGphi46		Unassigned	126_0	Clustered	2	VC_126_0	2	0.8318	0.729854	0.6071	1	2	2	1
Arthrobacter~phage~BarretLemon		Marthavirus	127_0	Clustered	9	VC_127_0	9	0.6878	1	0.6878	1	1	1	1
Arthrobacter~phage~Beans		Marthavirus	127_0	Clustered	9	VC_127_0	9	0.6878	1	0.6878	1	1	1	1
Arthrobacter~phage~Brent		Marthavirus	127_0	Clustered	9	VC_127_0	9	0.6878	1	0.6878	1	1	1	1
Arthrobacter~phage~Jawnski		Marthavirus	127_0	Clustered	9	VC_127_0	9	0.6878	1	0.6878	1	1	1	1
Arthrobacter~phage~Martha		Marthavirus	127_0	Clustered	9	VC_127_0	9	0.6878	1	0.6878	1	1	1	1
Arthrobacter~phage~Piccoletto		Marthavirus	127_0	Clustered	9	VC_127_0	9	0.6878	1	0.6878	1	1	1	1
Arthrobacter~phage~Shade		Marthavirus	127_0	Clustered	9	VC_127_0	9	0.6878	1	0.6878	1	1	1	1
Arthrobacter~phage~Sonny		Marthavirus	127_0	Clustered	9	VC_127_0	9	0.6878	1	0.6878	1	1	1	1
Arthrobacter~phage~Zartrosa		Marthavirus	127_0	Clustered	9	VC_127_0	9	0.6878	1	0.6878	1	1	1	1
Arthrobacter~phage~Colucci		Radnorvirus	128_0	Clustered	6	VC_128_0	6	0.6121	1	0.6121	2	1	1	1
Arthrobacter~phage~DrYang		Radnorvirus	128_0	Clustered	6	VC_128_0	6	0.6121	1	0.6121	2	1	1	1
Arthrobacter~phage~KBurrousTX		Radnorvirus	128_0	Clustered	6	VC_128_0	6	0.6121	1	0.6121	2	1	1	1
Arthrobacter~phage~Lymara		Radnorvirus	128_0	Clustered	6	VC_128_0	6	0.6121	1	0.6121	2	1	1	1
Arthrobacter~phage~PrincessTrina		Arv1virus	128_0	Clustered	6	VC_128_0	6	0.6121	1	0.6121	2	1	1	1
Arthrobacter~phage~vB_ArtM-ArV1		Arv1virus	128_0	Clustered	6	VC_128_0	6	0.6121	1	0.6121	2	1	1	1
Arthrobacter~phage~Mufasa8		Unassigned	129_0	Clustered	2	VC_129_0	2	0.6994	0.936544	0.655	2	1	1	1
Arthrobacter~phage~Sonali		Sonalivirus	129_0	Clustered	2	VC_129_0	2	0.6994	0.936544	0.655	2	1	1	1
Arthrobacter~phage~Abidatro		Galaxyvirus	130_0	Clustered	6	VC_130_0	6	0.7872	1	0.7872	3	1	1	1
Arthrobacter~phage~Andrew		Andrewvirus	130_0	Clustered	6	VC_130_0	6	0.7872	1	0.7872	3	1	1	1
Arthrobacter~phage~Coral		Coralvirus	130_0	Clustered	6	VC_130_0	6	0.7872	1	0.7872	3	1	1	1
Arthrobacter~phage~Galaxy		Galaxyvirus	130_0	Clustered	6	VC_130_0	6	0.7872	1	0.7872	3	1	1	1
Arthrobacter~phage~Kepler		Coralvirus	130_0	Clustered	6	VC_130_0	6	0.7872	1	0.7872	3	1	1	1
Arthrobacter~phage~Kuleana		Coralvirus	130_0	Clustered	6	VC_130_0	6	0.7872	1	0.7872	3	1	1	1
Arthrobacter~phage~Bennie		Korravirus	131_0	Clustered	9	VC_131_0	9	0.8564	1	0.8564	1	1	1	1
Arthrobacter~phage~DrRobert		Korravirus	131_0	Clustered	9	VC_131_0	9	0.8564	1	0.8564	1	1	1	1
Arthrobacter~phage~Glenn		Korravirus	131_0	Clustered	9	VC_131_0	9	0.8564	1	0.8564	1	1	1	1
Arthrobacter~phage~HunterDalle		Korravirus	131_0	Clustered	9	VC_131_0	9	0.8564	1	0.8564	1	1	1	1
Arthrobacter~phage~Joann		Korravirus	131_0	Clustered	9	VC_131_0	9	0.8564	1	0.8564	1	1	1	1
Arthrobacter~phage~Korra		Korravirus	131_0	Clustered	9	VC_131_0	9	0.8564	1	0.8564	1	1	1	1
Arthrobacter~phage~Preamble		Korravirus	131_0	Clustered	9	VC_131_0	9	0.8564	1	0.8564	1	1	1	1
Arthrobacter~phage~Pumancara		Korravirus	131_0	Clustered	9	VC_131_0	9	0.8564	1	0.8564	1	1	1	1
Arthrobacter~phage~Wayne		Korravirus	131_0	Clustered	9	VC_131_0	9	0.8564	1	0.8564	1	1	1	1
Arthrobacter~phage~Maja		Majavirus	132_0	Clustered	2	VC_132_0	2	0.0923	0.937339	0.0865	2	1	1	1
Arthrobacter~phage~vB_ArS-ArV2		Unassigned	132_0	Clustered	2	VC_132_0	2	0.0923	0.937339	0.0865	2	1	1	1
Gordonia~phage~GMA1		Unassigned	133_0	Clustered	3	VC_133_0	3	0.1368	0.990057	0.1354	1	1	1	1
Rhodococcus~phage~Jace		Unassigned	133_0	Clustered	3	VC_133_0	3	0.1368	0.990057	0.1354	1	1	1	1
Rhodococcus~phage~REQ3		Unassigned	133_0	Clustered	3	VC_133_0	3	0.1368	0.990057	0.1354	1	1	1	1
Gordonia~phage~Gsput1		Gesputvirus	134_0	Clustered	3	VC_134_0	3	0.7045	0.998009	0.7031	2	1	1	1
Gordonia~phage~Splinter		Vendettavirus	134_0	Clustered	3	VC_134_0	3	0.7045	0.998009	0.7031	2	1	1	1
Gordonia~phage~Vendetta		Vendettavirus	134_0	Clustered	3	VC_134_0	3	0.7045	0.998009	0.7031	2	1	1	1
Gordonia~phage~Gustav		Gustavvirus	135_0	Clustered	3	VC_135_0	3	0.4131	0.99846	0.4125	2	1	1	1
Gordonia~phage~Mahdia		Gustavvirus	135_0	Clustered	3	VC_135_0	3	0.4131	0.99846	0.4125	2	1	1	1
Gordonia~phage~Trine		Trinevirus	135_0	Clustered	3	VC_135_0	3	0.4131	0.99846	0.4125	2	1	1	1
Microbacterium~phage~Armstrong		Armstrongvirus	136_0	Clustered	3	VC_136_0	3	0.4818	0.998272	0.4809	3	1	1	1
Microbacterium~phage~Dismas		Dismasvirus	136_0	Clustered	3	VC_136_0	3	0.4818	0.998272	0.4809	3	1	1	1
Microbacterium~phage~Eden		Edenvirus	136_0	Clustered	3	VC_136_0	3	0.4818	0.998272	0.4809	3	1	1	1
Mycobacterium~phage~Butters		Buttersvirus	137_0	Clustered	10	VC_137_0	10	0.4959	1	0.4959	3	1	1	1
Mycobacterium~phage~Carcharodon		Charlievirus	137_0	Clustered	10	VC_137_0	10	0.4959	1	0.4959	3	1	1	1
Mycobacterium~phage~Charlie		Charlievirus	137_0	Clustered	10	VC_137_0	10	0.4959	1	0.4959	3	1	1	1
Mycobacterium~phage~MichelleMyBell		Buttersvirus	137_0	Clustered	10	VC_137_0	10	0.4959	1	0.4959	3	1	1	1
Mycobacterium~phage~Panchino		Redivirus	137_0	Clustered	10	VC_137_0	10	0.4959	1	0.4959	3	1	1	1
Mycobacterium~phage~Phrann		Redivirus	137_0	Clustered	10	VC_137_0	10	0.4959	1	0.4959	3	1	1	1
Mycobacterium~phage~Pipsqueaks		Charlievirus	137_0	Clustered	10	VC_137_0	10	0.4959	1	0.4959	3	1	1	1
Mycobacterium~phage~Redi		Redivirus	137_0	Clustered	10	VC_137_0	10	0.4959	1	0.4959	3	1	1	1
Mycobacterium~phage~SkinnyPete		Redivirus	137_0	Clustered	10	VC_137_0	10	0.4959	1	0.4959	3	1	1	1
Mycobacterium~phage~Xeno		Charlievirus	137_0	Clustered	10	VC_137_0	10	0.4959	1	0.4959	3	1	1	1
Propionibacterium~phage~Anatole		Anatolevirus	138_0	Clustered	6	VC_138_0	6	0.7141	1	0.7141	2	1	1	1
Propionibacterium~phage~B22		Doucettevirus	138_0	Clustered	6	VC_138_0	6	0.7141	1	0.7141	2	1	1	1
Propionibacterium~phage~B3		Anatolevirus	138_0	Clustered	6	VC_138_0	6	0.7141	1	0.7141	2	1	1	1
Propionibacterium~phage~Doucette		Doucettevirus	138_0	Clustered	6	VC_138_0	6	0.7141	1	0.7141	2	1	1	1
Propionibacterium~phage~E6		Doucettevirus	138_0	Clustered	6	VC_138_0	6	0.7141	1	0.7141	2	1	1	1
Propionibacterium~phage~G4		Doucettevirus	138_0	Clustered	6	VC_138_0	6	0.7141	1	0.7141	2	1	1	1
Arthrobacter~phage~Adat		Jasminevirus	139_0	Clustered	2	VC_139_0	2	1	1	1	1	1	1	1
Arthrobacter~phage~Jasmine		Jasminevirus	139_0	Clustered	2	VC_139_0	2	1	1	1	1	1	1	1
Vibrio~phage~1.169.O._10N.261.52.B1		Mukerjeevirus	14_0	Clustered	4	VC_14_0	4	0.6039	0.999985	0.6039	1	1	1	1
Vibrio~phage~1.188.A._10N.286.51.A6		Mukerjeevirus	14_0	Clustered	4	VC_14_0	4	0.6039	0.999985	0.6039	1	1	1	1
Vibrio~phage~1.224.A._10N.261.48.B1		Mukerjeevirus	14_0	Clustered	4	VC_14_0	4	0.6039	0.999985	0.6039	1	1	1	1
Vibrio~phage~1.261.O._10N.286.51.A7		Mukerjeevirus	14_0	Clustered	4	VC_14_0	4	0.6039	0.999985	0.6039	1	1	1	1
Arthrobacter~phage~Amigo		Amigovirus	140_0	Clustered	2	VC_140_0	2	0.7847	0.912378	0.7159	1	1	1	1
Arthrobacter~phage~Molivia		Amigovirus	140_0	Clustered	2	VC_140_0	2	0.7847	0.912378	0.7159	1	1	1	1
Arthrobacter~phage~TripleJ		Unassigned	141_0	Clustered	2	VC_141_0	2	0.1295	0.949359	0.1229	2	1	1	1
Brevibacterium~phage~LuckyBarnes		Luckybarnesvirus	141_0	Clustered	2	VC_141_0	2	0.1295	0.949359	0.1229	2	1	1	1
Clavibacter~phage~CMP1		Cimpunavirus	142_0	Clustered	3	VC_142_0	3	0.6144	0.990548	0.6086	3	1	1	1
Clavibacter~phage~CN1A		Cinunavirus	142_0	Clustered	3	VC_142_0	3	0.6144	0.990548	0.6086	3	1	1	1
Microbacterium~phage~vB_MoxS-ISF9		Unassigned	142_0	Clustered	3	VC_142_0	3	0.6144	0.990548	0.6086	3	1	1	1
Arthrobacter~phage~DrManhattan		Manhattanvirus	143_0	Clustered	4	VC_143_0	4	0.5931	0.999976	0.593	4	1	1	1
Arthrobacter~phage~Liebe		Liebevirus	143_0	Clustered	4	VC_143_0	4	0.5931	0.999976	0.593	4	1	1	1
Arthrobacter~phage~Yang		Yangvirus	143_0	Clustered	4	VC_143_0	4	0.5931	0.999976	0.593	4	1	1	1
Microbacterium~phage~Zeta1847		Zetavirus	143_0	Clustered	4	VC_143_0	4	0.5931	0.999976	0.593	4	1	1	1
Arthrobacter~phage~Bridgette		Bridgettevirus	144_0	Clustered	5	VC_144_0	5	0.9825	0.99986	0.9823	1	1	1	1
Arthrobacter~phage~Constance		Bridgettevirus	144_0	Clustered	5	VC_144_0	5	0.9825	0.99986	0.9823	1	1	1	1
Arthrobacter~phage~Eileen		Bridgettevirus	144_0	Clustered	5	VC_144_0	5	0.9825	0.99986	0.9823	1	1	1	1
Arthrobacter~phage~Judy		Bridgettevirus	144_0	Clustered	5	VC_144_0	5	0.9825	0.99986	0.9823	1	1	1	1
Arthrobacter~phage~Peas		Bridgettevirus	144_0	Clustered	5	VC_144_0	5	0.9825	0.99986	0.9823	1	1	1	1
Faecalibacterium~phage~FP_oengus		Oengusvirus	147_0	Clustered/Singleton	1	VC_147_0	1	0	1	0	1	1	1	1
Gordonia~phage~Avazak		Unassigned	148_0	Clustered	12	VC_148_0	12	0.659	1	0.659	2	1	1	0.8636
Gordonia~phage~Chikenjars		Unassigned	148_0	Clustered	12	VC_148_0	12	0.659	1	0.659	2	1	1	0.8636
Gordonia~phage~Crocheter		Unassigned	148_0	Clustered	12	VC_148_0	12	0.659	1	0.659	2	1	1	0.8636
Gordonia~phage~Duffington		Unassigned	148_0	Clustered	12	VC_148_0	12	0.659	1	0.659	2	1	1	0.8636
Gordonia~phage~Kenosha		Unassigned	148_0	Clustered	12	VC_148_0	12	0.659	1	0.659	2	1	1	0.8636
Gordonia~phage~OhMyWard		Unassigned	148_0	Clustered	12	VC_148_0	12	0.659	1	0.659	2	1	1	0.8636
Gordonia~phage~Rickmore		Unassigned	148_0	Clustered	12	VC_148_0	12	0.659	1	0.659	2	1	1	0.8636
Gordonia~phage~Secretariat		Unassigned	148_0	Clustered	12	VC_148_0	12	0.659	1	0.659	2	1	1	0.8636
Gordonia~phage~Tanis		Unassigned	148_0	Clustered	12	VC_148_0	12	0.659	1	0.659	2	1	1	0.8636
Gordonia~phage~Untouchable		Unassigned	148_0	Clustered	12	VC_148_0	12	0.659	1	0.659	2	1	1	0.8636
Rhodococcus~phage~ReqiPepy6		Pepy6virus	148_0	Clustered	12	VC_148_0	12	0.659	1	0.659	2	1	1	0.8636
Rhodococcus~phage~ReqiPoco6		Pepy6virus	148_0	Clustered	12	VC_148_0	12	0.659	1	0.659	2	1	1	0.8636
Lactococcus~phage~P078		Unassigned	149_0	Clustered	4	VC_149_0	4	0.4046	0.999977	0.4045	1	1	1	1
Lactococcus~phage~P092		Unassigned	149_0	Clustered	4	VC_149_0	4	0.4046	0.999977	0.4045	1	1	1	1
Lactococcus~phage~P118		Unassigned	149_0	Clustered	4	VC_149_0	4	0.4046	0.999977	0.4045	1	1	1	1
Lactococcus~phage~P162		Unassigned	149_0	Clustered	4	VC_149_0	4	0.4046	0.999977	0.4045	1	1	1	1
Vibrio~phage~JA-1		Unassigned	15_0	Clustered	4	VC_15_0	4	0.324	0.999985	0.324	1	1	1	1
Vibrio~phage~JSF3		Unassigned	15_0	Clustered	4	VC_15_0	4	0.324	0.999985	0.324	1	1	1	1
Vibrio~phage~VCO139		Unassigned	15_0	Clustered	4	VC_15_0	4	0.324	0.999985	0.324	1	1	1	1
Vibrio~phage~phi~1		Unassigned	15_0	Clustered	4	VC_15_0	4	0.324	0.999985	0.324	1	1	1	1
Gordonia~phage~GMA5		Unassigned	150_0	Clustered	4	VC_150_0	4	0.7843	0.990672	0.777	1	1	1	1
Gordonia~phage~GRU3		Unassigned	150_0	Clustered	4	VC_150_0	4	0.7843	0.990672	0.777	1	1	1	1
Gordonia~phage~McGonagall		Unassigned	150_0	Clustered	4	VC_150_0	4	0.7843	0.990672	0.777	1	1	1	1
Rhodococcus~phage~RRH1		Unassigned	150_0	Clustered	4	VC_150_0	4	0.7843	0.990672	0.777	1	1	1	1
Streptomyces~phage~AbbeyMikolon		Abbeymikolonvirus	151_0	Clustered	2	VC_151_0	2	0.1304	0.945764	0.1233	2	1	1	1
Streptomyces~phage~Rowa		Rowavirus	151_0	Clustered	2	VC_151_0	2	0.1304	0.945764	0.1233	2	1	1	1
Streptomyces~phage~Aaronocolus		Likavirus	152_0	Clustered	15	VC_152_0	15	0.989	1	0.989	4	1	1	1
Streptomyces~phage~Amela		Camvirus	152_0	Clustered	15	VC_152_0	15	0.989	1	0.989	4	1	1	1
Streptomyces~phage~Caliburn		Likavirus	152_0	Clustered	15	VC_152_0	15	0.989	1	0.989	4	1	1	1
Streptomyces~phage~Danzina		Likavirus	152_0	Clustered	15	VC_152_0	15	0.989	1	0.989	4	1	1	1
Streptomyces~phage~Hydra		Likavirus	152_0	Clustered	15	VC_152_0	15	0.989	1	0.989	4	1	1	1
Streptomyces~phage~Izzy		Likavirus	152_0	Clustered	15	VC_152_0	15	0.989	1	0.989	4	1	1	1
Streptomyces~phage~Lannister		Likavirus	152_0	Clustered	15	VC_152_0	15	0.989	1	0.989	4	1	1	1
Streptomyces~phage~Lika		Likavirus	152_0	Clustered	15	VC_152_0	15	0.989	1	0.989	4	1	1	1
Streptomyces~phage~Nanodon		Likavirus	152_0	Clustered	15	VC_152_0	15	0.989	1	0.989	4	1	1	1
Streptomyces~phage~R4		R4virus	152_0	Clustered	15	VC_152_0	15	0.989	1	0.989	4	1	1	1
Streptomyces~phage~Sujidade		Likavirus	152_0	Clustered	15	VC_152_0	15	0.989	1	0.989	4	1	1	1
Streptomyces~phage~Zemlya		Likavirus	152_0	Clustered	15	VC_152_0	15	0.989	1	0.989	4	1	1	1
Streptomyces~phage~phiCAM		Camvirus	152_0	Clustered	15	VC_152_0	15	0.989	1	0.989	4	1	1	1
Streptomyces~phage~phiELB20		R4virus	152_0	Clustered	15	VC_152_0	15	0.989	1	0.989	4	1	1	1
Streptomyces~phage~phiHau3		Unassigned	152_0	Clustered	15	VC_152_0	15	0.989	1	0.989	4	1	1	1
Streptomyces~phage~Lilbooboo		Vashvirus	153_0	Clustered	5	VC_153_0	5	0.7112	0.999999	0.7112	2	1	1	1
Streptomyces~phage~Vash		Vashvirus	153_0	Clustered	5	VC_153_0	5	0.7112	0.999999	0.7112	2	1	1	1
Streptomyces~virus~TG1		Phic31virus	153_0	Clustered	5	VC_153_0	5	0.7112	0.999999	0.7112	2	1	1	1
Streptomyces~virus~phiBT1		Phic31virus	153_0	Clustered	5	VC_153_0	5	0.7112	0.999999	0.7112	2	1	1	1
Streptomyces~virus~phiC31		Phic31virus	153_0	Clustered	5	VC_153_0	5	0.7112	0.999999	0.7112	2	1	1	1
Arthrobacter~phage~KellEzio		Kelleziovirus	154_0	Clustered	2	VC_154_0	2	1	1	1	1	1	1	1
Arthrobacter~phage~Kitkat		Kelleziovirus	154_0	Clustered	2	VC_154_0	2	1	1	1	1	1	1	1
Corynebacterium~phage~BFK20		Sasvirus	155_0	Clustered	3	VC_155_0	3	0.6134	0.997488	0.6119	2	1	1	1
Corynebacterium~phage~phi673		Ikedavirus	155_0	Clustered	3	VC_155_0	3	0.6134	0.997488	0.6119	2	1	1	1
Corynebacterium~phage~phi674		Ikedavirus	155_0	Clustered	3	VC_155_0	3	0.6134	0.997488	0.6119	2	1	1	1
Microbacterium~phage~Hyperion		Squashvirus	156_0	Clustered	3	VC_156_0	3	0.8032	0.996918	0.8008	2	1	1	1
Microbacterium~phage~OneinaGillian		Gillianvirus	156_0	Clustered	3	VC_156_0	3	0.8032	0.996918	0.8008	2	1	1	1
Microbacterium~phage~Squash		Squashvirus	156_0	Clustered	3	VC_156_0	3	0.8032	0.996918	0.8008	2	1	1	1
Microbacterium~phage~Fireman		Metamorphoovirus	157_0	Clustered	6	VC_157_0	6	0.8104	1	0.8104	2	1	1	1
Microbacterium~phage~KaiHaiDragon		Quhwahvirus	157_0	Clustered	6	VC_157_0	6	0.8104	1	0.8104	2	1	1	1
Microbacterium~phage~Metamorphoo		Metamorphoovirus	157_0	Clustered	6	VC_157_0	6	0.8104	1	0.8104	2	1	1	1
Microbacterium~phage~Paschalis		Quhwahvirus	157_0	Clustered	6	VC_157_0	6	0.8104	1	0.8104	2	1	1	1
Microbacterium~phage~Quhwah		Quhwahvirus	157_0	Clustered	6	VC_157_0	6	0.8104	1	0.8104	2	1	1	1
Microbacterium~phage~RobsFeet		Metamorphoovirus	157_0	Clustered	6	VC_157_0	6	0.8104	1	0.8104	2	1	1	1
Rhizobium~phage~RR1-A		Unassigned	158_0	Clustered	2	VC_158_0	2	0.5799	0.729854	0.4233	1	1	1	1
Rhizobium~phage~vB_RleM_PPF1		Unassigned	158_0	Clustered	2	VC_158_0	2	0.5799	0.729854	0.4233	1	1	1	1
Achromobacter~phage~JWF		Unassigned	16_0	Clustered	2	VC_16_0	2	1	1	1	2	1	1	1
Caulobacter~phage~Seuss		Seussvirus	16_0	Clustered	2	VC_16_0	2	1	1	1	2	1	1	1
Vibrio~phage~VHML		Vhmlvirus	160_0	Clustered	3	VC_160_0	3	0.2056	0.998451	0.2053	1	1	1	1
Vibrio~phage~VP585		Vhmlvirus	160_0	Clustered	3	VC_160_0	3	0.2056	0.998451	0.2053	1	1	1	1
Vibrio~phage~vB_VpaM_MAR		Vhmlvirus	160_0	Clustered	3	VC_160_0	3	0.2056	0.998451	0.2053	1	1	1	1
Bacillus~phage~0305phi8-36		Unassigned	161_0	Clustered/Singleton	1	VC_161_0	1	0	1	0	1	1	1	1
Brevibacillus~phage~Jenst		Jenstvirus	161_1	Clustered/Singleton	1	VC_161_1	1	0	1	0	1	1	1	1
Bacillus~phage~AR9		Unassigned	162_0	Clustered	2	VC_162_0	2	0.7289	0.729854	0.532	1	1	1	1
Bacillus~virus~PBS1		Unassigned	162_0	Clustered	2	VC_162_0	2	0.7289	0.729854	0.532	1	1	1	1
Bacillus~phage~Aurora		Unassigned	163_0	Clustered	4	VC_163_0	4	0.6582	0.999895	0.6581	1	1	1	1
Bacillus~phage~Claudi		Unassigned	163_0	Clustered	4	VC_163_0	4	0.6582	0.999895	0.6581	1	1	1	1
Bacillus~phage~MG-B1		Unassigned	163_0	Clustered	4	VC_163_0	4	0.6582	0.999895	0.6581	1	1	1	1
Bacillus~phage~Stitch		Unassigned	163_0	Clustered	4	VC_163_0	4	0.6582	0.999895	0.6581	1	1	1	1
Streptococcus~phage~CP-7		Cp1virus	164_0	Clustered	2	VC_164_0	2	0.6165	0.937107	0.5778	1	1	1	1
Streptococcus~phage~Cp1		Cp1virus	164_0	Clustered	2	VC_164_0	2	0.6165	0.937107	0.5778	1	1	1	1
Bacillus~phage~BCP78		Tsarbombavirus	165_0	Clustered	3	VC_165_0	3	0.0522	0.998473	0.0521	1	1	1	1
Bacillus~phage~BCU4		Tsarbombavirus	165_0	Clustered	3	VC_165_0	3	0.0522	0.998473	0.0521	1	1	1	1
Bacillus~phage~TsarBomba		Tsarbombavirus	165_0	Clustered	3	VC_165_0	3	0.0522	0.998473	0.0521	1	1	1	1
Bacillus~phage~SIOphi		Unassigned	165_1	Clustered/Singleton	1	VC_165_1	1	0	1	0	1	1	1	1
Bacillus~phage~Moonbeam		Unassigned	165_10	Clustered/Singleton	1	VC_165_10	1	0	1	0	1	1	1	1
Bacillus~phage~Mater		Unassigned	165_11	Clustered/Singleton	1	VC_165_11	1	0	1	0	1	1	1	1
Bacillus~phage~vB_BmeM-Goe8		Unassigned	165_12	Clustered/Singleton	1	VC_165_12	1	0	1	0	1	1	1	1
Bacillus~phage~Shbh1		Shalavirus	165_2	Clustered/Singleton	1	VC_165_2	1	0	1	0	1	1	1	1
Bacillus~phage~Grass		Nit1virus	165_3	Clustered	2	VC_165_3	2	0.0311	0.952052	0.0296	1	1	1	1
Bacillus~phage~phiNIT1		Nit1virus	165_3	Clustered	2	VC_165_3	2	0.0311	0.952052	0.0296	1	1	1	1
Bacillus~phage~BSP38		Nitunavirus	165_4	Clustered	2	VC_165_4	2	0.0297	0.952456	0.0283	1	1	1	1
Bacillus~phage~vB_BsuM-Goe3		Nitunavirus	165_4	Clustered	2	VC_165_4	2	0.0297	0.952456	0.0283	1	1	1	1
Bacillus~phage~BCP8-2		Bc431virus	165_5	Clustered	2	VC_165_5	2	0.0257	0.944637	0.0242	1	1	1	1
Bacillus~phage~JBP901		Bc431virus	165_5	Clustered	2	VC_165_5	2	0.0257	0.944637	0.0242	1	1	1	1
Bacillus~phage~Bcp1		Bc431virus	165_6	Clustered	4	VC_165_6	4	0.0801	0.999973	0.0801	1	1	1	0.8333
Bacillus~phage~Deep~Blue		Bc431virus	165_6	Clustered	4	VC_165_6	4	0.0801	0.999973	0.0801	1	1	1	0.8333
Bacillus~phage~vB_BceM_Bc431v3		Bc431virus	165_6	Clustered	4	VC_165_6	4	0.0801	0.999973	0.0801	1	1	1	0.8333
Bacillus~virus~BM15		Bc431virus	165_6	Clustered	4	VC_165_6	4	0.0801	0.999973	0.0801	1	1	1	0.8333
Bacillus~phage~Bobb		Agatevirus	165_7	Clustered	3	VC_165_7	3	0.0666	0.998258	0.0665	1	1	1	1
Bacillus~phage~Bp8p-C		Agatevirus	165_7	Clustered	3	VC_165_7	3	0.0666	0.998258	0.0665	1	1	1	1
Bacillus~phage~Bp8p-T		Agatevirus	165_7	Clustered	3	VC_165_7	3	0.0666	0.998258	0.0665	1	1	1	1
Bacillus~phage~phiAGATE		Agatevirus	165_8	Clustered/Singleton	1	VC_165_8	1	0	1	0	1	1	1	1
Bacillus~phage~Eldridge		Unassigned	165_9	Clustered/Singleton	1	VC_165_9	1	0	1	0	1	1	1	1
Bacillus~phage~Belinda		Wphvirus	166_0	Clustered	12	VC_166_0	12	0.3169	1	0.3169	1	2	1	1
Bacillus~phage~DIGNKC		Wphvirus	166_0	Clustered	12	VC_166_0	12	0.3169	1	0.3169	1	2	1	1
Bacillus~phage~DirtyBetty		Wphvirus	166_0	Clustered	12	VC_166_0	12	0.3169	1	0.3169	1	2	1	1
Bacillus~phage~Eyuki		Wphvirus	166_0	Clustered	12	VC_166_0	12	0.3169	1	0.3169	1	2	1	1
Bacillus~phage~Hakuna		Wphvirus	166_0	Clustered	12	VC_166_0	12	0.3169	1	0.3169	1	2	1	1
Bacillus~phage~Kida		Wphvirus	166_0	Clustered	12	VC_166_0	12	0.3169	1	0.3169	1	2	1	1
Bacillus~phage~Megatron		Wphvirus	166_0	Clustered	12	VC_166_0	12	0.3169	1	0.3169	1	2	1	1
Bacillus~phage~Nemo		Wphvirus	166_0	Clustered	12	VC_166_0	12	0.3169	1	0.3169	1	2	1	1
Bacillus~phage~Nigalana		Wphvirus	166_0	Clustered	12	VC_166_0	12	0.3169	1	0.3169	1	2	1	1
Bacillus~phage~NotTheCreek		Wphvirus	166_0	Clustered	12	VC_166_0	12	0.3169	1	0.3169	1	2	1	1
Bacillus~phage~SageFayge		Wphvirus	166_0	Clustered	12	VC_166_0	12	0.3169	1	0.3169	1	2	1	1
Bacillus~phage~Zuko		Wphvirus	166_0	Clustered	12	VC_166_0	12	0.3169	1	0.3169	1	2	1	1
Bacillus~phage~BPS10C		Wphvirus	166_1	Clustered	4	VC_166_1	4	0.0706	0.999195	0.0705	1	2	1	1
Bacillus~phage~BPS13		Wphvirus	166_1	Clustered	4	VC_166_1	4	0.0706	0.999195	0.0705	1	2	1	1
Bacillus~phage~SalinJah		Wphvirus	166_1	Clustered	4	VC_166_1	4	0.0706	0.999195	0.0705	1	2	1	1
Bacillus~phage~W.Ph.		Wphvirus	166_1	Clustered	4	VC_166_1	4	0.0706	0.999195	0.0705	1	2	1	1
Bacillus~phage~CampHawk		Spo1virus	167_0	Clustered	2	VC_167_0	2	0.2412	0.9545	0.2303	1	1	1	1
Bacillus~virus~SPO1		Spo1virus	167_0	Clustered	2	VC_167_0	2	0.2412	0.9545	0.2303	1	1	1	1
Clostridium~phage~c-st		Unassigned	168_0	Clustered/Singleton	1	VC_168_0	1	0	1	0	1	1	1	1
Clostridium~phage~phiCD211		Unassigned	168_1	Clustered/Singleton	1	VC_168_1	1	0	1	0	1	1	1	1
Bacillus~virus~SPbeta		Spbetavirus	168_2	Clustered/Singleton	1	VC_168_2	1	0	1	0	1	1	1	1
Staphylococcus~phage~SPbeta-like		Spbetavirus	168_3	Clustered/Singleton	1	VC_168_3	1	0	1	0	1	1	1	1
Geobacillus~virus~E3		Unassigned	168_4	Clustered/Singleton	1	VC_168_4	1	0	1	0	1	1	1	1
Bacillus~phage~vB_BanS-Tsamsa		Unassigned	168_5	Clustered/Singleton	1	VC_168_5	1	0	1	0	1	1	1	1
Brevibacillus~phage~Sundance		Unassigned	168_6	Clustered/Singleton	1	VC_168_6	1	0	1	0	1	1	1	1
Salmonella~phage~BP63		Rosemountvirus	17_0	Clustered	7	VC_17_0	7	0.931	1	0.931	2	1	1	1
Salmonella~phage~SE13		Rosemountvirus	17_0	Clustered	7	VC_17_0	7	0.931	1	0.931	2	1	1	1
Salmonella~phage~SE4		Loughboroughvirus	17_0	Clustered	7	VC_17_0	7	0.931	1	0.931	2	1	1	1
Salmonella~phage~UPF_BP2		Rosemountvirus	17_0	Clustered	7	VC_17_0	7	0.931	1	0.931	2	1	1	1
Salmonella~phage~ZCSE2		Loughboroughvirus	17_0	Clustered	7	VC_17_0	7	0.931	1	0.931	2	1	1	1
Salmonella~phage~birk		Rosemountvirus	17_0	Clustered	7	VC_17_0	7	0.931	1	0.931	2	1	1	1
Salmonella~phage~yarpen		Rosemountvirus	17_0	Clustered	7	VC_17_0	7	0.931	1	0.931	2	1	1	1
Clostridium~phage~phi8074-B1		Unassigned	170_0	Clustered	3	VC_170_0	3	0.4761	0.99118	0.4719	1	1	1	1
Clostridium~phage~phiCTP1		Unassigned	170_0	Clustered	3	VC_170_0	3	0.4761	0.99118	0.4719	1	1	1	1
Streptococcus~phage~Dp-1		Unassigned	170_0	Clustered	3	VC_170_0	3	0.4761	0.99118	0.4719	1	1	1	1
Bacillus~phage~BCD7		Unassigned	171_0	Clustered	2	VC_171_0	2	0.6658	0.814453	0.5422	1	1	1	1
Streptomyces~phage~BRock		Unassigned	171_0	Clustered	2	VC_171_0	2	0.6658	0.814453	0.5422	1	1	1	1
Lactobacillus~phage~JCL1032		Unassigned	173_0	Clustered/Singleton	1	VC_173_0	1	0	1	0	1	1	1	1
Eggerthella~phage~PMBT5		Lentavirus	174_0	Clustered	2	VC_174_0	2	0.0819	0.896402	0.0734	2	1	1	1
Faecalibacterium~phage~FP_Lugh		Lughvirus	174_0	Clustered	2	VC_174_0	2	0.0819	0.896402	0.0734	2	1	1	1
Listeria~phage~A006		Unassigned	176_0	Clustered	6	VC_176_0	6	0.7164	1	0.7164	1	1	1	0.6667
Listeria~phage~A118		Unassigned	176_0	Clustered	6	VC_176_0	6	0.7164	1	0.7164	1	1	1	0.6667
Listeria~phage~A500		Unassigned	176_0	Clustered	6	VC_176_0	6	0.7164	1	0.7164	1	1	1	0.6667
Listeria~phage~LP-030-3		Unassigned	176_0	Clustered	6	VC_176_0	6	0.7164	1	0.7164	1	1	1	0.6667
Listeria~phage~vB_LmoS_188		Unassigned	176_0	Clustered	6	VC_176_0	6	0.7164	1	0.7164	1	1	1	0.6667
Listeria~phage~vB_LmoS_293		Unassigned	176_0	Clustered	6	VC_176_0	6	0.7164	1	0.7164	1	1	1	0.6667
Paenibacillus~phage~BN12		Sitaravirus	177_0	Clustered	20	VC_177_0	20	0.8524	1	0.8524	1	1	1	1
Paenibacillus~phage~Diva		Sitaravirus	177_0	Clustered	20	VC_177_0	20	0.8524	1	0.8524	1	1	1	1
Paenibacillus~phage~Eltigre		Sitaravirus	177_0	Clustered	20	VC_177_0	20	0.8524	1	0.8524	1	1	1	1
Paenibacillus~phage~Fern		Sitaravirus	177_0	Clustered	20	VC_177_0	20	0.8524	1	0.8524	1	1	1	1
Paenibacillus~phage~HB10c2		Sitaravirus	177_0	Clustered	20	VC_177_0	20	0.8524	1	0.8524	1	1	1	1
Paenibacillus~phage~Jacopo		Sitaravirus	177_0	Clustered	20	VC_177_0	20	0.8524	1	0.8524	1	1	1	1
Paenibacillus~phage~Kawika		Sitaravirus	177_0	Clustered	20	VC_177_0	20	0.8524	1	0.8524	1	1	1	1
Paenibacillus~phage~Leyra		Sitaravirus	177_0	Clustered	20	VC_177_0	20	0.8524	1	0.8524	1	1	1	1
Paenibacillus~phage~Likha		Sitaravirus	177_0	Clustered	20	VC_177_0	20	0.8524	1	0.8524	1	1	1	1
Paenibacillus~phage~Lucielle		Sitaravirus	177_0	Clustered	20	VC_177_0	20	0.8524	1	0.8524	1	1	1	1
Paenibacillus~phage~PBL1c		Sitaravirus	177_0	Clustered	20	VC_177_0	20	0.8524	1	0.8524	1	1	1	1
Paenibacillus~phage~Pagassa		Sitaravirus	177_0	Clustered	20	VC_177_0	20	0.8524	1	0.8524	1	1	1	1
Paenibacillus~phage~Rani		Sitaravirus	177_0	Clustered	20	VC_177_0	20	0.8524	1	0.8524	1	1	1	1
Paenibacillus~phage~Shelly		Sitaravirus	177_0	Clustered	20	VC_177_0	20	0.8524	1	0.8524	1	1	1	1
Paenibacillus~phage~Sitara		Sitaravirus	177_0	Clustered	20	VC_177_0	20	0.8524	1	0.8524	1	1	1	1
Paenibacillus~phage~Tadhana		Sitaravirus	177_0	Clustered	20	VC_177_0	20	0.8524	1	0.8524	1	1	1	1
Paenibacillus~phage~Willow		Sitaravirus	177_0	Clustered	20	VC_177_0	20	0.8524	1	0.8524	1	1	1	1
Paenibacillus~phage~Xenia		Sitaravirus	177_0	Clustered	20	VC_177_0	20	0.8524	1	0.8524	1	1	1	1
Paenibacillus~phage~Yerffej		Sitaravirus	177_0	Clustered	20	VC_177_0	20	0.8524	1	0.8524	1	1	1	1
Paenibacillus~phage~phiIBB_Pl23		Sitaravirus	177_0	Clustered	20	VC_177_0	20	0.8524	1	0.8524	1	1	1	1
Streptococcus~phage~A25		Unassigned	179_0	Clustered	5	VC_179_0	5	0.2967	1	0.2967	1	1	1	1
Streptococcus~phage~MM1		Unassigned	179_0	Clustered	5	VC_179_0	5	0.2967	1	0.2967	1	1	1	1
Streptococcus~phage~phiARI0468-4		Unassigned	179_0	Clustered	5	VC_179_0	5	0.2967	1	0.2967	1	1	1	1
Streptococcus~phage~phiBHN167		Unassigned	179_0	Clustered	5	VC_179_0	5	0.2967	1	0.2967	1	1	1	1
Streptococcus~phage~phiNJ2		Unassigned	179_0	Clustered	5	VC_179_0	5	0.2967	1	0.2967	1	1	1	1
Bacteriophage~sp.		Unassigned	18_0	Clustered	20	VC_18_0	20	0.8604	1	0.8604	2	2	2	1
Enterobacter~phage~Enc34		Chivirus	18_0	Clustered	20	VC_18_0	20	0.8604	1	0.8604	2	2	2	1
Klebsiella~phage~KPN~N137		Unassigned	18_0	Clustered	20	VC_18_0	20	0.8604	1	0.8604	2	2	2	1
Klebsiella~phage~Seifer		Unassigned	18_0	Clustered	20	VC_18_0	20	0.8604	1	0.8604	2	2	2	1
Klebsiella~phage~Soft		Unassigned	18_0	Clustered	20	VC_18_0	20	0.8604	1	0.8604	2	2	2	1
Proteus~phage~pPM_01		Chivirus	18_0	Clustered	20	VC_18_0	20	0.8604	1	0.8604	2	2	2	1
Providencia~phage~Redjac		Chivirus	18_0	Clustered	20	VC_18_0	20	0.8604	1	0.8604	2	2	2	1
Salmonella~phage~118970_sal1		Chivirus	18_0	Clustered	20	VC_18_0	20	0.8604	1	0.8604	2	2	2	1
Salmonella~phage~35		Chivirus	18_0	Clustered	20	VC_18_0	20	0.8604	1	0.8604	2	2	2	1
Salmonella~phage~37		Chivirus	18_0	Clustered	20	VC_18_0	20	0.8604	1	0.8604	2	2	2	1
Salmonella~phage~BP12C		Chivirus	18_0	Clustered	20	VC_18_0	20	0.8604	1	0.8604	2	2	2	1
Salmonella~phage~BSPM4		Chivirus	18_0	Clustered	20	VC_18_0	20	0.8604	1	0.8604	2	2	2	1
Salmonella~phage~KFS-SE1		Chivirus	18_0	Clustered	20	VC_18_0	20	0.8604	1	0.8604	2	2	2	1
Salmonella~phage~ST-101		Chivirus	18_0	Clustered	20	VC_18_0	20	0.8604	1	0.8604	2	2	2	1
Salmonella~phage~Siskin		Chivirus	18_0	Clustered	20	VC_18_0	20	0.8604	1	0.8604	2	2	2	1
Salmonella~virus~Chi		Chivirus	18_0	Clustered	20	VC_18_0	20	0.8604	1	0.8604	2	2	2	1
Salmonella~virus~FSLSP030		Chivirus	18_0	Clustered	20	VC_18_0	20	0.8604	1	0.8604	2	2	2	1
Salmonella~virus~FSLSP088		Chivirus	18_0	Clustered	20	VC_18_0	20	0.8604	1	0.8604	2	2	2	1
Salmonella~virus~SPN19		Chivirus	18_0	Clustered	20	VC_18_0	20	0.8604	1	0.8604	2	2	2	1
Salmonella~virus~iEPS5		Chivirus	18_0	Clustered	20	VC_18_0	20	0.8604	1	0.8604	2	2	2	1
Lactobacillus~phage~Bacchae		Harbinvirus	180_0	Clustered	4	VC_180_0	4	0.3128	0.999983	0.3128	1	1	1	1
Lactobacillus~phage~Bromius		Harbinvirus	180_0	Clustered	4	VC_180_0	4	0.3128	0.999983	0.3128	1	1	1	1
Lactobacillus~phage~Iacchus		Harbinvirus	180_0	Clustered	4	VC_180_0	4	0.3128	0.999983	0.3128	1	1	1	1
Lactobacillus~phage~Semele		Harbinvirus	180_0	Clustered	4	VC_180_0	4	0.3128	0.999983	0.3128	1	1	1	1
Lactobacillus~phage~Lpa804		Harbinvirus	180_1	Clustered	3	VC_180_1	3	0.1271	0.994815	0.1265	2	2	1	1
Lactobacillus~phage~LpeD		Unassigned	180_1	Clustered	3	VC_180_1	3	0.1271	0.994815	0.1265	2	2	1	1
Lactobacillus~virus~LP65		Unassigned	180_1	Clustered	3	VC_180_1	3	0.1271	0.994815	0.1265	2	2	1	1
Lactobacillus~phage~3-521		Unassigned	180_2	Clustered/Singleton	1	VC_180_2	1	0	1	0	1	1	1	1
Lactobacillus~phage~521B		Unassigned	181_0	Clustered	2	VC_181_0	2	0.1481	0.954542	0.1414	1	1	1	1
Lactobacillus~phage~SAC12B		Unassigned	181_0	Clustered	2	VC_181_0	2	0.1481	0.954542	0.1414	1	1	1	1
Listeria~phage~LMSP-25		Pecentumvirus	182_0	Clustered	14	VC_182_0	14	0.7014	1	0.7014	2	2	1	1
Listeria~phage~LMTA-148		Pecentumvirus	182_0	Clustered	14	VC_182_0	14	0.7014	1	0.7014	2	2	1	1
Listeria~phage~LMTA-34		Pecentumvirus	182_0	Clustered	14	VC_182_0	14	0.7014	1	0.7014	2	2	1	1
Listeria~phage~LMTA-57		Pecentumvirus	182_0	Clustered	14	VC_182_0	14	0.7014	1	0.7014	2	2	1	1
Listeria~phage~LMTA-94		Pecentumvirus	182_0	Clustered	14	VC_182_0	14	0.7014	1	0.7014	2	2	1	1
Listeria~phage~LP-048		Pecentumvirus	182_0	Clustered	14	VC_182_0	14	0.7014	1	0.7014	2	2	1	1
Listeria~phage~LP-064		Pecentumvirus	182_0	Clustered	14	VC_182_0	14	0.7014	1	0.7014	2	2	1	1
Listeria~phage~LP-083-2		Pecentumvirus	182_0	Clustered	14	VC_182_0	14	0.7014	1	0.7014	2	2	1	1
Listeria~phage~LP-124		Pecentumvirus	182_0	Clustered	14	VC_182_0	14	0.7014	1	0.7014	2	2	1	1
Listeria~phage~LP-125		Pecentumvirus	182_0	Clustered	14	VC_182_0	14	0.7014	1	0.7014	2	2	1	1
Listeria~phage~List-36		Pecentumvirus	182_0	Clustered	14	VC_182_0	14	0.7014	1	0.7014	2	2	1	1
Listeria~phage~vB_LmoM_AG20		Pecentumvirus	182_0	Clustered	14	VC_182_0	14	0.7014	1	0.7014	2	2	1	1
Listeria~virus~A511		P100virus	182_0	Clustered	14	VC_182_0	14	0.7014	1	0.7014	2	2	1	1
Listeria~virus~P100		P100virus	182_0	Clustered	14	VC_182_0	14	0.7014	1	0.7014	2	2	1	1
Bacillus~phage~BalMu-1		Unassigned	184_0	Clustered	2	VC_184_0	2	0.0447	0.873113	0.039	2	1	1	1
Faecalibacterium~phage~FP_Mushu		Mushuvirus	184_0	Clustered	2	VC_184_0	2	0.0447	0.873113	0.039	2	1	1	1
Clostridium~phage~phiCDHM19		Lubbockvirus	185_0	Clustered	2	VC_185_0	2	0.093	0.950934	0.0884	2	1	1	1
Clostridium~virus~phiCD119		Cd119virus	185_0	Clustered	2	VC_185_0	2	0.093	0.950934	0.0884	2	1	1	1
Clostridium~phage~CDKM15		Lubbockvirus	185_1	Clustered	5	VC_185_1	5	0.3832	1	0.3832	2	1	1	1
Clostridium~phage~CDKM9		Lubbockvirus	185_1	Clustered	5	VC_185_1	5	0.3832	1	0.3832	2	1	1	1
Clostridium~phage~phiCD505		Lubbockvirus	185_1	Clustered	5	VC_185_1	5	0.3832	1	0.3832	2	1	1	1
Clostridium~phage~phiMMP02		Lubbockvirus	185_1	Clustered	5	VC_185_1	5	0.3832	1	0.3832	2	1	1	1
Clostridium~virus~phiCD27		Cd119virus	185_1	Clustered	5	VC_185_1	5	0.3832	1	0.3832	2	1	1	1
Clostridium~phage~CDMH1		Lubbockvirus	185_2	Clustered	4	VC_185_2	4	0.2776	0.999979	0.2776	2	1	1	1
Clostridium~phage~phiMMP01		Lubbockvirus	185_2	Clustered	4	VC_185_2	4	0.2776	0.999979	0.2776	2	1	1	1
Clostridium~phage~phiMMP03		Lubbockvirus	185_2	Clustered	4	VC_185_2	4	0.2776	0.999979	0.2776	2	1	1	1
Clostridium~virus~phiC2		Cd119virus	185_2	Clustered	4	VC_185_2	4	0.2776	0.999979	0.2776	2	1	1	1
Bacillus~phage~Bam35c		Betatectivirus	186_0	Clustered	4	VC_186_0	4	1	1	1	1	1	1	1
Bacillus~phage~GIL16c		Betatectivirus	186_0	Clustered	4	VC_186_0	4	1	1	1	1	1	1	1
Bacillus~phage~Wip1		Betatectivirus	186_0	Clustered	4	VC_186_0	4	1	1	1	1	1	1	1
Bacillus~virus~AP50		Betatectivirus	186_0	Clustered	4	VC_186_0	4	1	1	1	1	1	1	1
Bacillus~phage~Fah		Wbetavirus	188_0	Clustered	3	VC_188_0	3	0.3476	0.998189	0.347	1	1	1	1
Bacillus~phage~Gamma		Wbetavirus	188_0	Clustered	3	VC_188_0	3	0.3476	0.998189	0.347	1	1	1	1
Bacillus~virus~Wbeta		Wbetavirus	188_0	Clustered	3	VC_188_0	3	0.3476	0.998189	0.347	1	1	1	1
Bacillus~phage~PfEFR-4		Unassigned	189_0	Clustered	3	VC_189_0	3	0.2521	0.998446	0.2517	1	1	1	1
Bacillus~phage~PfEFR-5		Unassigned	189_0	Clustered	3	VC_189_0	3	0.2521	0.998446	0.2517	1	1	1	1
Bacillus~phage~vB_BceS-MY192		Unassigned	189_0	Clustered	3	VC_189_0	3	0.2521	0.998446	0.2517	1	1	1	1
Achromobacter~phage~phiAxp-2		Unassigned	19_0	Clustered	5	VC_19_0	5	0.091	0.960534	0.0874	3	1	1	1
Burkholderia~phage~BcepNazgul		Nazgulvirus	19_0	Clustered	5	VC_19_0	5	0.091	0.960534	0.0874	3	1	1	1
Burkholderia~phage~vB_BceS_AH2		Ahduovirus	19_0	Clustered	5	VC_19_0	5	0.091	0.960534	0.0874	3	1	1	1
Loktanella~phage~pCB2051-A		Unassigned	19_0	Clustered	5	VC_19_0	5	0.091	0.960534	0.0874	3	1	1	1
Ruegeria~phage~DSS3-P1		Unassigned	19_0	Clustered	5	VC_19_0	5	0.091	0.960534	0.0874	3	1	1	1
Bacillus~phage~TP21-L		Tp21virus	190_0	Clustered	2	VC_190_0	2	0.7558	0.879217	0.6645	1	1	1	1
Bacillus~virus~BMBtp2		Tp21virus	190_0	Clustered	2	VC_190_0	2	0.7558	0.879217	0.6645	1	1	1	1
Bacillus~phage~vB_BtS_B83		Unassigned	191_0	Clustered	2	VC_191_0	2	0.5459	0.945764	0.5163	1	1	1	1
Bacillus~phage~vB_BtS_BMBtp14		Unassigned	191_0	Clustered	2	VC_191_0	2	0.5459	0.945764	0.5163	1	1	1	1
Lactobacillus~phage~PLE2		Unassigned	192_0	Clustered	2	VC_192_0	2	0.3173	0.939818	0.2982	1	1	1	1
Lactobacillus~phage~iA2		Unassigned	192_0	Clustered	2	VC_192_0	2	0.3173	0.939818	0.2982	1	1	1	1
Clostridium~phage~PhiS63		Unassigned	193_0	Clustered	3	VC_193_0	3	0.2525	0.986945	0.2492	1	1	1	1
Clostridium~phage~phi3626		Unassigned	193_0	Clustered	3	VC_193_0	3	0.2525	0.986945	0.2492	1	1	1	1
Clostridium~phage~phiSM101		Unassigned	193_0	Clustered	3	VC_193_0	3	0.2525	0.986945	0.2492	1	1	1	1
Bacillus~phage~Carmen17		Unassigned	195_0	Clustered	2	VC_195_0	2	0.2494	0.953217	0.2378	1	1	1	1
Bacillus~phage~PBC1		Unassigned	195_0	Clustered	2	VC_195_0	2	0.2494	0.953217	0.2378	1	1	1	1
Clostridium~phage~phiCT19406A		Unassigned	196_0	Clustered	2	VC_196_0	2	0.4363	0.941042	0.4106	1	1	1	1
Clostridium~phage~phiCTC2A		Unassigned	196_0	Clustered	2	VC_196_0	2	0.4363	0.941042	0.4106	1	1	1	1
Corynebacterium~phage~Adelaide		Unassigned	197_0	Clustered	6	VC_197_0	6	0.7354	1	0.7354	2	1	1	1
Corynebacterium~phage~Dina		Unassigned	197_0	Clustered	6	VC_197_0	6	0.7354	1	0.7354	2	1	1	1
Corynebacterium~phage~Lederberg		Unassigned	197_0	Clustered	6	VC_197_0	6	0.7354	1	0.7354	2	1	1	1
Corynebacterium~phage~SamW		Samwavirus	197_0	Clustered	6	VC_197_0	6	0.7354	1	0.7354	2	1	1	1
Corynebacterium~phage~StAB		Unassigned	197_0	Clustered	6	VC_197_0	6	0.7354	1	0.7354	2	1	1	1
Corynebacterium~phage~Stiles		Unassigned	197_0	Clustered	6	VC_197_0	6	0.7354	1	0.7354	2	1	1	1
Bacteroides~phage~B124-14		Unassigned	198_0	Clustered	2	VC_198_0	2	0.4142	0.945404	0.3916	1	1	1	1
Bacteroides~phage~B40-8		Unassigned	198_0	Clustered	2	VC_198_0	2	0.4142	0.945404	0.3916	1	1	1	1
Lactococcus~phage~1358		Unassigned	199_0	Clustered	3	VC_199_0	3	0.4391	0.99638	0.4375	1	1	1	1
Listeria~phage~P35		Unassigned	199_0	Clustered	3	VC_199_0	3	0.4391	0.99638	0.4375	1	1	1	1
Listeria~phage~P40		Unassigned	199_0	Clustered	3	VC_199_0	3	0.4391	0.99638	0.4375	1	1	1	1
Pseudomonas~phage~LKO4		Yuavirus	2_0	Clustered	5	VC_2_0	5	0.4994	1	0.4994	1	1	1	1
Pseudomonas~phage~MP1412		Yuavirus	2_0	Clustered	5	VC_2_0	5	0.4994	1	0.4994	1	1	1	1
Pseudomonas~phage~PAE1		Yuavirus	2_0	Clustered	5	VC_2_0	5	0.4994	1	0.4994	1	1	1	1
Pseudomonas~virus~M6		Yuavirus	2_0	Clustered	5	VC_2_0	5	0.4994	1	0.4994	1	1	1	1
Pseudomonas~virus~Yua		Yuavirus	2_0	Clustered	5	VC_2_0	5	0.4994	1	0.4994	1	1	1	1
Citrobacter~phage~Michonne		Mooglevirus	20_0	Clustered	25	VC_20_0	25	0.9005	1	0.9005	5	1	1	0.9933
Citrobacter~phage~Moogle		Mooglevirus	20_0	Clustered	25	VC_20_0	25	0.9005	1	0.9005	5	1	1	0.9933
Citrobacter~phage~Mordin		Mooglevirus	20_0	Clustered	25	VC_20_0	25	0.9005	1	0.9005	5	1	1	0.9933
Enterobacteriaphage~UAB_Phi87		Felixo1virus	20_0	Clustered	25	VC_20_0	25	0.9005	1	0.9005	5	1	1	0.9933
Escherichia~phage~EC6		Felixo1virus	20_0	Clustered	25	VC_20_0	25	0.9005	1	0.9005	5	1	1	0.9933
Escherichia~phage~HY02		Felixo1virus	20_0	Clustered	25	VC_20_0	25	0.9005	1	0.9005	5	1	1	0.9933
Escherichia~phage~JH2		Felixo1virus	20_0	Clustered	25	VC_20_0	25	0.9005	1	0.9005	5	1	1	0.9933
Escherichia~phage~SUSP1		Suspvirus	20_0	Clustered	25	VC_20_0	25	0.9005	1	0.9005	5	1	1	0.9933
Escherichia~phage~SUSP2		Suspvirus	20_0	Clustered	25	VC_20_0	25	0.9005	1	0.9005	5	1	1	0.9933
Escherichia~phage~vB_EcoM-VpaE1		Felixo1virus	20_0	Clustered	25	VC_20_0	25	0.9005	1	0.9005	5	1	1	0.9933
Escherichia~phage~vB_EcoM_AYO145A		Felixo1virus	20_0	Clustered	25	VC_20_0	25	0.9005	1	0.9005	5	1	1	0.9933
Escherichia~phage~vB_EcoM_Alf5		Felixounavirus	20_0	Clustered	25	VC_20_0	25	0.9005	1	0.9005	5	1	1	0.9933
Escherichia~phage~wV8		Felixo1virus	20_0	Clustered	25	VC_20_0	25	0.9005	1	0.9005	5	1	1	0.9933
Escherichia~typing~phage~1		Felixo1virus	20_0	Clustered	25	VC_20_0	25	0.9005	1	0.9005	5	1	1	0.9933
Salmonella~phage~BPS15Q2		Felixounavirus	20_0	Clustered	25	VC_20_0	25	0.9005	1	0.9005	5	1	1	0.9933
Salmonella~phage~BPS17L1		Felixounavirus	20_0	Clustered	25	VC_20_0	25	0.9005	1	0.9005	5	1	1	0.9933
Salmonella~phage~BPS17W1		Felixounavirus	20_0	Clustered	25	VC_20_0	25	0.9005	1	0.9005	5	1	1	0.9933
Salmonella~phage~FelixO1		Felixo1virus	20_0	Clustered	25	VC_20_0	25	0.9005	1	0.9005	5	1	1	0.9933
Salmonella~phage~Mushroom		Felixo1virus	20_0	Clustered	25	VC_20_0	25	0.9005	1	0.9005	5	1	1	0.9933
Salmonella~phage~Si3		Felixounavirus	20_0	Clustered	25	VC_20_0	25	0.9005	1	0.9005	5	1	1	0.9933
Salmonella~phage~vB_SPuM_SP116		Felixounavirus	20_0	Clustered	25	VC_20_0	25	0.9005	1	0.9005	5	1	1	0.9933
Shigella~phage~Sf13		Mooglevirus	20_0	Clustered	25	VC_20_0	25	0.9005	1	0.9005	5	1	1	0.9933
Shigella~phage~Sf14		Mooglevirus	20_0	Clustered	25	VC_20_0	25	0.9005	1	0.9005	5	1	1	0.9933
Shigella~phage~Sf17		Mooglevirus	20_0	Clustered	25	VC_20_0	25	0.9005	1	0.9005	5	1	1	0.9933
Staphylococcus~phage~SA1		Unassigned	20_0	Clustered	25	VC_20_0	25	0.9005	1	0.9005	5	1	1	0.9933
Listeria~phage~B025		Psavirus	200_0	Clustered	4	VC_200_0	4	0.4354	0.999981	0.4354	1	1	1	1
Listeria~phage~LP-030-2		Psavirus	200_0	Clustered	4	VC_200_0	4	0.4354	0.999981	0.4354	1	1	1	1
Listeria~phage~LP-101		Psavirus	200_0	Clustered	4	VC_200_0	4	0.4354	0.999981	0.4354	1	1	1	1
Listeria~phage~PSA		Psavirus	200_0	Clustered	4	VC_200_0	4	0.4354	0.999981	0.4354	1	1	1	1
Staphylococcus~phage~SMSAP5		Triavirus	201_0	Clustered	13	VC_201_0	13	0.4008	1	0.4008	1	1	1	1
Staphylococcus~phage~StauST398-2		Triavirus	201_0	Clustered	13	VC_201_0	13	0.4008	1	0.4008	1	1	1	1
Staphylococcus~phage~YMC/09/04/R1988		Triavirus	201_0	Clustered	13	VC_201_0	13	0.4008	1	0.4008	1	1	1	1
Staphylococcus~phage~phi2958PVL		Triavirus	201_0	Clustered	13	VC_201_0	13	0.4008	1	0.4008	1	1	1	1
Staphylococcus~phage~phi7401PVL		Triavirus	201_0	Clustered	13	VC_201_0	13	0.4008	1	0.4008	1	1	1	1
Staphylococcus~phage~tp310-2		Triavirus	201_0	Clustered	13	VC_201_0	13	0.4008	1	0.4008	1	1	1	1
Staphylococcus~phage~vB_SauS_phi2		Triavirus	201_0	Clustered	13	VC_201_0	13	0.4008	1	0.4008	1	1	1	1
Staphylococcus~virus~3a		Triavirus	201_0	Clustered	13	VC_201_0	13	0.4008	1	0.4008	1	1	1	1
Staphylococcus~virus~42e		Triavirus	201_0	Clustered	13	VC_201_0	13	0.4008	1	0.4008	1	1	1	1
Staphylococcus~virus~47		Triavirus	201_0	Clustered	13	VC_201_0	13	0.4008	1	0.4008	1	1	1	1
Staphylococcus~virus~IPLA35		Triavirus	201_0	Clustered	13	VC_201_0	13	0.4008	1	0.4008	1	1	1	1
Staphylococcus~virus~phi12		Triavirus	201_0	Clustered	13	VC_201_0	13	0.4008	1	0.4008	1	1	1	1
Staphylococcus~virus~phiSLT		Triavirus	201_0	Clustered	13	VC_201_0	13	0.4008	1	0.4008	1	1	1	1
Streptococcus~phage~315.6		Unassigned	202_0	Clustered	2	VC_202_0	2	0.2182	0.953821	0.2081	1	1	1	1
Streptococcus~phage~P9		Unassigned	202_0	Clustered	2	VC_202_0	2	0.2182	0.953821	0.2081	1	1	1	1
Bacillus~phage~Mgbh1		Magadivirus	203_0	Clustered	2	VC_203_0	2	0.4284	0.918772	0.3936	2	1	1	1
Paenibacillus~phage~Tripp		Trippvirus	203_0	Clustered	2	VC_203_0	2	0.4284	0.918772	0.3936	2	1	1	1
Enterococcus~phage~BC611		Sap6virus	204_0	Clustered	6	VC_204_0	6	0.8773	1	0.8773	2	1	1	1
Enterococcus~phage~IMEEF1		Sap6virus	204_0	Clustered	6	VC_204_0	6	0.8773	1	0.8773	2	1	1	1
Enterococcus~phage~SAP6		Sap6virus	204_0	Clustered	6	VC_204_0	6	0.8773	1	0.8773	2	1	1	1
Enterococcus~phage~VD13		Sap6virus	204_0	Clustered	6	VC_204_0	6	0.8773	1	0.8773	2	1	1	1
Enterococcus~phage~vB_EfaS_IME198		Saphexavirus	204_0	Clustered	6	VC_204_0	6	0.8773	1	0.8773	2	1	1	1
Streptococcus~phage~SPQS1		Sap6virus	204_0	Clustered	6	VC_204_0	6	0.8773	1	0.8773	2	1	1	1
Listeria~phage~LP-026		P70virus	205_0	Clustered	5	VC_205_0	5	0.8841	1	0.8841	1	1	1	1
Listeria~phage~LP-037		P70virus	205_0	Clustered	5	VC_205_0	5	0.8841	1	0.8841	1	1	1	1
Listeria~phage~LP-110		P70virus	205_0	Clustered	5	VC_205_0	5	0.8841	1	0.8841	1	1	1	1
Listeria~phage~LP-114		P70virus	205_0	Clustered	5	VC_205_0	5	0.8841	1	0.8841	1	1	1	1
Listeria~phage~P70		P70virus	205_0	Clustered	5	VC_205_0	5	0.8841	1	0.8841	1	1	1	1
Bacillus~phage~PM1		Saundersvirus	206_0	Clustered	3	VC_206_0	3	0.2614	0.969037	0.2533	3	1	1	0.6667
Geobacillus~phage~GBK2		Unassigned	206_0	Clustered	3	VC_206_0	3	0.2614	0.969037	0.2533	3	1	1	0.6667
Geobacillus~phage~TP-84		Tp84virus	206_0	Clustered	3	VC_206_0	3	0.2614	0.969037	0.2533	3	1	1	0.6667
Bacillus~virus~Andromeda		Andromedavirus	207_0	Clustered	8	VC_207_0	8	0.9996	0.988943	0.9886	1	1	1	1
Bacillus~virus~Blastoid		Andromedavirus	207_0	Clustered	8	VC_207_0	8	0.9996	0.988943	0.9886	1	1	1	1
Bacillus~virus~Curly		Andromedavirus	207_0	Clustered	8	VC_207_0	8	0.9996	0.988943	0.9886	1	1	1	1
Bacillus~virus~Eoghan		Andromedavirus	207_0	Clustered	8	VC_207_0	8	0.9996	0.988943	0.9886	1	1	1	1
Bacillus~virus~Finn		Andromedavirus	207_0	Clustered	8	VC_207_0	8	0.9996	0.988943	0.9886	1	1	1	1
Bacillus~virus~Glittering		Andromedavirus	207_0	Clustered	8	VC_207_0	8	0.9996	0.988943	0.9886	1	1	1	1
Bacillus~virus~Riggi		Andromedavirus	207_0	Clustered	8	VC_207_0	8	0.9996	0.988943	0.9886	1	1	1	1
Bacillus~virus~Taylor		Andromedavirus	207_0	Clustered	8	VC_207_0	8	0.9996	0.988943	0.9886	1	1	1	1
Staphylococcus~phage~23MRA		Biseptimavirus	208_0	Clustered	28	VC_208_0	28	0.5547	1	0.5547	2	1	1	0.7619
Staphylococcus~phage~3~AJ-2017		Biseptimavirus	208_0	Clustered	28	VC_208_0	28	0.5547	1	0.5547	2	1	1	0.7619
Staphylococcus~phage~IME1361_01		Biseptimavirus	208_0	Clustered	28	VC_208_0	28	0.5547	1	0.5547	2	1	1	0.7619
Staphylococcus~phage~JS01		Biseptimavirus	208_0	Clustered	28	VC_208_0	28	0.5547	1	0.5547	2	1	1	0.7619
Staphylococcus~phage~P1105		Biseptimavirus	208_0	Clustered	28	VC_208_0	28	0.5547	1	0.5547	2	1	1	0.7619
Staphylococcus~phage~P282		Biseptimavirus	208_0	Clustered	28	VC_208_0	28	0.5547	1	0.5547	2	1	1	0.7619
Staphylococcus~phage~P630		Biseptimavirus	208_0	Clustered	28	VC_208_0	28	0.5547	1	0.5547	2	1	1	0.7619
Staphylococcus~phage~P954		Biseptimavirus	208_0	Clustered	28	VC_208_0	28	0.5547	1	0.5547	2	1	1	0.7619
Staphylococcus~phage~PVL		Biseptimavirus	208_0	Clustered	28	VC_208_0	28	0.5547	1	0.5547	2	1	1	0.7619
Staphylococcus~phage~SA1014ruMSSAST7		Biseptimavirus	208_0	Clustered	28	VC_208_0	28	0.5547	1	0.5547	2	1	1	0.7619
Staphylococcus~phage~SA345ruMSSAST8		Biseptimavirus	208_0	Clustered	28	VC_208_0	28	0.5547	1	0.5547	2	1	1	0.7619
Staphylococcus~phage~SA7		Biseptimavirus	208_0	Clustered	28	VC_208_0	28	0.5547	1	0.5547	2	1	1	0.7619
Staphylococcus~phage~SA780ruMSSAST101		Biseptimavirus	208_0	Clustered	28	VC_208_0	28	0.5547	1	0.5547	2	1	1	0.7619
Staphylococcus~phage~StauST398-4		Biseptimavirus	208_0	Clustered	28	VC_208_0	28	0.5547	1	0.5547	2	1	1	0.7619
Staphylococcus~phage~phi5967PVL		Biseptimavirus	208_0	Clustered	28	VC_208_0	28	0.5547	1	0.5547	2	1	1	0.7619
Staphylococcus~phage~phi7247PVL		Biseptimavirus	208_0	Clustered	28	VC_208_0	28	0.5547	1	0.5547	2	1	1	0.7619
Staphylococcus~phage~phiBU01		Biseptimavirus	208_0	Clustered	28	VC_208_0	28	0.5547	1	0.5547	2	1	1	0.7619
Staphylococcus~phage~phiN315		Unassigned	208_0	Clustered	28	VC_208_0	28	0.5547	1	0.5547	2	1	1	0.7619
Staphylococcus~phage~phiNM3		Biseptimavirus	208_0	Clustered	28	VC_208_0	28	0.5547	1	0.5547	2	1	1	0.7619
Staphylococcus~phage~phiPVL-CN125		Biseptimavirus	208_0	Clustered	28	VC_208_0	28	0.5547	1	0.5547	2	1	1	0.7619
Staphylococcus~phage~phiSa119		Biseptimavirus	208_0	Clustered	28	VC_208_0	28	0.5547	1	0.5547	2	1	1	0.7619
Staphylococcus~phage~phiSa2wa_st22		Biseptimavirus	208_0	Clustered	28	VC_208_0	28	0.5547	1	0.5547	2	1	1	0.7619
Staphylococcus~phage~tp310-1		Biseptimavirus	208_0	Clustered	28	VC_208_0	28	0.5547	1	0.5547	2	1	1	0.7619
Staphylococcus~phage~tp310-3		Biseptimavirus	208_0	Clustered	28	VC_208_0	28	0.5547	1	0.5547	2	1	1	0.7619
Staphylococcus~prophage~phiPV83		Biseptimavirus	208_0	Clustered	28	VC_208_0	28	0.5547	1	0.5547	2	1	1	0.7619
Staphylococcus~virus~108PVL		Biseptimavirus	208_0	Clustered	28	VC_208_0	28	0.5547	1	0.5547	2	1	1	0.7619
Staphylococcus~virus~13		Biseptimavirus	208_0	Clustered	28	VC_208_0	28	0.5547	1	0.5547	2	1	1	0.7619
Staphylococcus~virus~77		Biseptimavirus	208_0	Clustered	28	VC_208_0	28	0.5547	1	0.5547	2	1	1	0.7619
Staphylococcus~phage~IME-SA4		Biseptimavirus	209_0	Clustered	4	VC_209_0	4	0.0705	0.999898	0.0705	2	1	1	0.8333
Staphylococcus~phage~StB20		Unassigned	209_0	Clustered	4	VC_209_0	4	0.0705	0.999898	0.0705	2	1	1	0.8333
Staphylococcus~phage~StB20-like		Unassigned	209_0	Clustered	4	VC_209_0	4	0.0705	0.999898	0.0705	2	1	1	0.8333
Staphylococcus~phage~phiRS7		Unassigned	209_0	Clustered	4	VC_209_0	4	0.0705	0.999898	0.0705	2	1	1	0.8333
Bacillus~phage~SP-15		Thornevirus	210_0	Clustered/Singleton	1	VC_210_0	1	0	1	0	1	1	1	1
Bacillus~virus~G		Unassigned	210_1	Clustered/Singleton	1	VC_210_1	1	0	1	0	1	1	1	1
Bacillus~phage~Slash		Slashvirus	212_0	Clustered	4	VC_212_0	4	0.9982	0.966623	0.9649	1	1	1	1
Bacillus~phage~Stahl		Slashvirus	212_0	Clustered	4	VC_212_0	4	0.9982	0.966623	0.9649	1	1	1	1
Bacillus~phage~Staley		Slashvirus	212_0	Clustered	4	VC_212_0	4	0.9982	0.966623	0.9649	1	1	1	1
Bacillus~phage~Stills		Slashvirus	212_0	Clustered	4	VC_212_0	4	0.9982	0.966623	0.9649	1	1	1	1
Lactococcus~phage~949		Unassigned	213_0	Clustered	3	VC_213_0	3	0.6898	0.996618	0.6875	1	1	1	1
Lactococcus~phage~WRP3		Unassigned	213_0	Clustered	3	VC_213_0	3	0.6898	0.996618	0.6875	1	1	1	1
Lactococcus~phage~phiL47		Unassigned	213_0	Clustered	3	VC_213_0	3	0.6898	0.996618	0.6875	1	1	1	1
Streptococcus~phage~315.1		Unassigned	214_0	Clustered	2	VC_214_0	2	0.1784	0.954745	0.1703	1	1	1	1
Streptococcus~phage~phi3396		Unassigned	214_0	Clustered	2	VC_214_0	2	0.1784	0.954745	0.1703	1	1	1	1
Staphylococcus~phage~6ec		Sextaecvirus	216_0	Clustered	2	VC_216_0	2	0.3533	0.954493	0.3373	1	1	1	1
Staphylococcus~phage~vB_SepS_SEP9		Sextaecvirus	216_0	Clustered	2	VC_216_0	2	0.3533	0.954493	0.3373	1	1	1	1
Bacteriophage~APSE-2		Unassigned	218_0	Clustered	2	VC_218_0	2	0.1155	0.953423	0.1101	1	1	1	1
Hamiltonella~virus~APSE1		Unassigned	218_0	Clustered	2	VC_218_0	2	0.1155	0.953423	0.1101	1	1	1	1
Enterobacteria~phage~HK620		Lederbergvirus	219_0	Clustered	19	VC_219_0	19	0.5624	1	0.5624	2	1	1	0.8655
Enterobacteria~phage~IME10		Lederbergvirus	219_0	Clustered	19	VC_219_0	19	0.5624	1	0.5624	2	1	1	0.8655
Enterobacteria~phage~ST104		Lederbergvirus	219_0	Clustered	19	VC_219_0	19	0.5624	1	0.5624	2	1	1	0.8655
Enterobacteria~phage~Sf101		Lederbergvirus	219_0	Clustered	19	VC_219_0	19	0.5624	1	0.5624	2	1	1	0.8655
Enterobacteria~phage~UAB_Phi20		Lederbergvirus	219_0	Clustered	19	VC_219_0	19	0.5624	1	0.5624	2	1	1	0.8655
Salmonella~phage~103203_sal5		Lederbergvirus	219_0	Clustered	19	VC_219_0	19	0.5624	1	0.5624	2	1	1	0.8655
Salmonella~phage~118970_sal4		Lederbergvirus	219_0	Clustered	19	VC_219_0	19	0.5624	1	0.5624	2	1	1	0.8655
Salmonella~phage~SE1~(in:P22virus)		Lederbergvirus	219_0	Clustered	19	VC_219_0	19	0.5624	1	0.5624	2	1	1	0.8655
Salmonella~phage~SEN22		Lederbergvirus	219_0	Clustered	19	VC_219_0	19	0.5624	1	0.5624	2	1	1	0.8655
Salmonella~phage~SPN9CC		Lederbergvirus	219_0	Clustered	19	VC_219_0	19	0.5624	1	0.5624	2	1	1	0.8655
Salmonella~phage~ST160		Lederbergvirus	219_0	Clustered	19	VC_219_0	19	0.5624	1	0.5624	2	1	1	0.8655
Salmonella~phage~UPF_BP1		Lederbergvirus	219_0	Clustered	19	VC_219_0	19	0.5624	1	0.5624	2	1	1	0.8655
Salmonella~phage~epsilon34		Lederbergvirus	219_0	Clustered	19	VC_219_0	19	0.5624	1	0.5624	2	1	1	0.8655
Salmonella~phage~g341c		Lederbergvirus	219_0	Clustered	19	VC_219_0	19	0.5624	1	0.5624	2	1	1	0.8655
Salmonella~phage~vB_SemP_Emek		Lederbergvirus	219_0	Clustered	19	VC_219_0	19	0.5624	1	0.5624	2	1	1	0.8655
Salmonella~virus~BTP1		P22virus	219_0	Clustered	19	VC_219_0	19	0.5624	1	0.5624	2	1	1	0.8655
Salmonella~virus~P22		P22virus	219_0	Clustered	19	VC_219_0	19	0.5624	1	0.5624	2	1	1	0.8655
Salmonella~virus~ST64T		P22virus	219_0	Clustered	19	VC_219_0	19	0.5624	1	0.5624	2	1	1	0.8655
Shigella~virus~Sf6		P22virus	219_0	Clustered	19	VC_219_0	19	0.5624	1	0.5624	2	1	1	0.8655
Acidianus~bottle-shaped~virus		Ampullavirus	22_0	Clustered	3	VC_22_0	3	1	1	1	1	1	1	1
Acidianus~bottle-shaped~virus~2		Ampullavirus	22_0	Clustered	3	VC_22_0	3	1	1	1	1	1	1	1
Acidianus~bottle-shaped~virus~3		Ampullavirus	22_0	Clustered	3	VC_22_0	3	1	1	1	1	1	1	1
Enterobacteria~phage~IME_EC2		Murrayvirus	220_0	Clustered	6	VC_220_0	6	0.6741	1	0.6741	4	2	1	1
Escherichia~phage~C130_2		Giessenvirus	220_0	Clustered	6	VC_220_0	6	0.6741	1	0.6741	4	2	1	1
Escherichia~phage~Skarpretter		Skarprettervirus	220_0	Clustered	6	VC_220_0	6	0.6741	1	0.6741	4	2	1	1
Escherichia~phage~Sortsne		Sortsnevirus	220_0	Clustered	6	VC_220_0	6	0.6741	1	0.6741	4	2	1	1
Klebsiella~phage~vB_KpnS_IME279		Sortsnevirus	220_0	Clustered	6	VC_220_0	6	0.6741	1	0.6741	4	2	1	1
Salmonella~phage~Lumpael		Murrayvirus	220_0	Clustered	6	VC_220_0	6	0.6741	1	0.6741	4	2	1	1
Enterobacteria~phage~SfV		Unassigned	222_0	Clustered	6	VC_222_0	6	0.6074	1	0.6074	1	1	1	1
Enterobacteria~phage~phiP27		Unassigned	222_0	Clustered	6	VC_222_0	6	0.6074	1	0.6074	1	1	1	1
Salmonella~phage~118970_sal3		Unassigned	222_0	Clustered	6	VC_222_0	6	0.6074	1	0.6074	1	1	1	1
Salmonella~phage~ST64B		Unassigned	222_0	Clustered	6	VC_222_0	6	0.6074	1	0.6074	1	1	1	1
Shigella~phage~SfII		Unassigned	222_0	Clustered	6	VC_222_0	6	0.6074	1	0.6074	1	1	1	1
Shigella~phage~SfIV		Unassigned	222_0	Clustered	6	VC_222_0	6	0.6074	1	0.6074	1	1	1	1
Faecalibacterium~phage~FP_Epona		Eponavirus	223_0	Clustered	5	VC_223_0	5	0.6592	0.647889	0.4271	5	1	1	1
Faecalibacterium~phage~FP_Lagaffe		Lagaffevirus	223_0	Clustered	5	VC_223_0	5	0.6592	0.647889	0.4271	5	1	1	1
Faecalibacterium~phage~FP_Taranis		Taranisvirus	223_0	Clustered	5	VC_223_0	5	0.6592	0.647889	0.4271	5	1	1	1
Faecalibacterium~phage~FP_Toutatis		Toutatisvirus	223_0	Clustered	5	VC_223_0	5	0.6592	0.647889	0.4271	5	1	1	1
Vibrio~phage~X29		Unassigned	223_0	Clustered	5	VC_223_0	5	0.6592	0.647889	0.4271	5	1	1	1
Flavobacterium~phage~Fpv10		Unassigned	224_0	Clustered	6	VC_224_0	6	0.8404	1	0.8404	1	1	1	1
Flavobacterium~phage~Fpv11		Unassigned	224_0	Clustered	6	VC_224_0	6	0.8404	1	0.8404	1	1	1	1
Flavobacterium~phage~Fpv5		Unassigned	224_0	Clustered	6	VC_224_0	6	0.8404	1	0.8404	1	1	1	1
Flavobacterium~phage~Fpv6		Unassigned	224_0	Clustered	6	VC_224_0	6	0.8404	1	0.8404	1	1	1	1
Flavobacterium~phage~Fpv7		Unassigned	224_0	Clustered	6	VC_224_0	6	0.8404	1	0.8404	1	1	1	1
Flavobacterium~phage~Fpv8		Unassigned	224_0	Clustered	6	VC_224_0	6	0.8404	1	0.8404	1	1	1	1
Bdellovibrio~phage~phiMH2K		Bdellomicrovirus	225_0	Clustered	5	VC_225_0	5	0.7889	0.999912	0.7889	2	1	1	1
Chlamydia~phage~2		Chlamydiamicrovirus	225_0	Clustered	5	VC_225_0	5	0.7889	0.999912	0.7889	2	1	1	1
Chlamydia~phage~4		Chlamydiamicrovirus	225_0	Clustered	5	VC_225_0	5	0.7889	0.999912	0.7889	2	1	1	1
Chlamydia~phage~CPG1		Chlamydiamicrovirus	225_0	Clustered	5	VC_225_0	5	0.7889	0.999912	0.7889	2	1	1	1
Chlamydia~virus~CPAR39		Chlamydiamicrovirus	225_0	Clustered	5	VC_225_0	5	0.7889	0.999912	0.7889	2	1	1	1
Chlamydia~virus~Chp1		Chlamydiamicrovirus	226_0	Clustered	2	VC_226_0	2	0.1476	0.882618	0.1303	2	1	1	1
Escherichia~phage~EC6098		Unassigned	226_0	Clustered	2	VC_226_0	2	0.1476	0.882618	0.1303	2	1	1	1
Enterobacter~phage~Tyrion		Uetakevirus	227_0	Clustered	5	VC_227_0	5	0.6783	1	0.6783	2	1	1	1
Escherichia~phage~TL-2011b		Uetakevirus	227_0	Clustered	5	VC_227_0	5	0.6783	1	0.6783	2	1	1	1
Escherichia~phage~phiV10		Epsilon15virus	227_0	Clustered	5	VC_227_0	5	0.6783	1	0.6783	2	1	1	1
Salmonella~phage~SPN1S		Epsilon15virus	227_0	Clustered	5	VC_227_0	5	0.6783	1	0.6783	2	1	1	1
Salmonella~phage~epsilon15		Epsilon15virus	227_0	Clustered	5	VC_227_0	5	0.6783	1	0.6783	2	1	1	1
Liberibacter~phage~SC1		Unassigned	228_0	Clustered	2	VC_228_0	2	0.7915	0.918133	0.7267	1	1	1	1
Liberibacter~phage~SC2		Unassigned	228_0	Clustered	2	VC_228_0	2	0.7915	0.918133	0.7267	1	1	1	1
Bordetella~virus~BPP1		Bpp1virus	229_0	Clustered	3	VC_229_0	3	0.1329	0.955158	0.1269	2	1	1	1
Pseudomonas~phage~AF		Unassigned	229_0	Clustered	3	VC_229_0	3	0.1329	0.955158	0.1269	2	1	1	1
Xanthomonas~citri~phage~CP2		Unassigned	229_0	Clustered	3	VC_229_0	3	0.1329	0.955158	0.1269	2	1	1	1
Stygiolobus~rod-shaped~virus		Rudivirus	23_0	Clustered	12	VC_23_0	12	0.8191	1	0.8191	1	1	1	1
Sulfolobus~islandicus~rod-shaped~virus~1		Rudivirus	23_0	Clustered	12	VC_23_0	12	0.8191	1	0.8191	1	1	1	1
Sulfolobus~islandicus~rod-shaped~virus~10		Rudivirus	23_0	Clustered	12	VC_23_0	12	0.8191	1	0.8191	1	1	1	1
Sulfolobus~islandicus~rod-shaped~virus~11		Rudivirus	23_0	Clustered	12	VC_23_0	12	0.8191	1	0.8191	1	1	1	1
Sulfolobus~islandicus~rod-shaped~virus~2		Rudivirus	23_0	Clustered	12	VC_23_0	12	0.8191	1	0.8191	1	1	1	1
Sulfolobus~islandicus~rod-shaped~virus~4		Rudivirus	23_0	Clustered	12	VC_23_0	12	0.8191	1	0.8191	1	1	1	1
Sulfolobus~islandicus~rod-shaped~virus~5		Rudivirus	23_0	Clustered	12	VC_23_0	12	0.8191	1	0.8191	1	1	1	1
Sulfolobus~islandicus~rod-shaped~virus~6		Rudivirus	23_0	Clustered	12	VC_23_0	12	0.8191	1	0.8191	1	1	1	1
Sulfolobus~islandicus~rod-shaped~virus~7		Rudivirus	23_0	Clustered	12	VC_23_0	12	0.8191	1	0.8191	1	1	1	1
Sulfolobus~islandicus~rod-shaped~virus~8		Rudivirus	23_0	Clustered	12	VC_23_0	12	0.8191	1	0.8191	1	1	1	1
Sulfolobus~islandicus~rod-shaped~virus~9		Rudivirus	23_0	Clustered	12	VC_23_0	12	0.8191	1	0.8191	1	1	1	1
Sulfolobus~islandicus~rudivirus~3		Rudivirus	23_0	Clustered	12	VC_23_0	12	0.8191	1	0.8191	1	1	1	1
Brevibacillus~phage~Abouo		Abouovirus	230_0	Clustered	5	VC_230_0	5	0.7683	1	0.7683	2	1	1	1
Brevibacillus~phage~Davies		Abouovirus	230_0	Clustered	5	VC_230_0	5	0.7683	1	0.7683	2	1	1	1
Brevibacillus~phage~Jimmer1		Jimmervirus	230_0	Clustered	5	VC_230_0	5	0.7683	1	0.7683	2	1	1	1
Brevibacillus~phage~Jimmer2		Jimmervirus	230_0	Clustered	5	VC_230_0	5	0.7683	1	0.7683	2	1	1	1
Brevibacillus~phage~Osiris		Jimmervirus	230_0	Clustered	5	VC_230_0	5	0.7683	1	0.7683	2	1	1	1
Lactobacillus~phage~KC5a		Unassigned	231_0	Clustered	4	VC_231_0	4	0.7064	0.999963	0.7064	1	1	1	1
Lactobacillus~phage~phi~jlb1		Unassigned	231_0	Clustered	4	VC_231_0	4	0.7064	0.999963	0.7064	1	1	1	1
Lactobacillus~phage~phiAQ113		Unassigned	231_0	Clustered	4	VC_231_0	4	0.7064	0.999963	0.7064	1	1	1	1
Lactobacillus~prophage~Lj771		Unassigned	231_0	Clustered	4	VC_231_0	4	0.7064	0.999963	0.7064	1	1	1	1
Staphylococcus~phage~phiSA_BS1		Baoshanvirus	232_0	Clustered	2	VC_232_0	2	0.0267	0.954168	0.0255	1	1	1	1
Staphylococcus~phage~phiSA_BS2		Baoshanvirus	232_0	Clustered	2	VC_232_0	2	0.0267	0.954168	0.0255	1	1	1	1
Staphylococcus~phage~676Z		Kayvirus	232_1	Clustered	26	VC_232_1	26	0.6413	1	0.6413	1	2	1	0.9969
Staphylococcus~phage~812		Kayvirus	232_1	Clustered	26	VC_232_1	26	0.6413	1	0.6413	1	2	1	0.9969
Staphylococcus~phage~A3R		Kayvirus	232_1	Clustered	26	VC_232_1	26	0.6413	1	0.6413	1	2	1	0.9969
Staphylococcus~phage~A5W		Kayvirus	232_1	Clustered	26	VC_232_1	26	0.6413	1	0.6413	1	2	1	0.9969
Staphylococcus~phage~Fi200W		Kayvirus	232_1	Clustered	26	VC_232_1	26	0.6413	1	0.6413	1	2	1	0.9969
Staphylococcus~phage~G15		Kayvirus	232_1	Clustered	26	VC_232_1	26	0.6413	1	0.6413	1	2	1	0.9969
Staphylococcus~phage~IME-SA1		Kayvirus	232_1	Clustered	26	VC_232_1	26	0.6413	1	0.6413	1	2	1	0.9969
Staphylococcus~phage~IME-SA118		Kayvirus	232_1	Clustered	26	VC_232_1	26	0.6413	1	0.6413	1	2	1	0.9969
Staphylococcus~phage~IME-SA119		Kayvirus	232_1	Clustered	26	VC_232_1	26	0.6413	1	0.6413	1	2	1	0.9969
Staphylococcus~phage~IME-SA2		Kayvirus	232_1	Clustered	26	VC_232_1	26	0.6413	1	0.6413	1	2	1	0.9969
Staphylococcus~phage~ISP		Kayvirus	232_1	Clustered	26	VC_232_1	26	0.6413	1	0.6413	1	2	1	0.9969
Staphylococcus~phage~JD007		Kayvirus	232_1	Clustered	26	VC_232_1	26	0.6413	1	0.6413	1	2	1	0.9969
Staphylococcus~phage~MCE-2014		Kayvirus	232_1	Clustered	26	VC_232_1	26	0.6413	1	0.6413	1	2	1	0.9969
Staphylococcus~phage~MSA6		Kayvirus	232_1	Clustered	26	VC_232_1	26	0.6413	1	0.6413	1	2	1	0.9969
Staphylococcus~phage~P108		Kayvirus	232_1	Clustered	26	VC_232_1	26	0.6413	1	0.6413	1	2	1	0.9969
Staphylococcus~phage~P4W		Kayvirus	232_1	Clustered	26	VC_232_1	26	0.6413	1	0.6413	1	2	1	0.9969
Staphylococcus~phage~S25-3		Kayvirus	232_1	Clustered	26	VC_232_1	26	0.6413	1	0.6413	1	2	1	0.9969
Staphylococcus~phage~S25-4		Kayvirus	232_1	Clustered	26	VC_232_1	26	0.6413	1	0.6413	1	2	1	0.9969
Staphylococcus~phage~SA5		Kayvirus	232_1	Clustered	26	VC_232_1	26	0.6413	1	0.6413	1	2	1	0.9969
Staphylococcus~phage~Sb1		Kayvirus	232_1	Clustered	26	VC_232_1	26	0.6413	1	0.6413	1	2	1	0.9969
Staphylococcus~phage~Staph1N		Kayvirus	232_1	Clustered	26	VC_232_1	26	0.6413	1	0.6413	1	2	1	0.9969
Staphylococcus~phage~Team1		Kayvirus	232_1	Clustered	26	VC_232_1	26	0.6413	1	0.6413	1	2	1	0.9969
Staphylococcus~phage~phiIPLA-RODI		Kayvirus	232_1	Clustered	26	VC_232_1	26	0.6413	1	0.6413	1	2	1	0.9969
Staphylococcus~phage~phiSA12		Kayvirus	232_1	Clustered	26	VC_232_1	26	0.6413	1	0.6413	1	2	1	0.9969
Staphylococcus~virus~G1		Kayvirus	232_1	Clustered	26	VC_232_1	26	0.6413	1	0.6413	1	2	1	0.9969
Staphylococcus~virus~K		Kayvirus	232_1	Clustered	26	VC_232_1	26	0.6413	1	0.6413	1	2	1	0.9969
Staphylococcus~phage~phiIBB-SEP1		Sep1virus	232_2	Clustered	2	VC_232_2	2	0.0189	0.954338	0.0181	1	1	1	1
Staphylococcus~phage~phiIPLA-C1C		Sep1virus	232_2	Clustered	2	VC_232_2	2	0.0189	0.954338	0.0181	1	1	1	1
Staphylococcus~phage~Stau2		Silviavirus	232_3	Clustered	4	VC_232_3	4	0.0638	0.999983	0.0638	1	1	1	1
Staphylococcus~phage~vB_SauM_Remus		Silviavirus	232_3	Clustered	4	VC_232_3	4	0.0638	0.999983	0.0638	1	1	1	1
Staphylococcus~phage~vB_SauM_Romulus		Silviavirus	232_3	Clustered	4	VC_232_3	4	0.0638	0.999983	0.0638	1	1	1	1
Staphylococcus~virus~SA11		Silviavirus	232_3	Clustered	4	VC_232_3	4	0.0638	0.999983	0.0638	1	1	1	1
Staphylococcus~phage~vB_SscM-1		Sciuriunavirus	232_4	Clustered/Singleton	1	VC_232_4	1	0	1	0	1	1	1	1
Staphylococcus~virus~Twort		Twortvirus	232_5	Clustered/Singleton	1	VC_232_5	1	0	1	0	1	1	1	1
Enterococcus~phage~phiFL1A		Phifelvirus	233_0	Clustered	3	VC_233_0	3	0.4741	0.997284	0.4728	1	1	1	1
Enterococcus~phage~phiFL2A		Phifelvirus	233_0	Clustered	3	VC_233_0	3	0.4741	0.997284	0.4728	1	1	1	1
Enterococcus~phage~phiFL3A		Phifelvirus	233_0	Clustered	3	VC_233_0	3	0.4741	0.997284	0.4728	1	1	1	1
Enterobacteria~phage~HK106		Hk97virus	235_0	Clustered	13	VC_235_0	13	0.4093	1	0.4093	2	1	1	1
Enterobacteria~phage~HK140		Hendrixvirus	235_0	Clustered	13	VC_235_0	13	0.4093	1	0.4093	2	1	1	1
Enterobacteria~phage~mEp235		Hendrixvirus	235_0	Clustered	13	VC_235_0	13	0.4093	1	0.4093	2	1	1	1
Escherichia~phage~HK446		Hk97virus	235_0	Clustered	13	VC_235_0	13	0.4093	1	0.4093	2	1	1	1
Escherichia~phage~HK542		Hk97virus	235_0	Clustered	13	VC_235_0	13	0.4093	1	0.4093	2	1	1	1
Escherichia~phage~HK544		Hk97virus	235_0	Clustered	13	VC_235_0	13	0.4093	1	0.4093	2	1	1	1
Escherichia~phage~HK633		Hk97virus	235_0	Clustered	13	VC_235_0	13	0.4093	1	0.4093	2	1	1	1
Escherichia~phage~HK75		Hk97virus	235_0	Clustered	13	VC_235_0	13	0.4093	1	0.4093	2	1	1	1
Escherichia~phage~mEp234		Hk97virus	235_0	Clustered	13	VC_235_0	13	0.4093	1	0.4093	2	1	1	1
Escherichia~phage~mEpX1		Hk97virus	235_0	Clustered	13	VC_235_0	13	0.4093	1	0.4093	2	1	1	1
Escherichia~phage~mEpX2		Hk97virus	235_0	Clustered	13	VC_235_0	13	0.4093	1	0.4093	2	1	1	1
Escherichia~virus~HK022		Hk97virus	235_0	Clustered	13	VC_235_0	13	0.4093	1	0.4093	2	1	1	1
Escherichia~virus~HK97		Hk97virus	235_0	Clustered	13	VC_235_0	13	0.4093	1	0.4093	2	1	1	1
Brucella~phage~BiPBO1		Unassigned	236_0	Clustered	2	VC_236_0	2	0.8308	0.729854	0.6064	1	1	1	1
Rhizobium~phage~16-3		Unassigned	236_0	Clustered	2	VC_236_0	2	0.8308	0.729854	0.6064	1	1	1	1
Brucella~phage~Pr		Prtbvirus	237_0	Clustered	2	VC_237_0	2	0.8334	0.933768	0.7782	1	1	1	1
Brucella~phage~Tb		Prtbvirus	237_0	Clustered	2	VC_237_0	2	0.8334	0.933768	0.7782	1	1	1	1
Sulfitobacter~phage~NYA-2014a		Unassigned	239_0	Clustered	3	VC_239_0	3	0.9696	0.985907	0.956	1	1	1	1
Sulfitobacter~phage~pCB2047-A		Unassigned	239_0	Clustered	3	VC_239_0	3	0.9696	0.985907	0.956	1	1	1	1
Sulfitobacter~phage~pCB2047-C		Unassigned	239_0	Clustered	3	VC_239_0	3	0.9696	0.985907	0.956	1	1	1	1
Acidianus~filamentous~virus~3		Betalipothrixvirus	24_0	Clustered	6	VC_24_0	6	0.9323	0.999998	0.9323	1	1	1	1
Acidianus~filamentous~virus~6		Betalipothrixvirus	24_0	Clustered	6	VC_24_0	6	0.9323	0.999998	0.9323	1	1	1	1
Acidianus~filamentous~virus~7		Betalipothrixvirus	24_0	Clustered	6	VC_24_0	6	0.9323	0.999998	0.9323	1	1	1	1
Acidianus~filamentous~virus~8		Betalipothrixvirus	24_0	Clustered	6	VC_24_0	6	0.9323	0.999998	0.9323	1	1	1	1
Acidianus~filamentous~virus~9		Betalipothrixvirus	24_0	Clustered	6	VC_24_0	6	0.9323	0.999998	0.9323	1	1	1	1
Sulfolobus~islandicus~filamentous~virus		Betalipothrixvirus	24_0	Clustered	6	VC_24_0	6	0.9323	0.999998	0.9323	1	1	1	1
Burkholderia~phage~Bcep176		Stanholtvirus	240_0	Clustered	5	VC_240_0	5	0.469	1	0.469	2	1	1	1
Burkholderia~phage~KS9		Stanholtvirus	240_0	Clustered	5	VC_240_0	5	0.469	1	0.469	2	1	1	1
Burkholderia~virus~phi1026b		E125virus	240_0	Clustered	5	VC_240_0	5	0.469	1	0.469	2	1	1	1
Burkholderia~virus~phi6442		E125virus	240_0	Clustered	5	VC_240_0	5	0.469	1	0.469	2	1	1	1
Burkholderia~virus~phiE125		E125virus	240_0	Clustered	5	VC_240_0	5	0.469	1	0.469	2	1	1	1
Escherichia~Stx1~converting~phage		Traversvirus	242_0	Clustered	2	VC_242_0	2	0.0681	0.955168	0.065	2	1	1	1
Escherichia~phage~Stx2~II		Nona33virus	242_0	Clustered	2	VC_242_0	2	0.0681	0.955168	0.065	2	1	1	1
Enterobacteria~phage~VT2-Sakai		Traversvirus	242_1	Clustered	14	VC_242_1	14	0.5675	1	0.5675	5	1	1	0.8901
Enterobacteria~phage~VT2phi_272		Oslovirus	242_1	Clustered	14	VC_242_1	14	0.5675	1	0.5675	5	1	1	0.8901
Escherichia~phage~933W		Nona33virus	242_1	Clustered	14	VC_242_1	14	0.5675	1	0.5675	5	1	1	0.8901
Escherichia~phage~Min27		Nona33virus	242_1	Clustered	14	VC_242_1	14	0.5675	1	0.5675	5	1	1	0.8901
Escherichia~phage~P13374		Oslovirus	242_1	Clustered	14	VC_242_1	14	0.5675	1	0.5675	5	1	1	0.8901
Escherichia~phage~PA2		Tl2011virus	242_1	Clustered	14	VC_242_1	14	0.5675	1	0.5675	5	1	1	0.8901
Escherichia~phage~PA28		Nona33virus	242_1	Clustered	14	VC_242_1	14	0.5675	1	0.5675	5	1	1	0.8901
Escherichia~phage~TL-2011c		Tl2011virus	242_1	Clustered	14	VC_242_1	14	0.5675	1	0.5675	5	1	1	0.8901
Escherichia~phage~phi191		Tl2011virus	242_1	Clustered	14	VC_242_1	14	0.5675	1	0.5675	5	1	1	0.8901
Escherichia~phage~vB_EcoP_24B		Nona33virus	242_1	Clustered	14	VC_242_1	14	0.5675	1	0.5675	5	1	1	0.8901
Shigella~phage~75/02~Stx		Pocjvirus	242_1	Clustered	14	VC_242_1	14	0.5675	1	0.5675	5	1	1	0.8901
Shigella~phage~POCJ13		Pocjvirus	242_1	Clustered	14	VC_242_1	14	0.5675	1	0.5675	5	1	1	0.8901
Shigella~phage~Ss-VASD		Tl2011virus	242_1	Clustered	14	VC_242_1	14	0.5675	1	0.5675	5	1	1	0.8901
Stx2-converting~phage~86		Traversvirus	242_1	Clustered	14	VC_242_1	14	0.5675	1	0.5675	5	1	1	0.8901
Klebsiella~phage~phiKO2		Unassigned	243_0	Clustered	2	VC_243_0	2	0.2158	0.940576	0.203	1	1	1	1
Yersinia~phage~PY54		Unassigned	243_0	Clustered	2	VC_243_0	2	0.2158	0.940576	0.203	1	1	1	1
Burkholderia~virus~BcepF1		Pbunavirus	244_0	Clustered	6	VC_244_0	6	0.0835	0.759956	0.0634	4	1	1	0.8667
Pseudomonas~phage~tabernarius		Tabernariusvirus	244_0	Clustered	6	VC_244_0	6	0.0835	0.759956	0.0634	4	1	1	0.8667
Serratia~phage~MTx		Unassigned	244_0	Clustered	6	VC_244_0	6	0.0835	0.759956	0.0634	4	1	1	0.8667
Serratia~phage~MyoSmar		Unassigned	244_0	Clustered	6	VC_244_0	6	0.0835	0.759956	0.0634	4	1	1	0.8667
Xanthomonas~phage~Carpasina		Carpasinavirus	244_0	Clustered	6	VC_244_0	6	0.0835	0.759956	0.0634	4	1	1	0.8667
Xanthomonas~virus~XcP1		Carpasinavirus	244_0	Clustered	6	VC_244_0	6	0.0835	0.759956	0.0634	4	1	1	0.8667
Pseudomonas~phage~14-1		Pbunavirus	246_0	Clustered	27	VC_246_0	27	0.784	1	0.784	1	1	1	1
Pseudomonas~phage~BrSP1		Pbunavirus	246_0	Clustered	27	VC_246_0	27	0.784	1	0.784	1	1	1	1
Pseudomonas~phage~DL60		Pbunavirus	246_0	Clustered	27	VC_246_0	27	0.784	1	0.784	1	1	1	1
Pseudomonas~phage~DL68		Pbunavirus	246_0	Clustered	27	VC_246_0	27	0.784	1	0.784	1	1	1	1
Pseudomonas~phage~EPa61		Pbunavirus	246_0	Clustered	27	VC_246_0	27	0.784	1	0.784	1	1	1	1
Pseudomonas~phage~F8		Pbunavirus	246_0	Clustered	27	VC_246_0	27	0.784	1	0.784	1	1	1	1
Pseudomonas~phage~JG024		Pbunavirus	246_0	Clustered	27	VC_246_0	27	0.784	1	0.784	1	1	1	1
Pseudomonas~phage~KPP12		Pbunavirus	246_0	Clustered	27	VC_246_0	27	0.784	1	0.784	1	1	1	1
Pseudomonas~phage~LBL3		Pbunavirus	246_0	Clustered	27	VC_246_0	27	0.784	1	0.784	1	1	1	1
Pseudomonas~phage~LMA2		Pbunavirus	246_0	Clustered	27	VC_246_0	27	0.784	1	0.784	1	1	1	1
Pseudomonas~phage~NH-4		Pbunavirus	246_0	Clustered	27	VC_246_0	27	0.784	1	0.784	1	1	1	1
Pseudomonas~phage~PA01		Pbunavirus	246_0	Clustered	27	VC_246_0	27	0.784	1	0.784	1	1	1	1
Pseudomonas~phage~PA5		Pbunavirus	246_0	Clustered	27	VC_246_0	27	0.784	1	0.784	1	1	1	1
Pseudomonas~phage~PB1		Pbunavirus	246_0	Clustered	27	VC_246_0	27	0.784	1	0.784	1	1	1	1
Pseudomonas~phage~R12		Pbunavirus	246_0	Clustered	27	VC_246_0	27	0.784	1	0.784	1	1	1	1
Pseudomonas~phage~R26		Pbunavirus	246_0	Clustered	27	VC_246_0	27	0.784	1	0.784	1	1	1	1
Pseudomonas~phage~SL1		Pbunavirus	246_0	Clustered	27	VC_246_0	27	0.784	1	0.784	1	1	1	1
Pseudomonas~phage~SN		Pbunavirus	246_0	Clustered	27	VC_246_0	27	0.784	1	0.784	1	1	1	1
Pseudomonas~phage~phiKTN6		Pbunavirus	246_0	Clustered	27	VC_246_0	27	0.784	1	0.784	1	1	1	1
Pseudomonas~phage~vB_PaeM_CEB_DP1		Pbunavirus	246_0	Clustered	27	VC_246_0	27	0.784	1	0.784	1	1	1	1
Pseudomonas~phage~vB_PaeM_E215		Pbunavirus	246_0	Clustered	27	VC_246_0	27	0.784	1	0.784	1	1	1	1
Pseudomonas~phage~vB_PaeM_E217		Pbunavirus	246_0	Clustered	27	VC_246_0	27	0.784	1	0.784	1	1	1	1
Pseudomonas~phage~vB_PaeM_LS1		Pbunavirus	246_0	Clustered	27	VC_246_0	27	0.784	1	0.784	1	1	1	1
Pseudomonas~phage~vB_PaeM_PAO1_Ab27		Pbunavirus	246_0	Clustered	27	VC_246_0	27	0.784	1	0.784	1	1	1	1
Pseudomonas~phage~vB_PaeM_SCUT-S1		Pbunavirus	246_0	Clustered	27	VC_246_0	27	0.784	1	0.784	1	1	1	1
Pseudomonas~phage~vB_Pae_PS44		Pbunavirus	246_0	Clustered	27	VC_246_0	27	0.784	1	0.784	1	1	1	1
Pseudomonas~virus~PA8P1		Pbunavirus	246_0	Clustered	27	VC_246_0	27	0.784	1	0.784	1	1	1	1
Escherichia~phage~D108		Muvirus	249_0	Clustered	3	VC_249_0	3	0.5449	0.998248	0.544	1	1	1	1
Escherichia~phage~Mu		Muvirus	249_0	Clustered	3	VC_249_0	3	0.5449	0.998248	0.544	1	1	1	1
Shigella~phage~SfMu		Muvirus	249_0	Clustered	3	VC_249_0	3	0.5449	0.998248	0.544	1	1	1	1
Acidianus~filamentous~virus~2		Deltalipothrixvirus	25_0	Clustered	2	VC_25_0	2	0.3967	0.926603	0.3676	1	1	1	1
Sulfolobales~Beppu~filamentous~virus~3		Deltalipothrixvirus	25_0	Clustered	2	VC_25_0	2	0.3967	0.926603	0.3676	1	1	1	1
Pseudomonas~phage~B3		Beetrevirus	250_0	Clustered	5	VC_250_0	5	0.3185	1	0.3185	2	1	1	1
Pseudomonas~phage~JBD25		Unassigned	250_0	Clustered	5	VC_250_0	5	0.3185	1	0.3185	2	1	1	1
Pseudomonas~phage~JBD67		Beetrevirus	250_0	Clustered	5	VC_250_0	5	0.3185	1	0.3185	2	1	1	1
Pseudomonas~phage~JD18		Beetrevirus	250_0	Clustered	5	VC_250_0	5	0.3185	1	0.3185	2	1	1	1
Pseudomonas~phage~vB_PaeS_PM105		Beetrevirus	250_0	Clustered	5	VC_250_0	5	0.3185	1	0.3185	2	1	1	1
Pseudomonas~phage~H70		Casadabanvirus	251_0	Clustered	19	VC_251_0	19	0.8433	1	0.8433	2	1	1	1
Pseudomonas~phage~JBD24		Casadabanvirus	251_0	Clustered	19	VC_251_0	19	0.8433	1	0.8433	2	1	1	1
Pseudomonas~phage~JBD30		Casadabanvirus	251_0	Clustered	19	VC_251_0	19	0.8433	1	0.8433	2	1	1	1
Pseudomonas~phage~JBD5		Casadabanvirus	251_0	Clustered	19	VC_251_0	19	0.8433	1	0.8433	2	1	1	1
Pseudomonas~phage~JBD69		Casadabanvirus	251_0	Clustered	19	VC_251_0	19	0.8433	1	0.8433	2	1	1	1
Pseudomonas~phage~JBD88a		Casadabanvirus	251_0	Clustered	19	VC_251_0	19	0.8433	1	0.8433	2	1	1	1
Pseudomonas~phage~JBD93		Casadabanvirus	251_0	Clustered	19	VC_251_0	19	0.8433	1	0.8433	2	1	1	1
Pseudomonas~phage~JD024		Casadabanvirus	251_0	Clustered	19	VC_251_0	19	0.8433	1	0.8433	2	1	1	1
Pseudomonas~phage~MP42		Casadabanvirus	251_0	Clustered	19	VC_251_0	19	0.8433	1	0.8433	2	1	1	1
Pseudomonas~phage~MP48		Casadabanvirus	251_0	Clustered	19	VC_251_0	19	0.8433	1	0.8433	2	1	1	1
Pseudomonas~phage~vB_PaeS_PAO1_Ab30		Casadabanvirus	251_0	Clustered	19	VC_251_0	19	0.8433	1	0.8433	2	1	1	1
Pseudomonas~virus~D3112		D3112virus	251_0	Clustered	19	VC_251_0	19	0.8433	1	0.8433	2	1	1	1
Pseudomonas~virus~DMS3		D3112virus	251_0	Clustered	19	VC_251_0	19	0.8433	1	0.8433	2	1	1	1
Pseudomonas~virus~FHA0480		D3112virus	251_0	Clustered	19	VC_251_0	19	0.8433	1	0.8433	2	1	1	1
Pseudomonas~virus~LPB1		D3112virus	251_0	Clustered	19	VC_251_0	19	0.8433	1	0.8433	2	1	1	1
Pseudomonas~virus~MP22		D3112virus	251_0	Clustered	19	VC_251_0	19	0.8433	1	0.8433	2	1	1	1
Pseudomonas~virus~MP29		D3112virus	251_0	Clustered	19	VC_251_0	19	0.8433	1	0.8433	2	1	1	1
Pseudomonas~virus~MP38		D3112virus	251_0	Clustered	19	VC_251_0	19	0.8433	1	0.8433	2	1	1	1
Pseudomonas~virus~PA1KOR		D3112virus	251_0	Clustered	19	VC_251_0	19	0.8433	1	0.8433	2	1	1	1
Rhodobacter~phage~RC1		Unassigned	252_0	Clustered	2	VC_252_0	2	0.4843	0.945579	0.458	1	1	1	1
Rhodovulum~phage~RS1		Unassigned	252_0	Clustered	2	VC_252_0	2	0.4843	0.945579	0.458	1	1	1	1
Rhizobium~phage~vB_RleS_L338C		Unassigned	253_0	Clustered	3	VC_253_0	3	0.3194	0.986916	0.3152	2	1	1	0.6667
Stenotrophomonas~phage~vB_SmaS_DLP_5		Delepquintavirus	253_0	Clustered	3	VC_253_0	3	0.3194	0.986916	0.3152	2	1	1	0.6667
Vibrio~phage~SIO-2		Unassigned	253_0	Clustered	3	VC_253_0	3	0.3194	0.986916	0.3152	2	1	1	0.6667
Burkholderia~virus~Bcep22		Bcep22virus	254_0	Clustered	4	VC_254_0	4	0.6433	0.999973	0.6433	1	1	1	1
Burkholderia~virus~Bcepil02		Bcep22virus	254_0	Clustered	4	VC_254_0	4	0.6433	0.999973	0.6433	1	1	1	1
Burkholderia~virus~Bcepmigl		Bcep22virus	254_0	Clustered	4	VC_254_0	4	0.6433	0.999973	0.6433	1	1	1	1
Burkholderia~virus~DC1		Bcep22virus	254_0	Clustered	4	VC_254_0	4	0.6433	0.999973	0.6433	1	1	1	1
Pseudomonas~virus~F116		F116virus	255_0	Clustered	2	VC_255_0	2	0.604	0.941721	0.5688	1	1	1	1
Pseudomonas~virus~H66		F116virus	255_0	Clustered	2	VC_255_0	2	0.604	0.941721	0.5688	1	1	1	1
Clostridium~phage~phiCD111		Unassigned	257_0	Clustered	3	VC_257_0	3	0.5226	0.997451	0.5213	1	1	1	1
Clostridium~phage~phiCD146		Unassigned	257_0	Clustered	3	VC_257_0	3	0.5226	0.997451	0.5213	1	1	1	1
Clostridium~phage~phiCD38-2		Unassigned	257_0	Clustered	3	VC_257_0	3	0.5226	0.997451	0.5213	1	1	1	1
Campylobacter~phage~CP30A		Cp8virus	258_0	Clustered	6	VC_258_0	6	0.8463	1	0.8463	2	1	1	1
Campylobacter~phage~PC14		Fletchervirus	258_0	Clustered	6	VC_258_0	6	0.8463	1	0.8463	2	1	1	1
Campylobacter~phage~vB_CjeM_Los1		Fletchervirus	258_0	Clustered	6	VC_258_0	6	0.8463	1	0.8463	2	1	1	1
Campylobacter~virus~CP81		Cp8virus	258_0	Clustered	6	VC_258_0	6	0.8463	1	0.8463	2	1	1	1
Campylobacter~virus~CPX		Cp8virus	258_0	Clustered	6	VC_258_0	6	0.8463	1	0.8463	2	1	1	1
Campylobacter~virus~NCTC12673		Cp8virus	258_0	Clustered	6	VC_258_0	6	0.8463	1	0.8463	2	1	1	1
Campylobacter~virus~CP21		Cp220virus	259_0	Clustered	4	VC_259_0	4	0.6877	0.999901	0.6876	1	1	1	1
Campylobacter~virus~CP220		Cp220virus	259_0	Clustered	4	VC_259_0	4	0.6877	0.999901	0.6876	1	1	1	1
Campylobacter~virus~CPt10		Cp220virus	259_0	Clustered	4	VC_259_0	4	0.6877	0.999901	0.6876	1	1	1	1
Campylobacter~virus~IBB35		Cp220virus	259_0	Clustered	4	VC_259_0	4	0.6877	0.999901	0.6876	1	1	1	1
Sulfolobus~monocaudavirus~SMV1		Unassigned	26_0	Clustered	4	VC_26_0	4	0.7355	0.999797	0.7353	1	1	1	1
Sulfolobus~monocaudavirus~SMV2		Unassigned	26_0	Clustered	4	VC_26_0	4	0.7355	0.999797	0.7353	1	1	1	1
Sulfolobus~monocaudavirus~SMV3		Unassigned	26_0	Clustered	4	VC_26_0	4	0.7355	0.999797	0.7353	1	1	1	1
Sulfolobus~monocaudavirus~SMV4		Unassigned	26_0	Clustered	4	VC_26_0	4	0.7355	0.999797	0.7353	1	1	1	1
Tenacibaculum~phage~PTm1		Unassigned	260_0	Clustered	2	VC_260_0	2	0.5172	0.814453	0.4212	1	1	1	1
Tenacibaculum~phage~pT24		Unassigned	260_0	Clustered	2	VC_260_0	2	0.5172	0.814453	0.4212	1	1	1	1
Sphingomonas~phage~PAU		Unassigned	260_1	Clustered/Singleton	1	VC_260_1	1	0	1	0	1	1	1	1
Enterobacteria~phage~C-1~INW-2012		Levivirus	261_0	Clustered	4	VC_261_0	4	0.6511	0.999997	0.6511	1	1	1	1
Enterobacteria~phage~Hgal1		Levivirus	261_0	Clustered	4	VC_261_0	4	0.6511	0.999997	0.6511	1	1	1	1
Enterobacteria~phage~M		Levivirus	261_0	Clustered	4	VC_261_0	4	0.6511	0.999997	0.6511	1	1	1	1
Pseudomonas~phage~PRR1		Levivirus	261_0	Clustered	4	VC_261_0	4	0.6511	0.999997	0.6511	1	1	1	1
Caulobacter~phage~phiCb5		Unassigned	262_0	Clustered	2	VC_262_0	2	0.0769	0	0	1	1	1	1
Pseudomonas~phage~PP7		Unassigned	262_0	Clustered	2	VC_262_0	2	0.0769	0	0	1	1	1	1
Celeribacter~phage~P12053L		Unassigned	263_0	Clustered	4	VC_263_0	4	0.7709	0.999934	0.7709	1	1	1	1
Lentibacter~virus~vB_LenP_ICBM1		Unassigned	263_0	Clustered	4	VC_263_0	4	0.7709	0.999934	0.7709	1	1	1	1
Lentibacter~virus~vB_LenP_ICBM2		Unassigned	263_0	Clustered	4	VC_263_0	4	0.7709	0.999934	0.7709	1	1	1	1
Roseobacter~virus~SIO1		Unassigned	263_0	Clustered	4	VC_263_0	4	0.7709	0.999934	0.7709	1	1	1	1
Vibrio~phage~ICP2		Unassigned	264_0	Clustered	2	VC_264_0	2	0.6666	0.940714	0.6271	1	1	1	1
Vibrio~phage~ICP2_2013_A_Haiti		Unassigned	264_0	Clustered	2	VC_264_0	2	0.6666	0.940714	0.6271	1	1	1	1
Cellulophaga~phage~phi13:2		Unassigned	265_0	Clustered	4	VC_265_0	4	0.9119	0.999797	0.9117	1	1	1	1
Cellulophaga~phage~phi18:3		Unassigned	265_0	Clustered	4	VC_265_0	4	0.9119	0.999797	0.9117	1	1	1	1
Cellulophaga~phage~phi19:3		Unassigned	265_0	Clustered	4	VC_265_0	4	0.9119	0.999797	0.9117	1	1	1	1
Cellulophaga~phage~phi46:3		Unassigned	265_0	Clustered	4	VC_265_0	4	0.9119	0.999797	0.9117	1	1	1	1
Cellulophaga~phage~phi10:1		Unassigned	266_0	Clustered	2	VC_266_0	2	0.3724	0.944058	0.3516	1	1	1	1
Cellulophaga~phage~phi19:1		Unassigned	266_0	Clustered	2	VC_266_0	2	0.3724	0.944058	0.3516	1	1	1	1
Cellulophaga~phage~phi17:2		Cba41virus	267_0	Clustered	2	VC_267_0	2	0.9139	0.918133	0.8391	1	1	1	1
Cellulophaga~phage~phi4:1		Cba41virus	267_0	Clustered	2	VC_267_0	2	0.9139	0.918133	0.8391	1	1	1	1
Cellulophaga~phage~phi12:1		Cba181virus	268_0	Clustered	3	VC_268_0	3	0.8966	0.989354	0.887	1	1	1	1
Cellulophaga~phage~phi17:1		Cba181virus	268_0	Clustered	3	VC_268_0	3	0.8966	0.989354	0.887	1	1	1	1
Cellulophaga~phage~phi18:1		Cba181virus	268_0	Clustered	3	VC_268_0	3	0.8966	0.989354	0.887	1	1	1	1
Flavobacterium~phage~vB_FspM_lotta8-1		Unassigned	269_0	Clustered	2	VC_269_0	2	0.7466	0.918407	0.6857	1	1	1	1
Flavobacterium~phage~vB_FspM_pippi8-1		Unassigned	269_0	Clustered	2	VC_269_0	2	0.7466	0.918407	0.6857	1	1	1	1
Acidianus~spindle-shaped~virus~1		Betafusellovirus	27_0	Clustered	9	VC_27_0	9	0.9079	0.999998	0.9079	2	1	1	1
Sulfolobus~spindle-shaped~virus~1		Alphafusellovirus	27_0	Clustered	9	VC_27_0	9	0.9079	0.999998	0.9079	2	1	1	1
Sulfolobus~spindle-shaped~virus~2		Alphafusellovirus	27_0	Clustered	9	VC_27_0	9	0.9079	0.999998	0.9079	2	1	1	1
Sulfolobus~spindle-shaped~virus~4		Alphafusellovirus	27_0	Clustered	9	VC_27_0	9	0.9079	0.999998	0.9079	2	1	1	1
Sulfolobus~spindle-shaped~virus~5		Alphafusellovirus	27_0	Clustered	9	VC_27_0	9	0.9079	0.999998	0.9079	2	1	1	1
Sulfolobus~spindle-shaped~virus~6		Betafusellovirus	27_0	Clustered	9	VC_27_0	9	0.9079	0.999998	0.9079	2	1	1	1
Sulfolobus~spindle-shaped~virus~7		Alphafusellovirus	27_0	Clustered	9	VC_27_0	9	0.9079	0.999998	0.9079	2	1	1	1
Sulfolobus~virus~Kamchatka~1		Alphafusellovirus	27_0	Clustered	9	VC_27_0	9	0.9079	0.999998	0.9079	2	1	1	1
Sulfolobus~virus~Ragged~Hills		Alphafusellovirus	27_0	Clustered	9	VC_27_0	9	0.9079	0.999998	0.9079	2	1	1	1
Cellulophaga~phage~phi12:2		Unassigned	270_0	Clustered	2	VC_270_0	2	1	1	1	1	1	1	1
Cellulophaga~phage~phi12a:1		Unassigned	270_0	Clustered	2	VC_270_0	2	1	1	1	1	1	1	1
Cellulophaga~phage~phi14:2		Unassigned	271_0	Clustered	2	VC_271_0	2	0.0204	0.926603	0.0189	1	1	1	1
Cellulophaga~phage~phi38:1		Unassigned	271_0	Clustered	2	VC_271_0	2	0.0204	0.926603	0.0189	1	1	1	1
Flavobacterium~phage~FpV4		Fipvunavirus	272_0	Clustered	5	VC_272_0	5	0.9873	0.9987	0.986	1	1	1	1
Flavobacterium~phage~Fpv1		Fipvunavirus	272_0	Clustered	5	VC_272_0	5	0.9873	0.9987	0.986	1	1	1	1
Flavobacterium~phage~Fpv2		Fipvunavirus	272_0	Clustered	5	VC_272_0	5	0.9873	0.9987	0.986	1	1	1	1
Flavobacterium~phage~Fpv20		Fipvunavirus	272_0	Clustered	5	VC_272_0	5	0.9873	0.9987	0.986	1	1	1	1
Flavobacterium~phage~Fpv3		Fipvunavirus	272_0	Clustered	5	VC_272_0	5	0.9873	0.9987	0.986	1	1	1	1
Flavobacterium~phage~vB_FspS_filifjonk9-1		Unassigned	273_0	Clustered	12	VC_273_0	12	0.994	1	0.994	1	1	1	1
Flavobacterium~phage~vB_FspS_hattifnatt9-1		Unassigned	273_0	Clustered	12	VC_273_0	12	0.994	1	0.994	1	1	1	1
Flavobacterium~phage~vB_FspS_hemulen6-1		Unassigned	273_0	Clustered	12	VC_273_0	12	0.994	1	0.994	1	1	1	1
Flavobacterium~phage~vB_FspS_lillamy9-1		Unassigned	273_0	Clustered	12	VC_273_0	12	0.994	1	0.994	1	1	1	1
Flavobacterium~phage~vB_FspS_morran9-1		Unassigned	273_0	Clustered	12	VC_273_0	12	0.994	1	0.994	1	1	1	1
Flavobacterium~phage~vB_FspS_mumin9-1		Unassigned	273_0	Clustered	12	VC_273_0	12	0.994	1	0.994	1	1	1	1
Flavobacterium~phage~vB_FspS_mymlan6-1		Unassigned	273_0	Clustered	12	VC_273_0	12	0.994	1	0.994	1	1	1	1
Flavobacterium~phage~vB_FspS_sniff9-1		Unassigned	273_0	Clustered	12	VC_273_0	12	0.994	1	0.994	1	1	1	1
Flavobacterium~phage~vB_FspS_snork6-1		Unassigned	273_0	Clustered	12	VC_273_0	12	0.994	1	0.994	1	1	1	1
Flavobacterium~phage~vB_FspS_snusmum6-1		Unassigned	273_0	Clustered	12	VC_273_0	12	0.994	1	0.994	1	1	1	1
Flavobacterium~phage~vB_FspS_stinky9-1		Unassigned	273_0	Clustered	12	VC_273_0	12	0.994	1	0.994	1	1	1	1
Flavobacterium~phage~vB_FspS_tooticki6-1		Unassigned	273_0	Clustered	12	VC_273_0	12	0.994	1	0.994	1	1	1	1
Flavobacterium~phage~FCL-2		Ficleduovirus	274_0	Clustered	2	VC_274_0	2	0.6708	0.924992	0.6205	1	1	1	1
Flavobacterium~phage~FCV-1		Ficleduovirus	274_0	Clustered	2	VC_274_0	2	0.6708	0.924992	0.6205	1	1	1	1
Citrobacter~phage~CF1~DK-2017		Tlsvirus	275_0	Clustered	13	VC_275_0	13	0.2426	1	0.2426	3	2	1	0.9744
Citrobacter~phage~Sazh		Tlsvirus	275_0	Clustered	13	VC_275_0	13	0.2426	1	0.2426	3	2	1	0.9744
Citrobacter~virus~Stevie		Tlsvirus	275_0	Clustered	13	VC_275_0	13	0.2426	1	0.2426	3	2	1	0.9744
Escherichia~phage~LL5		Tlsvirus	275_0	Clustered	13	VC_275_0	13	0.2426	1	0.2426	3	2	1	0.9744
Escherichia~phage~vB_EcoS-95		Warwickvirus	275_0	Clustered	13	VC_275_0	13	0.2426	1	0.2426	3	2	1	0.9744
Escherichia~phage~vB_Eco_swan01		Warwickvirus	275_0	Clustered	13	VC_275_0	13	0.2426	1	0.2426	3	2	1	0.9744
Escherichia~virus~TLS		Tlsvirus	275_0	Clustered	13	VC_275_0	13	0.2426	1	0.2426	3	2	1	0.9744
Salmonella~phage~36		Tlsvirus	275_0	Clustered	13	VC_275_0	13	0.2426	1	0.2426	3	2	1	0.9744
Salmonella~phage~YSP2		Tlsvirus	275_0	Clustered	13	VC_275_0	13	0.2426	1	0.2426	3	2	1	0.9744
Salmonella~phage~phSE-2		Tlsvirus	275_0	Clustered	13	VC_275_0	13	0.2426	1	0.2426	3	2	1	0.9744
Salmonella~phage~vB_SenS_PHB07		Tlsvirus	275_0	Clustered	13	VC_275_0	13	0.2426	1	0.2426	3	2	1	0.9744
Salmonella~virus~SP126		Tlsvirus	275_0	Clustered	13	VC_275_0	13	0.2426	1	0.2426	3	2	1	0.9744
Shigella~phage~pSf-1		Hanrivervirus	275_0	Clustered	13	VC_275_0	13	0.2426	1	0.2426	3	2	1	0.9744
Cronobacter~phage~CS01		Unassigned	275_1	Clustered	22	VC_275_1	22	0.3773	1	0.3773	7	2	1	0.8701
Cronobacter~virus~Esp2949-1		Unassigned	275_1	Clustered	22	VC_275_1	22	0.3773	1	0.3773	7	2	1	0.8701
Enterobacter~phage~Ec_L1		Eclunavirus	275_1	Clustered	22	VC_275_1	22	0.3773	1	0.3773	7	2	1	0.8701
Enterobacteria~phage~vB_EcoS_IME18		Tunavirus	275_1	Clustered	22	VC_275_1	22	0.3773	1	0.3773	7	2	1	0.8701
Enterobacteria~phage~vB_EcoS_IME347		Unassigned	275_1	Clustered	22	VC_275_1	22	0.3773	1	0.3773	7	2	1	0.8701
Enterobacteria~phage~vB_EcoS_NBD2		Eclunavirus	275_1	Clustered	22	VC_275_1	22	0.3773	1	0.3773	7	2	1	0.8701
Escherichia~phage~ADB-2		T1virus	275_1	Clustered	22	VC_275_1	22	0.3773	1	0.3773	7	2	1	0.8701
Escherichia~phage~Eco_BIFF		Tunavirus	275_1	Clustered	22	VC_275_1	22	0.3773	1	0.3773	7	2	1	0.8701
Escherichia~phage~JMPW1		T1virus	275_1	Clustered	22	VC_275_1	22	0.3773	1	0.3773	7	2	1	0.8701
Escherichia~phage~JMPW2		T1virus	275_1	Clustered	22	VC_275_1	22	0.3773	1	0.3773	7	2	1	0.8701
Escherichia~phage~SRT8		Sertoctavirus	275_1	Clustered	22	VC_275_1	22	0.3773	1	0.3773	7	2	1	0.8701
Escherichia~phage~vB_EcoS_ESCO41		Nouzillyvirus	275_1	Clustered	22	VC_275_1	22	0.3773	1	0.3773	7	2	1	0.8701
Escherichia~phage~vB_EcoS_SH2		Tunavirus	275_1	Clustered	22	VC_275_1	22	0.3773	1	0.3773	7	2	1	0.8701
Escherichia~virus~T1		T1virus	275_1	Clustered	22	VC_275_1	22	0.3773	1	0.3773	7	2	1	0.8701
Pantoea~phage~vB_PagS_AAS23		Sauletekiovirus	275_1	Clustered	22	VC_275_1	22	0.3773	1	0.3773	7	2	1	0.8701
Shigella~phage~SH6		Tunavirus	275_1	Clustered	22	VC_275_1	22	0.3773	1	0.3773	7	2	1	0.8701
Shigella~phage~Sfin-1		Tunavirus	275_1	Clustered	22	VC_275_1	22	0.3773	1	0.3773	7	2	1	0.8701
Shigella~phage~pSf-2		T1virus	275_1	Clustered	22	VC_275_1	22	0.3773	1	0.3773	7	2	1	0.8701
Shigella~phage~vB_SflS-ISF001		Tunavirus	275_1	Clustered	22	VC_275_1	22	0.3773	1	0.3773	7	2	1	0.8701
Shigella~phage~vB_SsoS-ISF002		Tunavirus	275_1	Clustered	22	VC_275_1	22	0.3773	1	0.3773	7	2	1	0.8701
Shigella~phage~vB_SsoS_008		Tunavirus	275_1	Clustered	22	VC_275_1	22	0.3773	1	0.3773	7	2	1	0.8701
Shigella~virus~Shfl1		T1virus	275_1	Clustered	22	VC_275_1	22	0.3773	1	0.3773	7	2	1	0.8701
Enterobacter~virus~F20		Kp36virus	276_0	Clustered	18	VC_276_0	18	0.5261	1	0.5261	2	2	1	1
Klebsiella~phage~1513		Kp36virus	276_0	Clustered	18	VC_276_0	18	0.5261	1	0.5261	2	2	1	1
Klebsiella~phage~GH-K3		Webervirus	276_0	Clustered	18	VC_276_0	18	0.5261	1	0.5261	2	2	1	1
Klebsiella~phage~KLPN1		Kp36virus	276_0	Clustered	18	VC_276_0	18	0.5261	1	0.5261	2	2	1	1
Klebsiella~phage~KOX1		Webervirus	276_0	Clustered	18	VC_276_0	18	0.5261	1	0.5261	2	2	1	1
Klebsiella~phage~KP36		Kp36virus	276_0	Clustered	18	VC_276_0	18	0.5261	1	0.5261	2	2	1	1
Klebsiella~phage~KPN~N141		Webervirus	276_0	Clustered	18	VC_276_0	18	0.5261	1	0.5261	2	2	1	1
Klebsiella~phage~KpKT21phi1		Webervirus	276_0	Clustered	18	VC_276_0	18	0.5261	1	0.5261	2	2	1	1
Klebsiella~phage~MezzoGao		Webervirus	276_0	Clustered	18	VC_276_0	18	0.5261	1	0.5261	2	2	1	1
Klebsiella~phage~NJR15		Webervirus	276_0	Clustered	18	VC_276_0	18	0.5261	1	0.5261	2	2	1	1
Klebsiella~phage~NJS1		Webervirus	276_0	Clustered	18	VC_276_0	18	0.5261	1	0.5261	2	2	1	1
Klebsiella~phage~NJS2		Webervirus	276_0	Clustered	18	VC_276_0	18	0.5261	1	0.5261	2	2	1	1
Klebsiella~phage~PKP126		Kp36virus	276_0	Clustered	18	VC_276_0	18	0.5261	1	0.5261	2	2	1	1
Klebsiella~phage~Sushi		Kp36virus	276_0	Clustered	18	VC_276_0	18	0.5261	1	0.5261	2	2	1	1
Klebsiella~phage~TAH8		Webervirus	276_0	Clustered	18	VC_276_0	18	0.5261	1	0.5261	2	2	1	1
Klebsiella~phage~TSK1		Webervirus	276_0	Clustered	18	VC_276_0	18	0.5261	1	0.5261	2	2	1	1
Klebsiella~phage~vB_KpnS_KpV522		Webervirus	276_0	Clustered	18	VC_276_0	18	0.5261	1	0.5261	2	2	1	1
Klebsiella~virus~GML-KpCol1		Webervirus	276_0	Clustered	18	VC_276_0	18	0.5261	1	0.5261	2	2	1	1
Pantoea~phage~vB_PagM_AAM37		Unassigned	277_0	Clustered	3	VC_277_0	3	0.3932	0.998475	0.3926	1	1	1	1
Pantoea~phage~vB_PagM_PSKM		Unassigned	277_0	Clustered	3	VC_277_0	3	0.3932	0.998475	0.3926	1	1	1	1
Xanthomonas~phage~vB_XveM_DIBBI		Unassigned	277_0	Clustered	3	VC_277_0	3	0.3932	0.998475	0.3926	1	1	1	1
Citrobacter~phage~CR44b		Kayfunavirus	278_0	Clustered	19	VC_278_0	19	0.6958	1	0.6958	3	1	1	1
Citrobacter~phage~CR8		Caroctavirus	278_0	Clustered	19	VC_278_0	19	0.6958	1	0.6958	3	1	1	1
Citrobacter~phage~SH3		Kayfunavirus	278_0	Clustered	19	VC_278_0	19	0.6958	1	0.6958	3	1	1	1
Citrobacter~phage~SH4		Kayfunavirus	278_0	Clustered	19	VC_278_0	19	0.6958	1	0.6958	3	1	1	1
Cronobacter~phage~Dev2		Kayfunavirus	278_0	Clustered	19	VC_278_0	19	0.6958	1	0.6958	3	1	1	1
Cronobacter~phage~GW1		Kayfunavirus	278_0	Clustered	19	VC_278_0	19	0.6958	1	0.6958	3	1	1	1
Enterobacteria~phage~EcoDS1		Teseptimavirus	278_0	Clustered	19	VC_278_0	19	0.6958	1	0.6958	3	1	1	1
Enterobacteria~phage~K1F		Teseptimavirus	278_0	Clustered	19	VC_278_0	19	0.6958	1	0.6958	3	1	1	1
Escherichia~phage~IMM-002		Kayfunavirus	278_0	Clustered	19	VC_278_0	19	0.6958	1	0.6958	3	1	1	1
Escherichia~phage~LM33_P1		Kayfunavirus	278_0	Clustered	19	VC_278_0	19	0.6958	1	0.6958	3	1	1	1
Escherichia~phage~PE3-1		Kayfunavirus	278_0	Clustered	19	VC_278_0	19	0.6958	1	0.6958	3	1	1	1
Escherichia~phage~ST31		Kayfunavirus	278_0	Clustered	19	VC_278_0	19	0.6958	1	0.6958	3	1	1	1
Escherichia~phage~YZ1		Kayfunavirus	278_0	Clustered	19	VC_278_0	19	0.6958	1	0.6958	3	1	1	1
Escherichia~phage~ZG49		Kayfunavirus	278_0	Clustered	19	VC_278_0	19	0.6958	1	0.6958	3	1	1	1
Escherichia~phage~vB_EcoP-Ro45lw		Kayfunavirus	278_0	Clustered	19	VC_278_0	19	0.6958	1	0.6958	3	1	1	1
Escherichia~phage~vB_EcoP_F		Kayfunavirus	278_0	Clustered	19	VC_278_0	19	0.6958	1	0.6958	3	1	1	1
Escherichia~phage~vB_EcoP_GA2A		Kayfunavirus	278_0	Clustered	19	VC_278_0	19	0.6958	1	0.6958	3	1	1	1
Escherichia~virus~Vec13		Kayfunavirus	278_0	Clustered	19	VC_278_0	19	0.6958	1	0.6958	3	1	1	1
Shigella~phage~SFPH2		Kayfunavirus	278_0	Clustered	19	VC_278_0	19	0.6958	1	0.6958	3	1	1	1
Citrobacter~phage~SH1		Teetrevirus	279_0	Clustered	58	VC_279_0	58	0.7529	1	0.7529	10	2	1	1
Citrobacter~phage~SH2		Teetrevirus	279_0	Clustered	58	VC_279_0	58	0.7529	1	0.7529	10	2	1	1
Citrobacter~phage~phiCFP-1		Teetrevirus	279_0	Clustered	58	VC_279_0	58	0.7529	1	0.7529	10	2	1	1
Enterobacter~phage~E-2		Teetrevirus	279_0	Clustered	58	VC_279_0	58	0.7529	1	0.7529	10	2	1	1
Enterobacter~phage~E-3		Teetrevirus	279_0	Clustered	58	VC_279_0	58	0.7529	1	0.7529	10	2	1	1
Enterobacteria~phage~13a		Teseptimavirus	279_0	Clustered	58	VC_279_0	58	0.7529	1	0.7529	10	2	1	1
Enterobacteria~phage~285P		Teseptimavirus	279_0	Clustered	58	VC_279_0	58	0.7529	1	0.7529	10	2	1	1
Enterobacteria~phage~BA14		Berlinvirus	279_0	Clustered	58	VC_279_0	58	0.7529	1	0.7529	10	2	1	1
Enterobacteria~phage~T3		Teetrevirus	279_0	Clustered	58	VC_279_0	58	0.7529	1	0.7529	10	2	1	1
Enterobacteria~phage~T7M		Teetrevirus	279_0	Clustered	58	VC_279_0	58	0.7529	1	0.7529	10	2	1	1
Enterobacteria~phage~vB_EcoP_IME390		Teseptimavirus	279_0	Clustered	58	VC_279_0	58	0.7529	1	0.7529	10	2	1	1
Erwinia~phage~FE44		Berlinvirus	279_0	Clustered	58	VC_279_0	58	0.7529	1	0.7529	10	2	1	1
Erwinia~phage~vB_EamP-L1		Elunavirus	279_0	Clustered	58	VC_279_0	58	0.7529	1	0.7529	10	2	1	1
Escherichia~phage~64795_ec1		Teseptimavirus	279_0	Clustered	58	VC_279_0	58	0.7529	1	0.7529	10	2	1	1
Escherichia~phage~C5		Teseptimavirus	279_0	Clustered	58	VC_279_0	58	0.7529	1	0.7529	10	2	1	1
Escherichia~phage~CICC~80001		Teseptimavirus	279_0	Clustered	58	VC_279_0	58	0.7529	1	0.7529	10	2	1	1
Escherichia~phage~ECA2		Teetrevirus	279_0	Clustered	58	VC_279_0	58	0.7529	1	0.7529	10	2	1	1
Escherichia~phage~EG1		Teseptimavirus	279_0	Clustered	58	VC_279_0	58	0.7529	1	0.7529	10	2	1	1
Escherichia~phage~Ebrios		Teseptimavirus	279_0	Clustered	58	VC_279_0	58	0.7529	1	0.7529	10	2	1	1
Escherichia~phage~HZ2R8		Teseptimavirus	279_0	Clustered	58	VC_279_0	58	0.7529	1	0.7529	10	2	1	1
Escherichia~phage~HZP2		Teseptimavirus	279_0	Clustered	58	VC_279_0	58	0.7529	1	0.7529	10	2	1	1
Escherichia~phage~LL2		Teetrevirus	279_0	Clustered	58	VC_279_0	58	0.7529	1	0.7529	10	2	1	1
Escherichia~phage~N30		Teseptimavirus	279_0	Clustered	58	VC_279_0	58	0.7529	1	0.7529	10	2	1	1
Escherichia~phage~P483		Berlinvirus	279_0	Clustered	58	VC_279_0	58	0.7529	1	0.7529	10	2	1	1
Escherichia~phage~P694		Berlinvirus	279_0	Clustered	58	VC_279_0	58	0.7529	1	0.7529	10	2	1	1
Escherichia~phage~SRT7		Foetvirus	279_0	Clustered	58	VC_279_0	58	0.7529	1	0.7529	10	2	1	1
Escherichia~phage~T7		T7virus	279_0	Clustered	58	VC_279_0	58	0.7529	1	0.7529	10	2	1	1
Escherichia~phage~vB_EcoP_S523		Berlinvirus	279_0	Clustered	58	VC_279_0	58	0.7529	1	0.7529	10	2	1	1
Kluyvera~phage~Kvp1		T7virus	279_0	Clustered	58	VC_279_0	58	0.7529	1	0.7529	10	2	1	1
Leclercia~phage~10164-302		Teetrevirus	279_0	Clustered	58	VC_279_0	58	0.7529	1	0.7529	10	2	1	1
Morganella~phage~MmP1		Minipunavirus	279_0	Clustered	58	VC_279_0	58	0.7529	1	0.7529	10	2	1	1
Morganella~phage~vB_MmoP_MP2		Minipunavirus	279_0	Clustered	58	VC_279_0	58	0.7529	1	0.7529	10	2	1	1
Pectobacterium~phage~Jarilo		Jarilovirus	279_0	Clustered	58	VC_279_0	58	0.7529	1	0.7529	10	2	1	1
Pectobacterium~phage~PP47		Pektosvirus	279_0	Clustered	58	VC_279_0	58	0.7529	1	0.7529	10	2	1	1
Pectobacterium~phage~PP74		Berlinvirus	279_0	Clustered	58	VC_279_0	58	0.7529	1	0.7529	10	2	1	1
Pectobacterium~phage~PP81		Pektosvirus	279_0	Clustered	58	VC_279_0	58	0.7529	1	0.7529	10	2	1	1
Pectobacterium~phage~PPWS4		Pektosvirus	279_0	Clustered	58	VC_279_0	58	0.7529	1	0.7529	10	2	1	1
Phage~NC-A		Teseptimavirus	279_0	Clustered	58	VC_279_0	58	0.7529	1	0.7529	10	2	1	1
Salmonella~phage~3A_8767		Teseptimavirus	279_0	Clustered	58	VC_279_0	58	0.7529	1	0.7529	10	2	1	1
Salmonella~phage~BP12A		Berlinvirus	279_0	Clustered	58	VC_279_0	58	0.7529	1	0.7529	10	2	1	1
Salmonella~phage~BSP161		Berlinvirus	279_0	Clustered	58	VC_279_0	58	0.7529	1	0.7529	10	2	1	1
Salmonella~phage~Vi06		Teseptimavirus	279_0	Clustered	58	VC_279_0	58	0.7529	1	0.7529	10	2	1	1
Salmonella~phage~phiSG-JL2		Teetrevirus	279_0	Clustered	58	VC_279_0	58	0.7529	1	0.7529	10	2	1	1
Serratia~phage~2050H2		Teetrevirus	279_0	Clustered	58	VC_279_0	58	0.7529	1	0.7529	10	2	1	1
Serratia~phage~SM9-3Y		Teetrevirus	279_0	Clustered	58	VC_279_0	58	0.7529	1	0.7529	10	2	1	1
Shigella~phage~VB_Ship_A7		Berlinvirus	279_0	Clustered	58	VC_279_0	58	0.7529	1	0.7529	10	2	1	1
Stenotrophomonas~phage~IME15		Teseptimavirus	279_0	Clustered	58	VC_279_0	58	0.7529	1	0.7529	10	2	1	1
Yersinia~phage~Berlin		Berlinvirus	279_0	Clustered	58	VC_279_0	58	0.7529	1	0.7529	10	2	1	1
Yersinia~phage~PYPS50		Berlinvirus	279_0	Clustered	58	VC_279_0	58	0.7529	1	0.7529	10	2	1	1
Yersinia~phage~Yep-phi		Berlinvirus	279_0	Clustered	58	VC_279_0	58	0.7529	1	0.7529	10	2	1	1
Yersinia~phage~Yepe2		Berlinvirus	279_0	Clustered	58	VC_279_0	58	0.7529	1	0.7529	10	2	1	1
Yersinia~phage~YpP-Y		Teseptimavirus	279_0	Clustered	58	VC_279_0	58	0.7529	1	0.7529	10	2	1	1
Yersinia~phage~YpsP-G		Teseptimavirus	279_0	Clustered	58	VC_279_0	58	0.7529	1	0.7529	10	2	1	1
Yersinia~phage~phiA1122		Teseptimavirus	279_0	Clustered	58	VC_279_0	58	0.7529	1	0.7529	10	2	1	1
Yersinia~phage~phiYe-F10		Teetrevirus	279_0	Clustered	58	VC_279_0	58	0.7529	1	0.7529	10	2	1	1
Yersinia~phage~phiYeO3-12		Teetrevirus	279_0	Clustered	58	VC_279_0	58	0.7529	1	0.7529	10	2	1	1
Yersinia~phage~vB_YenP_AP10		Apdecimavirus	279_0	Clustered	58	VC_279_0	58	0.7529	1	0.7529	10	2	1	1
Yersinia~phage~vB_YenP_AP5		Teetrevirus	279_0	Clustered	58	VC_279_0	58	0.7529	1	0.7529	10	2	1	1
Sulfolobus~virus~STSV1		Unassigned	28_0	Clustered	2	VC_28_0	2	0.7064	0.879217	0.621	1	1	1	1
Sulfolobus~virus~STSV2		Unassigned	28_0	Clustered	2	VC_28_0	2	0.7064	0.879217	0.621	1	1	1	1
Dickeya~phage~Ninurta		Ningirsuvirus	282_0	Clustered	2	VC_282_0	2	0.0251	0.957248	0.024	2	1	1	1
Dickeya~phage~vB_DsoP_JA10		Teseptimavirus	282_0	Clustered	2	VC_282_0	2	0.0251	0.957248	0.024	2	1	1	1
Enterobacter~phage~phiEap-1		Eapunavirus	283_0	Clustered	23	VC_283_0	23	0.7335	1	0.7335	3	2	1	1
Escherichia~phage~K30		Kp32virus	283_0	Clustered	23	VC_283_0	23	0.7335	1	0.7335	3	2	1	1
Klebsiella~phage~2044-307w		Przondovirus	283_0	Clustered	23	VC_283_0	23	0.7335	1	0.7335	3	2	1	1
Klebsiella~phage~Henu1		Przondovirus	283_0	Clustered	23	VC_283_0	23	0.7335	1	0.7335	3	2	1	1
Klebsiella~phage~K11		Kp32virus	283_0	Clustered	23	VC_283_0	23	0.7335	1	0.7335	3	2	1	1
Klebsiella~phage~K5		Kp32virus	283_0	Clustered	23	VC_283_0	23	0.7335	1	0.7335	3	2	1	1
Klebsiella~phage~K5-2		Przondovirus	283_0	Clustered	23	VC_283_0	23	0.7335	1	0.7335	3	2	1	1
Klebsiella~phage~K5-4		Przondovirus	283_0	Clustered	23	VC_283_0	23	0.7335	1	0.7335	3	2	1	1
Klebsiella~phage~KP32		Kp32virus	283_0	Clustered	23	VC_283_0	23	0.7335	1	0.7335	3	2	1	1
Klebsiella~phage~Pharr		Przondovirus	283_0	Clustered	23	VC_283_0	23	0.7335	1	0.7335	3	2	1	1
Klebsiella~phage~SH-Kp~152410		Przondovirus	283_0	Clustered	23	VC_283_0	23	0.7335	1	0.7335	3	2	1	1
Klebsiella~phage~kpssk3		Przondovirus	283_0	Clustered	23	VC_283_0	23	0.7335	1	0.7335	3	2	1	1
Klebsiella~phage~vB_Kp1		Kp32virus	283_0	Clustered	23	VC_283_0	23	0.7335	1	0.7335	3	2	1	1
Klebsiella~phage~vB_KpnP_BIS33		Przondovirus	283_0	Clustered	23	VC_283_0	23	0.7335	1	0.7335	3	2	1	1
Klebsiella~phage~vB_KpnP_IL33		Przondovirus	283_0	Clustered	23	VC_283_0	23	0.7335	1	0.7335	3	2	1	1
Klebsiella~phage~vB_KpnP_IME205		Przondovirus	283_0	Clustered	23	VC_283_0	23	0.7335	1	0.7335	3	2	1	1
Klebsiella~phage~vB_KpnP_IME321		Przondovirus	283_0	Clustered	23	VC_283_0	23	0.7335	1	0.7335	3	2	1	1
Klebsiella~phage~vB_KpnP_KpV289		Kp32virus	283_0	Clustered	23	VC_283_0	23	0.7335	1	0.7335	3	2	1	1
Klebsiella~phage~vB_KpnP_KpV763		Przondovirus	283_0	Clustered	23	VC_283_0	23	0.7335	1	0.7335	3	2	1	1
Klebsiella~phage~vB_KpnP_KpV766		Przondovirus	283_0	Clustered	23	VC_283_0	23	0.7335	1	0.7335	3	2	1	1
Klebsiella~phage~vB_KpnP_KpV767		Przondovirus	283_0	Clustered	23	VC_283_0	23	0.7335	1	0.7335	3	2	1	1
Klebsiella~phage~vB_KpnP_PRA33		Przondovirus	283_0	Clustered	23	VC_283_0	23	0.7335	1	0.7335	3	2	1	1
Klebsiella~virus~KP32		Kp32virus	283_0	Clustered	23	VC_283_0	23	0.7335	1	0.7335	3	2	1	1
Mesorhizobium~phage~vB_MloP_Lo5R7ANS		Pairvirus	284_0	Clustered	4	VC_284_0	4	0.0781	0.99692	0.0778	4	1	1	1
Pelagibacter~phage~HTVC011P		Stopavirus	284_0	Clustered	4	VC_284_0	4	0.0781	0.99692	0.0778	4	1	1	1
Pelagibacter~phage~HTVC019P		Pelagivirus	284_0	Clustered	4	VC_284_0	4	0.0781	0.99692	0.0778	4	1	1	1
Rhizobium~phage~RHEph01		Paadamvirus	284_0	Clustered	4	VC_284_0	4	0.0781	0.99692	0.0778	4	1	1	1
Pseudomonad~phage~gh-1		T7virus	285_0	Clustered	18	VC_285_0	18	0.5416	1	0.5416	7	2	1	1
Pseudomonas~phage~22PfluR64PP		Pifdecavirus	285_0	Clustered	18	VC_285_0	18	0.5416	1	0.5416	7	2	1	1
Pseudomonas~phage~Henninger		Ghunavirus	285_0	Clustered	18	VC_285_0	18	0.5416	1	0.5416	7	2	1	1
Pseudomonas~phage~PFP1		Pifdecavirus	285_0	Clustered	18	VC_285_0	18	0.5416	1	0.5416	7	2	1	1
Pseudomonas~phage~PPPL-1		Ghunavirus	285_0	Clustered	18	VC_285_0	18	0.5416	1	0.5416	7	2	1	1
Pseudomonas~phage~PPpW-4		Phutvirus	285_0	Clustered	18	VC_285_0	18	0.5416	1	0.5416	7	2	1	1
Pseudomonas~phage~Pf-10		Pifdecavirus	285_0	Clustered	18	VC_285_0	18	0.5416	1	0.5416	7	2	1	1
Pseudomonas~phage~Phi-S1		Pifdecavirus	285_0	Clustered	18	VC_285_0	18	0.5416	1	0.5416	7	2	1	1
Pseudomonas~phage~PspYZU08		Pijolavirus	285_0	Clustered	18	VC_285_0	18	0.5416	1	0.5416	7	2	1	1
Pseudomonas~phage~UNO-SLW1		Pifdecavirus	285_0	Clustered	18	VC_285_0	18	0.5416	1	0.5416	7	2	1	1
Pseudomonas~phage~phi15		Troedvirus	285_0	Clustered	18	VC_285_0	18	0.5416	1	0.5416	7	2	1	1
Pseudomonas~phage~phiIBB-PF7A		Pifdecavirus	285_0	Clustered	18	VC_285_0	18	0.5416	1	0.5416	7	2	1	1
Pseudomonas~phage~phiPSA2		Ghunavirus	285_0	Clustered	18	VC_285_0	18	0.5416	1	0.5416	7	2	1	1
Pseudomonas~phage~phiPsa17		Ghunavirus	285_0	Clustered	18	VC_285_0	18	0.5416	1	0.5416	7	2	1	1
Pseudomonas~phage~shl2		Ghunavirus	285_0	Clustered	18	VC_285_0	18	0.5416	1	0.5416	7	2	1	1
Pseudomonas~virus~KNP		Ghunavirus	285_0	Clustered	18	VC_285_0	18	0.5416	1	0.5416	7	2	1	1
Pseudomonas~virus~Pf1~ERZ-2017		Teseptimavirus	285_0	Clustered	18	VC_285_0	18	0.5416	1	0.5416	7	2	1	1
Pseudomonas~virus~WRT		Ghunavirus	285_0	Clustered	18	VC_285_0	18	0.5416	1	0.5416	7	2	1	1
Vibrio~phage~ICP3		Chatterjeevirus	286_0	Clustered	3	VC_286_0	3	0.0583	0.998556	0.0582	2	1	1	1
Vibrio~phage~N4		Chatterjeevirus	286_0	Clustered	3	VC_286_0	3	0.0583	0.998556	0.0582	2	1	1	1
Vibriophage~VP4		Teseptimavirus	286_0	Clustered	3	VC_286_0	3	0.0583	0.998556	0.0582	2	1	1	1
Pasteurella~phage~PHB01		Wuhanvirus	287_0	Clustered	2	VC_287_0	2	0.035	0.956928	0.0335	1	1	1	1
Pasteurella~phage~PHB02		Wuhanvirus	287_0	Clustered	2	VC_287_0	2	0.035	0.956928	0.0335	1	1	1	1
Citrobacter~phage~vB_CroP_CrRp3		Vectrevirus	288_0	Clustered	23	VC_288_0	23	0.7108	1	0.7108	7	2	1	1
Enterobacteria~phage~UAB_Phi78		Zindervirus	288_0	Clustered	23	VC_288_0	23	0.7108	1	0.7108	7	2	1	1
Enterobacteria~phage~vB_EcoP_ACG-C91		Zindervirus	288_0	Clustered	23	VC_288_0	23	0.7108	1	0.7108	7	2	1	1
Erwinia~amylovora~phage~Era103		Sp6virus	288_0	Clustered	23	VC_288_0	23	0.7108	1	0.7108	7	2	1	1
Erwinia~phage~phiEa100		Eracentumvirus	288_0	Clustered	23	VC_288_0	23	0.7108	1	0.7108	7	2	1	1
Erwinia~phage~vB_EamP-S2		Eracentumvirus	288_0	Clustered	23	VC_288_0	23	0.7108	1	0.7108	7	2	1	1
Escherichia~phage~LL11		Vectrevirus	288_0	Clustered	23	VC_288_0	23	0.7108	1	0.7108	7	2	1	1
Escherichia~phage~vB_EcoP_B		Vectrevirus	288_0	Clustered	23	VC_288_0	23	0.7108	1	0.7108	7	2	1	1
Escherichia~phage~vB_EcoP_C		Vectrevirus	288_0	Clustered	23	VC_288_0	23	0.7108	1	0.7108	7	2	1	1
Escherichia~phage~vB_EcoP_K		Vectrevirus	288_0	Clustered	23	VC_288_0	23	0.7108	1	0.7108	7	2	1	1
Escherichia~virus~AAPEc6		Vectrevirus	288_0	Clustered	23	VC_288_0	23	0.7108	1	0.7108	7	2	1	1
Escherichia~virus~K1-5		Sp6virus	288_0	Clustered	23	VC_288_0	23	0.7108	1	0.7108	7	2	1	1
Escherichia~virus~K1E		Sp6virus	288_0	Clustered	23	VC_288_0	23	0.7108	1	0.7108	7	2	1	1
Escherichia~virus~VEc3		Vectrevirus	288_0	Clustered	23	VC_288_0	23	0.7108	1	0.7108	7	2	1	1
Escherichia~virus~mutPK1A2		Vectrevirus	288_0	Clustered	23	VC_288_0	23	0.7108	1	0.7108	7	2	1	1
Lelliottia~phage~phD2B		Tuodvirus	288_0	Clustered	23	VC_288_0	23	0.7108	1	0.7108	7	2	1	1
Pectobacterium~phage~PP1		Axomammavirus	288_0	Clustered	23	VC_288_0	23	0.7108	1	0.7108	7	2	1	1
Proteus~phage~PM~116		Acadevirus	288_0	Clustered	23	VC_288_0	23	0.7108	1	0.7108	7	2	1	1
Proteus~phage~PM~85		Acadevirus	288_0	Clustered	23	VC_288_0	23	0.7108	1	0.7108	7	2	1	1
Proteus~phage~PM~93		Acadevirus	288_0	Clustered	23	VC_288_0	23	0.7108	1	0.7108	7	2	1	1
Proteus~phage~vB_PmiP_Pm5460		Acadevirus	288_0	Clustered	23	VC_288_0	23	0.7108	1	0.7108	7	2	1	1
Salmonella~phage~BP12B		Zindervirus	288_0	Clustered	23	VC_288_0	23	0.7108	1	0.7108	7	2	1	1
Salmonella~virus~SP6		Sp6virus	288_0	Clustered	23	VC_288_0	23	0.7108	1	0.7108	7	2	1	1
Sulfolobales~Virus~YNP2		Unassigned	29_0	Clustered	2	VC_29_0	2	0.6506	0.918133	0.5974	1	1	1	1
Sulfolobales~virus~YNP1		Unassigned	29_0	Clustered	2	VC_29_0	2	0.6506	0.918133	0.5974	1	1	1	1
Clostridium~phage~phiCD481-1		Unassigned	290_0	Clustered	6	VC_290_0	6	0.5996	1	0.5996	1	1	1	1
Clostridium~phage~phiCD506		Unassigned	290_0	Clustered	6	VC_290_0	6	0.5996	1	0.5996	1	1	1	1
Clostridium~phage~phiCDHM11		Unassigned	290_0	Clustered	6	VC_290_0	6	0.5996	1	0.5996	1	1	1	1
Clostridium~phage~phiCDHM13		Unassigned	290_0	Clustered	6	VC_290_0	6	0.5996	1	0.5996	1	1	1	1
Clostridium~phage~phiCDHM14		Unassigned	290_0	Clustered	6	VC_290_0	6	0.5996	1	0.5996	1	1	1	1
Clostridium~phage~phiMMP04		Unassigned	290_0	Clustered	6	VC_290_0	6	0.5996	1	0.5996	1	1	1	1
Clostridium~phage~CPS2		Unassigned	292_0	Clustered	4	VC_292_0	4	0.5854	0.999898	0.5853	1	1	1	1
Clostridium~phage~phiCP7R		Unassigned	292_0	Clustered	4	VC_292_0	4	0.5854	0.999898	0.5853	1	1	1	1
Clostridium~phage~phiCPV4		Unassigned	292_0	Clustered	4	VC_292_0	4	0.5854	0.999898	0.5853	1	1	1	1
Clostridium~phage~phiZP2		Unassigned	292_0	Clustered	4	VC_292_0	4	0.5854	0.999898	0.5853	1	1	1	1
Clostridium~phage~phiCP13O		Unassigned	293_0	Clustered	4	VC_293_0	4	1	1	1	1	1	1	1
Clostridium~phage~phiCP26F		Unassigned	293_0	Clustered	4	VC_293_0	4	1	1	1	1	1	1	1
Clostridium~phage~phiCP34O		Unassigned	293_0	Clustered	4	VC_293_0	4	1	1	1	1	1	1	1
Clostridium~phage~phiCP39-O		Unassigned	293_0	Clustered	4	VC_293_0	4	1	1	1	1	1	1	1
Mycobacterium~phage~32HC		Trigintaduovirus	295_0	Clustered	2	VC_295_0	2	0.083	0.953873	0.0792	2	1	1	1
Mycobacterium~phage~Giles		Gilesvirus	295_0	Clustered	2	VC_295_0	2	0.083	0.953873	0.0792	2	1	1	1
Gordonia~phage~BetterKatz		Betterkatzvirus	295_1	Clustered	2	VC_295_1	2	0.0707	0.954735	0.0675	2	1	1	1
Gordonia~phage~Ruthy		Ruthyvirus	295_1	Clustered	2	VC_295_1	2	0.0707	0.954735	0.0675	2	1	1	1
Gordonia~phage~Blueberry		Unassigned	296_0	Clustered	8	VC_296_0	8	0.6947	1	0.6947	1	1	1	1
Gordonia~phage~CaptainKirk2		Unassigned	296_0	Clustered	8	VC_296_0	8	0.6947	1	0.6947	1	1	1	1
Gordonia~phage~CarolAnn		Unassigned	296_0	Clustered	8	VC_296_0	8	0.6947	1	0.6947	1	1	1	1
Gordonia~phage~Fairfaxidum		Unassigned	296_0	Clustered	8	VC_296_0	8	0.6947	1	0.6947	1	1	1	1
Gordonia~phage~Guacamole		Unassigned	296_0	Clustered	8	VC_296_0	8	0.6947	1	0.6947	1	1	1	1
Gordonia~phage~Obliviate		Unassigned	296_0	Clustered	8	VC_296_0	8	0.6947	1	0.6947	1	1	1	1
Gordonia~phage~UmaThurman		Unassigned	296_0	Clustered	8	VC_296_0	8	0.6947	1	0.6947	1	1	1	1
Gordonia~phage~Utz		Unassigned	296_0	Clustered	8	VC_296_0	8	0.6947	1	0.6947	1	1	1	1
Corynebacterium~phage~C3PO		Ceetrepovirus	299_0	Clustered	3	VC_299_0	3	0.6648	0.995531	0.6618	1	1	1	1
Corynebacterium~phage~Darwin		Ceetrepovirus	299_0	Clustered	3	VC_299_0	3	0.6648	0.995531	0.6618	1	1	1	1
Corynebacterium~phage~Zion		Ceetrepovirus	299_0	Clustered	3	VC_299_0	3	0.6648	0.995531	0.6618	1	1	1	1
Escherichia~phage~CAjan		Seuratvirus	3_0	Clustered	3	VC_3_0	3	0.2382	0.998194	0.2378	1	1	1	1
Escherichia~phage~Seurat		Seuratvirus	3_0	Clustered	3	VC_3_0	3	0.2382	0.998194	0.2378	1	1	1	1
Escherichia~phage~slur01		Seuratvirus	3_0	Clustered	3	VC_3_0	3	0.2382	0.998194	0.2378	1	1	1	1
Enterobacteria~phage~9g		Nonagvirus	3_1	Clustered	6	VC_3_1	6	0.4643	1	0.4643	2	1	1	1
Enterobacteria~phage~JenK1		Nonagvirus	3_1	Clustered	6	VC_3_1	6	0.4643	1	0.4643	2	1	1	1
Enterobacteria~phage~JenP1		Nonagvirus	3_1	Clustered	6	VC_3_1	6	0.4643	1	0.4643	2	1	1	1
Enterobacteria~phage~JenP2		Nonagvirus	3_1	Clustered	6	VC_3_1	6	0.4643	1	0.4643	2	1	1	1
Pantoea~phage~vB_PagS_Vid5		Vidquintavirus	3_1	Clustered	6	VC_3_1	6	0.4643	1	0.4643	2	1	1	1
Salmonella~phage~SE1~(in:Nonagvirus)		Nonagvirus	3_1	Clustered	6	VC_3_1	6	0.4643	1	0.4643	2	1	1	1
Sinorhizobium~phage~phiM12		M12virus	30_0	Clustered	3	VC_30_0	3	0.1907	0.998499	0.1904	1	1	1	1
Sinorhizobium~phage~phiM7		M12virus	30_0	Clustered	3	VC_30_0	3	0.1907	0.998499	0.1904	1	1	1	1
Sinorhizobium~phage~phiN3		M12virus	30_0	Clustered	3	VC_30_0	3	0.1907	0.998499	0.1904	1	1	1	1
Gordonia~phage~GRU1		Unassigned	300_0	Clustered	3	VC_300_0	3	0.6432	0.998111	0.642	1	1	1	1
Gordonia~phage~GTE5		Unassigned	300_0	Clustered	3	VC_300_0	3	0.6432	0.998111	0.642	1	1	1	1
Gordonia~phage~GTE8		Unassigned	300_0	Clustered	3	VC_300_0	3	0.6432	0.998111	0.642	1	1	1	1
Mycobacterium~phage~Papyrus		Send513virus	301_0	Clustered	2	VC_301_0	2	0.1436	0.952496	0.1368	1	1	1	1
Mycobacterium~phage~Send513		Send513virus	301_0	Clustered	2	VC_301_0	2	0.1436	0.952496	0.1368	1	1	1	1
Mycobacterium~phage~Cuke		Unassigned	301_1	Clustered	3	VC_301_1	3	0.1881	0.998231	0.1877	1	1	1	1
Mycobacterium~phage~Fowlmouth		Unassigned	301_1	Clustered	3	VC_301_1	3	0.1881	0.998231	0.1877	1	1	1	1
Mycobacterium~phage~Indlulamithi		Unassigned	301_1	Clustered	3	VC_301_1	3	0.1881	0.998231	0.1877	1	1	1	1
Gordonia~phage~Gibbin		Unassigned	302_0	Clustered	5	VC_302_0	5	0.4862	1	0.4862	1	1	1	1
Gordonia~phage~Lambo		Unassigned	302_0	Clustered	5	VC_302_0	5	0.4862	1	0.4862	1	1	1	1
Gordonia~phage~Ranch		Unassigned	302_0	Clustered	5	VC_302_0	5	0.4862	1	0.4862	1	1	1	1
Gordonia~phage~Sadboi		Unassigned	302_0	Clustered	5	VC_302_0	5	0.4862	1	0.4862	1	1	1	1
Gordonia~phage~Yikes		Unassigned	302_0	Clustered	5	VC_302_0	5	0.4862	1	0.4862	1	1	1	1
Gordonia~phage~Suzy		Terapinvirus	303_0	Clustered	2	VC_303_0	2	0.168	0.952487	0.16	1	1	1	1
Gordonia~phage~Terapin		Terapinvirus	303_0	Clustered	2	VC_303_0	2	0.168	0.952487	0.16	1	1	1	1
Mycobacterium~phage~Gumball		Plotvirus	304_0	Clustered	5	VC_304_0	5	0.3891	1	0.3891	3	1	1	1
Mycobacterium~phage~Hawkeye		Hawkeyevirus	304_0	Clustered	5	VC_304_0	5	0.3891	1	0.3891	3	1	1	1
Mycobacterium~phage~PBI1		Pbi1virus	304_0	Clustered	5	VC_304_0	5	0.3891	1	0.3891	3	1	1	1
Mycobacterium~phage~PLot		Plotvirus	304_0	Clustered	5	VC_304_0	5	0.3891	1	0.3891	3	1	1	1
Mycobacterium~phage~Troll4		Plotvirus	304_0	Clustered	5	VC_304_0	5	0.3891	1	0.3891	3	1	1	1
Edwardsiella~virus~pEt-SU		Unassigned	305_0	Clustered	2	VC_305_0	2	0.1033	0.953085	0.0985	1	1	1	1
Pseudomonas~phage~OBP		Unassigned	305_0	Clustered	2	VC_305_0	2	0.1033	0.953085	0.0985	1	1	1	1
Erwinia~phage~vB_EamM_RisingSun		Risingsunvirus	305_1	Clustered	2	VC_305_1	2	0.0569	0.953722	0.0543	2	1	1	1
Pseudomonas~phage~EL		Elvirus	305_1	Clustered	2	VC_305_1	2	0.0569	0.953722	0.0543	2	1	1	1
Photobacterium~phage~PDCC-1		Aphroditevirus	305_2	Clustered	6	VC_305_2	6	0.4622	1	0.4622	2	1	1	1
Vibrio~phage~2~TSL-2019		Aphroditevirus	305_2	Clustered	6	VC_305_2	6	0.4622	1	0.4622	2	1	1	1
Vibrio~phage~Aphrodite1		Aphroditevirus	305_2	Clustered	6	VC_305_2	6	0.4622	1	0.4622	2	1	1	1
Vibrio~phage~USC-1		Aphroditevirus	305_2	Clustered	6	VC_305_2	6	0.4622	1	0.4622	2	1	1	1
Vibrio~phage~VP4B		Tidunavirus	305_2	Clustered	6	VC_305_2	6	0.4622	1	0.4622	2	1	1	1
Vibrio~phage~pTD1		Tidunavirus	305_2	Clustered	6	VC_305_2	6	0.4622	1	0.4622	2	1	1	1
Cronobacter~phage~CR5		Derbicusvirus	306_0	Clustered	4	VC_306_0	4	0.147	0.999981	0.147	1	1	1	1
Erwinia~phage~Derbicus		Derbicusvirus	306_0	Clustered	4	VC_306_0	4	0.147	0.999981	0.147	1	1	1	1
Erwinia~phage~vB_EamM_EarlPhillipIV		Derbicusvirus	306_0	Clustered	4	VC_306_0	4	0.147	0.999981	0.147	1	1	1	1
Erwinia~phage~vB_EamM_Phobos		Derbicusvirus	306_0	Clustered	4	VC_306_0	4	0.147	0.999981	0.147	1	1	1	1
Erwinia~phage~Wellington		Wellingtonvirus	306_1	Clustered	2	VC_306_1	2	0.0429	0.903388	0.0387	2	1	1	1
Erwinia~phage~vB_EamM_Kwan		Unassigned	306_1	Clustered	2	VC_306_1	2	0.0429	0.903388	0.0387	2	1	1	1
Erwinia~phage~phiEaH2		Eah2virus	306_2	Clustered	3	VC_306_2	3	0.0885	0.99097	0.0877	2	1	1	1
Erwinia~phage~vB_EamM_Asesino		Eah2virus	306_2	Clustered	3	VC_306_2	3	0.0885	0.99097	0.0877	2	1	1	1
Salmonella~phage~SPN3US		Spn3virus	306_2	Clustered	3	VC_306_2	3	0.0885	0.99097	0.0877	2	1	1	1
Erwinia~phage~Machina		Machinavirus	306_3	Clustered	2	VC_306_3	2	0.042	0.907581	0.0381	1	1	1	1
Erwinia~phage~vB_EamM_Huxley		Machinavirus	306_3	Clustered	2	VC_306_3	2	0.042	0.907581	0.0381	1	1	1	1
Erwinia~phage~vB_EamM_Caitlin		Machinavirus	306_4	Clustered	2	VC_306_4	2	0.0421	0.905563	0.0381	1	1	1	1
Erwinia~phage~vB_EamM_ChrisDB		Machinavirus	306_4	Clustered	2	VC_306_4	2	0.0421	0.905563	0.0381	1	1	1	1
Erwinia~phage~Ea35-70		Agrican357virus	307_0	Clustered	6	VC_307_0	6	0.4556	1	0.4556	2	1	1	1
Erwinia~phage~vB_EamM_Deimos-Minion		Agrican357virus	307_0	Clustered	6	VC_307_0	6	0.4556	1	0.4556	2	1	1	1
Erwinia~phage~vB_EamM_Desertfox		Agricanvirus	307_0	Clustered	6	VC_307_0	6	0.4556	1	0.4556	2	1	1	1
Erwinia~phage~vB_EamM_RAY		Agrican357virus	307_0	Clustered	6	VC_307_0	6	0.4556	1	0.4556	2	1	1	1
Erwinia~phage~vB_EamM_Simmy50		Agrican357virus	307_0	Clustered	6	VC_307_0	6	0.4556	1	0.4556	2	1	1	1
Erwinia~phage~vB_EamM_Special~G		Agrican357virus	307_0	Clustered	6	VC_307_0	6	0.4556	1	0.4556	2	1	1	1
Ralstonia~phage~RSF1		Rsl2virus	309_0	Clustered	2	VC_309_0	2	0.0996	0.954531	0.0951	1	1	1	1
Ralstonia~phage~RSL2		Rsl2virus	309_0	Clustered	2	VC_309_0	2	0.0996	0.954531	0.0951	1	1	1	1
Escherichia~phage~vB_EcoM_Goslar		Goslarvirus	309_1	Clustered/Singleton	1	VC_309_1	1	0	1	0	1	1	1	1
Halocynthia~phage~JM-2012		Unassigned	309_2	Clustered/Singleton	1	VC_309_2	1	0	1	0	1	1	1	1
Ralstonia~phage~RP12		Ripduovirus	309_3	Clustered/Singleton	1	VC_309_3	1	0	1	0	1	1	1	1
Stenotrophomonas~phage~Mendera		Unassigned	31_0	Clustered	3	VC_31_0	3	0.2703	0.998496	0.2699	1	1	1	1
Stenotrophomonas~phage~Moby		Unassigned	31_0	Clustered	3	VC_31_0	3	0.2703	0.998496	0.2699	1	1	1	1
Stenotrophomonas~phage~YB07		Unassigned	31_0	Clustered	3	VC_31_0	3	0.2703	0.998496	0.2699	1	1	1	1
Pseudomonas~phage~F10		Unassigned	311_0	Clustered	3	VC_311_0	3	0.6852	0.996459	0.6828	1	1	1	1
Pseudomonas~phage~MD8		Unassigned	311_0	Clustered	3	VC_311_0	3	0.6852	0.996459	0.6828	1	1	1	1
Pseudomonas~phage~phi2		Unassigned	311_0	Clustered	3	VC_311_0	3	0.6852	0.996459	0.6828	1	1	1	1
Edwardsiella~phage~eiAU		Eiauvirus	313_0	Clustered	2	VC_313_0	2	0.1126	0.954539	0.1075	1	1	1	1
Edwardsiella~phage~eiAU-183		Eiauvirus	313_0	Clustered	2	VC_313_0	2	0.1126	0.954539	0.1075	1	1	1	1
Escherichia~phage~EK99P-1		Hk578virus	314_0	Clustered	10	VC_314_0	10	0.67	1	0.67	2	1	1	1
Escherichia~phage~Envy		Dhillonvirus	314_0	Clustered	10	VC_314_0	10	0.67	1	0.67	2	1	1	1
Escherichia~phage~Gluttony		Dhillonvirus	314_0	Clustered	10	VC_314_0	10	0.67	1	0.67	2	1	1	1
Escherichia~phage~HK578		Hk578virus	314_0	Clustered	10	VC_314_0	10	0.67	1	0.67	2	1	1	1
Escherichia~phage~YD-2008.s		Hk578virus	314_0	Clustered	10	VC_314_0	10	0.67	1	0.67	2	1	1	1
Escherichia~phage~slur05		Dhillonvirus	314_0	Clustered	10	VC_314_0	10	0.67	1	0.67	2	1	1	1
Escherichia~virus~JL1		Hk578virus	314_0	Clustered	10	VC_314_0	10	0.67	1	0.67	2	1	1	1
Escherichia~virus~SSL2009a		Hk578virus	314_0	Clustered	10	VC_314_0	10	0.67	1	0.67	2	1	1	1
Shigella~phage~EP23		Hk578virus	314_0	Clustered	10	VC_314_0	10	0.67	1	0.67	2	1	1	1
Sodalis~phage~SO1		Hk578virus	314_0	Clustered	10	VC_314_0	10	0.67	1	0.67	2	1	1	1
Cyanophage~9515-10a		Tangaroavirus	316_0	Clustered	20	VC_316_0	20	0.8745	1	0.8745	16	2	1	1
Cyanophage~KBS-P-1A		Unassigned	316_0	Clustered	20	VC_316_0	20	0.8745	1	0.8745	16	2	1	1
Cyanophage~NATL1A-7		Cheungvirus	316_0	Clustered	20	VC_316_0	20	0.8745	1	0.8745	16	2	1	1
Cyanophage~NATL2A-133		Tangaroavirus	316_0	Clustered	20	VC_316_0	20	0.8745	1	0.8745	16	2	1	1
Cyanophage~P-SSP2		Tritonvirus	316_0	Clustered	20	VC_316_0	20	0.8745	1	0.8745	16	2	1	1
Cyanophage~SS120-1		Banchanvirus	316_0	Clustered	20	VC_316_0	20	0.8745	1	0.8745	16	2	1	1
Prochlorococcus~phage~P-GSP1		Lingvirus	316_0	Clustered	20	VC_316_0	20	0.8745	1	0.8745	16	2	1	1
Prochlorococcus~phage~P-SSP10		Tangaroavirus	316_0	Clustered	20	VC_316_0	20	0.8745	1	0.8745	16	2	1	1
Prochlorococcus~phage~P-SSP3		Tritonvirus	316_0	Clustered	20	VC_316_0	20	0.8745	1	0.8745	16	2	1	1
Prochlorococcus~virus~PSSP7		Tiamatvirus	316_0	Clustered	20	VC_316_0	20	0.8745	1	0.8745	16	2	1	1
Synechococcus~T7-like~virus~S-TIP37		Igirivirus	316_0	Clustered	20	VC_316_0	20	0.8745	1	0.8745	16	2	1	1
Synechococcus~phage~S-B28		Qadamvirus	316_0	Clustered	20	VC_316_0	20	0.8745	1	0.8745	16	2	1	1
Synechococcus~phage~S-CBP1		Unassigned	316_0	Clustered	20	VC_316_0	20	0.8745	1	0.8745	16	2	1	1
Synechococcus~phage~S-CBP2		Kembevirus	316_0	Clustered	20	VC_316_0	20	0.8745	1	0.8745	16	2	1	1
Synechococcus~phage~S-CBP3		Lirvirus	316_0	Clustered	20	VC_316_0	20	0.8745	1	0.8745	16	2	1	1
Synechococcus~phage~S-CBP4		Poseidonvirus	316_0	Clustered	20	VC_316_0	20	0.8745	1	0.8745	16	2	1	1
Synechococcus~phage~S-RIP1		Kajamvirus	316_0	Clustered	20	VC_316_0	20	0.8745	1	0.8745	16	2	1	1
Synechococcus~phage~S-RIP2		Sednavirus	316_0	Clustered	20	VC_316_0	20	0.8745	1	0.8745	16	2	1	1
Synechococcus~virus~P60		Tiilvirus	316_0	Clustered	20	VC_316_0	20	0.8745	1	0.8745	16	2	1	1
Synechococcus~virus~Syn5		Voetvirus	316_0	Clustered	20	VC_316_0	20	0.8745	1	0.8745	16	2	1	1
Cyanophage~MED4-117		Unassigned	318_0	Clustered	2	VC_318_0	2	0.7806	0.729854	0.5697	1	1	1	1
Prochlorococcus~phage~MED4-184		Unassigned	318_0	Clustered	2	VC_318_0	2	0.7806	0.729854	0.5697	1	1	1	1
Synechococcus~phage~S-CBS1		Unassigned	319_0	Clustered	2	VC_319_0	2	0.6844	0.904785	0.6192	1	1	1	1
Synechococcus~phage~S-CBS3		Unassigned	319_0	Clustered	2	VC_319_0	2	0.6844	0.904785	0.6192	1	1	1	1
Prochlorococcus~phage~MED4-213		Eurybiavirus	32_0	Clustered	3	VC_32_0	3	0.0472	0.998502	0.0471	1	1	1	1
Prochlorococcus~phage~P-HM1		Eurybiavirus	32_0	Clustered	3	VC_32_0	3	0.0472	0.998502	0.0471	1	1	1	1
Prochlorococcus~phage~P-HM2		Eurybiavirus	32_0	Clustered	3	VC_32_0	3	0.0472	0.998502	0.0471	1	1	1	1
Synechococcus~phage~S-CAM22		Unassigned	32_1	Clustered	2	VC_32_1	2	0.0127	0.902217	0.0114	2	1	1	1
Synechococcus~phage~S-IOM18		Tefnutvirus	32_1	Clustered	2	VC_32_1	2	0.0127	0.902217	0.0114	2	1	1	1
Synechococcus~phage~S-SSM4		Unassigned	32_10	Clustered/Singleton	1	VC_32_10	1	0	1	0	1	1	1	1
Cyanophage~P-RSM6		Libanvirus	32_11	Clustered/Singleton	1	VC_32_11	1	0	1	0	1	1	1	1
Prochlorococcus~phage~P-SSM7		Palaemonvirus	32_12	Clustered/Singleton	1	VC_32_12	1	0	1	0	1	1	1	1
Synechococcus~phage~S-RSM4		Cymopoleiavirus	32_13	Clustered/Singleton	1	VC_32_13	1	0	1	0	1	1	1	1
Synechococcus~phage~S-WAM2		Cymopoleiavirus	32_14	Clustered/Singleton	1	VC_32_14	1	0	1	0	1	1	1	1
Synechococcus~phage~ACG-2014e		Unassigned	32_15	Clustered	4	VC_32_15	4	0.0557	0.999949	0.0557	1	1	1	1
Synechococcus~phage~ACG-2014i		Unassigned	32_15	Clustered	4	VC_32_15	4	0.0557	0.999949	0.0557	1	1	1	1
Synechococcus~phage~ACG-2014j		Unassigned	32_15	Clustered	4	VC_32_15	4	0.0557	0.999949	0.0557	1	1	1	1
Synechococcus~phage~S-CAM4		Unassigned	32_15	Clustered	4	VC_32_15	4	0.0557	0.999949	0.0557	1	1	1	1
Synechococcus~phage~ACG-2014h		Unassigned	32_16	Clustered/Singleton	1	VC_32_16	1	0	1	0	1	1	1	1
Synechococcus~phage~S-CAM1		Anaposvirus	32_17	Clustered	2	VC_32_17	2	0.0178	0.950135	0.0169	2	1	1	1
Synechococcus~phage~S-CAM3		Charybdisvirus	32_17	Clustered	2	VC_32_17	2	0.0178	0.950135	0.0169	2	1	1	1
Cyanophage~S-RIM44		Vellamovirus	32_18	Clustered	2	VC_32_18	2	0.0175	0.931654	0.0163	1	1	1	1
Prochlorococcus~phage~Syn1		Vellamovirus	32_18	Clustered	2	VC_32_18	2	0.0175	0.931654	0.0163	1	1	1	1
Cyanophage~S-RIM32		Unassigned	32_19	Clustered/Singleton	1	VC_32_19	1	0	1	0	1	1	1	1
Synechococcus~phage~syn9		Unassigned	32_2	Clustered/Singleton	1	VC_32_2	1	0	1	0	1	1	1	1
Synechococcus~phage~S-PM2		Unassigned	32_20	Clustered/Singleton	1	VC_32_20	1	0	1	0	1	1	1	1
Synechococcus~phage~Bellamy		Bellamyvirus	32_21	Clustered/Singleton	1	VC_32_21	1	0	1	0	1	1	1	1
Cyanophage~P-TIM40		Libanvirus	32_22	Clustered/Singleton	1	VC_32_22	1	0	1	0	1	1	1	1
Synechococcus~phage~S-SM2		Bellamyvirus	32_23	Clustered/Singleton	1	VC_32_23	1	0	1	0	1	1	1	1
Synechococcus~phage~S-CAM9		Kanaloavirus	32_24	Clustered/Singleton	1	VC_32_24	1	0	1	0	1	1	1	1
Synechococcus~phage~S-T4		Tamkungvirus	32_25	Clustered/Singleton	1	VC_32_25	1	0	1	0	1	1	1	1
Synechococcus~phage~S-SKS1		Llyrvirus	32_26	Clustered/Singleton	1	VC_32_26	1	0	1	0	1	1	1	1
Prochlorococcus~phage~P-TIM68		Unassigned	32_27	Clustered/Singleton	1	VC_32_27	1	0	1	0	1	1	1	1
Synechococcus~phage~S-SSM7		Unassigned	32_28	Clustered/Singleton	1	VC_32_28	1	0	1	0	1	1	1	1
Prochlorococcus~phage~P-SSM2		Salacisavirus	32_29	Clustered/Singleton	1	VC_32_29	1	0	1	0	1	1	1	1
Synechococcus~phage~ACG-2014b		Acionnavirus	32_3	Clustered	5	VC_32_3	5	0.0548	0.999993	0.0548	1	1	1	1
Synechococcus~phage~ACG-2014c		Acionnavirus	32_3	Clustered	5	VC_32_3	5	0.0548	0.999993	0.0548	1	1	1	1
Synechococcus~phage~ACG-2014g		Acionnavirus	32_3	Clustered	5	VC_32_3	5	0.0548	0.999993	0.0548	1	1	1	1
Synechococcus~phage~S-CAM8		Acionnavirus	32_3	Clustered	5	VC_32_3	5	0.0548	0.999993	0.0548	1	1	1	1
Synechococcus~phage~S-MbCM100		Acionnavirus	32_3	Clustered	5	VC_32_3	5	0.0548	0.999993	0.0548	1	1	1	1
Synechococcus~phage~S-WAM1		Libanvirus	32_30	Clustered/Singleton	1	VC_32_30	1	0	1	0	1	1	1	1
Cyanophage~Syn30		Leucotheavirus	32_31	Clustered	2	VC_32_31	2	0.0129	0.902218	0.0116	1	1	1	1
Synechococcus~phage~S-P4		Leucotheavirus	32_31	Clustered	2	VC_32_31	2	0.0129	0.902218	0.0116	1	1	1	1
Synechococcus~phage~S-SM1		Thetisvirus	32_32	Clustered/Singleton	1	VC_32_32	1	0	1	0	1	1	1	1
Synechococcus~phage~S-SSM5		Unassigned	32_33	Clustered/Singleton	1	VC_32_33	1	0	1	0	1	1	1	1
Synechococcus~phage~Syn19		Pontusvirus	32_34	Clustered/Singleton	1	VC_32_34	1	0	1	0	1	1	1	1
Cyanophage~S-RIM50		Neptunevirus	32_35	Clustered	3	VC_32_35	3	0.0258	0.988803	0.0255	1	1	1	1
Synechococcus~phage~S-RIM8		Neptunevirus	32_35	Clustered	3	VC_32_35	3	0.0258	0.988803	0.0255	1	1	1	1
Synechococcus~phage~S-RIM8~A.HR1		Neptunevirus	32_35	Clustered	3	VC_32_35	3	0.0258	0.988803	0.0255	1	1	1	1
Cyanophage~S-RIM12		Brizovirus	32_4	Clustered	3	VC_32_4	3	0.0271	0.99162	0.0268	2	1	1	1
Prochlorococcus~phage~Syn33		Brizovirus	32_4	Clustered	3	VC_32_4	3	0.0271	0.99162	0.0268	2	1	1	1
Synechococcus~phage~S-RIM2~R1_1999		Nerrivikvirus	32_4	Clustered	3	VC_32_4	3	0.0271	0.99162	0.0268	2	1	1	1
Synechococcus~phage~ACG-2014d		Unassigned	32_5	Clustered/Singleton	1	VC_32_5	1	0	1	0	1	1	1	1
Synechococcus~phage~S-ShM2		Ahtivirus	32_6	Clustered/Singleton	1	VC_32_6	1	0	1	0	1	1	1	1
Cyanophage~S-TIM4		Thaumasvirus	32_7	Clustered	2	VC_32_7	2	0.0138	0.93553	0.0129	1	1	1	1
Prochlorococcus~phage~P-RSM4		Thaumasvirus	32_7	Clustered	2	VC_32_7	2	0.0138	0.93553	0.0129	1	1	1	1
Prochlorococcus~phage~P-SSM3		Unassigned	32_8	Clustered	2	VC_32_8	2	0.0145	0.944514	0.0137	1	1	1	1
Prochlorococcus~phage~P-SSM4		Unassigned	32_8	Clustered	2	VC_32_8	2	0.0145	0.944514	0.0137	1	1	1	1
Cyanophage~P-RSM1		Unassigned	32_9	Clustered	2	VC_32_9	2	0.014	0.938281	0.0132	1	1	1	1
Synechococcus~phage~metaG-MbCM1		Unassigned	32_9	Clustered	2	VC_32_9	2	0.014	0.938281	0.0132	1	1	1	1
Cyanophage~S-TIM5		Aurunvirus	320_0	Clustered/Singleton	1	VC_320_0	1	0	1	0	1	1	1	1
Synechococcus~phage~S-CBWM1		Aokuangvirus	320_1	Clustered/Singleton	1	VC_320_1	1	0	1	0	1	1	1	1
Cyanophage~PSS2		Unassigned	321_0	Clustered	2	VC_321_0	2	0.901	0.814453	0.7338	1	1	1	1
Synechococcus~phage~S-CBS2		Unassigned	321_0	Clustered	2	VC_321_0	2	0.901	0.814453	0.7338	1	1	1	1
Enterobacter~phage~phiKDA1		Koutsourovirus	322_0	Clustered	21	VC_322_0	21	0.731	1	0.731	3	2	1	1
Escherichia~phage~Minorna		Drulisvirus	322_0	Clustered	21	VC_322_0	21	0.731	1	0.731	3	2	1	1
Klebsiella~phage~AltoGao		Drulisvirus	322_0	Clustered	21	VC_322_0	21	0.731	1	0.731	3	2	1	1
Klebsiella~phage~F19		Kp34virus	322_0	Clustered	21	VC_322_0	21	0.731	1	0.731	3	2	1	1
Klebsiella~phage~KP-Rio/2015		Drulisvirus	322_0	Clustered	21	VC_322_0	21	0.731	1	0.731	3	2	1	1
Klebsiella~phage~KP34		Kp34virus	322_0	Clustered	21	VC_322_0	21	0.731	1	0.731	3	2	1	1
Klebsiella~phage~KPV811		Drulisvirus	322_0	Clustered	21	VC_322_0	21	0.731	1	0.731	3	2	1	1
Klebsiella~phage~Kp2		Kp34virus	322_0	Clustered	21	VC_322_0	21	0.731	1	0.731	3	2	1	1
Klebsiella~phage~KpV41		Kp34virus	322_0	Clustered	21	VC_322_0	21	0.731	1	0.731	3	2	1	1
Klebsiella~phage~KpV475		Kp34virus	322_0	Clustered	21	VC_322_0	21	0.731	1	0.731	3	2	1	1
Klebsiella~phage~KpV71		Kp34virus	322_0	Clustered	21	VC_322_0	21	0.731	1	0.731	3	2	1	1
Klebsiella~phage~NTUH-K2044-K1-1		Kp34virus	322_0	Clustered	21	VC_322_0	21	0.731	1	0.731	3	2	1	1
Klebsiella~phage~myPSH1235		Drulisvirus	322_0	Clustered	21	VC_322_0	21	0.731	1	0.731	3	2	1	1
Klebsiella~phage~phiBO1E		Drulisvirus	322_0	Clustered	21	VC_322_0	21	0.731	1	0.731	3	2	1	1
Klebsiella~phage~phiKpS2		Drulisvirus	322_0	Clustered	21	VC_322_0	21	0.731	1	0.731	3	2	1	1
Klebsiella~phage~vB_KpnP_KpV48		Drulisvirus	322_0	Clustered	21	VC_322_0	21	0.731	1	0.731	3	2	1	1
Klebsiella~phage~vB_KpnP_KpV74		Drulisvirus	322_0	Clustered	21	VC_322_0	21	0.731	1	0.731	3	2	1	1
Klebsiella~phage~vB_KpnP_SU503		Kp34virus	322_0	Clustered	21	VC_322_0	21	0.731	1	0.731	3	2	1	1
Klebsiella~phage~vB_KpnP_SU552A		Kp34virus	322_0	Clustered	21	VC_322_0	21	0.731	1	0.731	3	2	1	1
Shigella~phage~HRP29		Drulisvirus	322_0	Clustered	21	VC_322_0	21	0.731	1	0.731	3	2	1	1
Shigella~phage~SFN6B		Drulisvirus	322_0	Clustered	21	VC_322_0	21	0.731	1	0.731	3	2	1	1
Pseudomonas~phage~LKA1		Phikmvvirus	323_0	Clustered	2	VC_323_0	2	0.0293	0.953622	0.0279	2	2	1	1
Pseudomonas~phage~phi-2		Tunggulviirus	323_0	Clustered	2	VC_323_0	2	0.0293	0.953622	0.0279	2	2	1	1
Vibrio~phage~VP93		Maculvirus	324_0	Clustered	3	VC_324_0	3	0.1226	0.99839	0.1224	1	1	1	1
Vibrio~phage~vB_VpaP_KF1		Maculvirus	324_0	Clustered	3	VC_324_0	3	0.1226	0.99839	0.1224	1	1	1	1
Vibrio~phage~vB_VpaP_KF2		Maculvirus	324_0	Clustered	3	VC_324_0	3	0.1226	0.99839	0.1224	1	1	1	1
Dickeya~phage~vB_DsoM_JA11		Salmondvirus	325_0	Clustered	2	VC_325_0	2	0.104	0.933768	0.0971	1	1	1	1
Dickeya~phage~vB_DsoM_JA29		Salmondvirus	325_0	Clustered	2	VC_325_0	2	0.104	0.933768	0.0971	1	1	1	1
Dickeya~phage~vB_DsoM_AD1		Alexandravirus	325_1	Clustered	3	VC_325_1	3	0.2237	0.987345	0.2209	2	1	1	1
Erwinia~phage~vB_EamM_Alexandra		Alexandravirus	325_1	Clustered	3	VC_325_1	3	0.2237	0.987345	0.2209	2	1	1	1
Erwinia~phage~vB_EamM_Y3		Sasquatchvirus	325_1	Clustered	3	VC_325_1	3	0.2237	0.987345	0.2209	2	1	1	1
Erwinia~phage~vB_EamM_Yoloswag		Yoloswagvirus	325_2	Clustered/Singleton	1	VC_325_2	1	0	1	0	1	1	1	1
Pseudomonas~phage~Lu11		Unassigned	326_0	Clustered/Singleton	1	VC_326_0	1	0	1	0	1	1	1	1
Pseudomonas~phage~PaBG		Baikalvirus	326_1	Clustered/Singleton	1	VC_326_1	1	0	1	0	1	1	1	1
Rhodobacter~phage~RcCronus		Cronusvirus	327_0	Clustered	2	VC_327_0	2	0.95	0.89435	0.8496	1	1	1	1
Rhodobacter~phage~RcRhea		Cronusvirus	327_0	Clustered	2	VC_327_0	2	0.95	0.89435	0.8496	1	1	1	1
Edwardsiella~phage~KF-1		Kf1virus	328_0	Clustered	3	VC_328_0	3	1	1	1	2	1	1	1
Pseudoalteromonas~phage~PH1		Kafunavirus	328_0	Clustered	3	VC_328_0	3	1	1	1	2	1	1	1
Vibrio~phage~VPMS1		Kafunavirus	328_0	Clustered	3	VC_328_0	3	1	1	1	2	1	1	1
Proteus~phage~VB_PmiS-Isfahan		Gorganvirus	329_0	Clustered	4	VC_329_0	4	0.8921	0.999944	0.892	3	2	1	1
Salmonella~phage~9NA		Nonanavirus	329_0	Clustered	4	VC_329_0	4	0.8921	0.999944	0.892	3	2	1	1
Salmonella~phage~SP069		Nonanavirus	329_0	Clustered	4	VC_329_0	4	0.8921	0.999944	0.892	3	2	1	1
Salmonella~phage~vB_SenS_Sasha		Sashavirus	329_0	Clustered	4	VC_329_0	4	0.8921	0.999944	0.892	3	2	1	1
Escherichia~phage~vB_EcoM_KWBSE43-6		Taipeivirus	33_0	Clustered	8	VC_33_0	8	0.066	0.996254	0.0658	1	1	1	0.9643
Klebsiella~phage~Magnus		Taipeivirus	33_0	Clustered	8	VC_33_0	8	0.066	0.996254	0.0658	1	1	1	0.9643
Klebsiella~phage~May		Taipeivirus	33_0	Clustered	8	VC_33_0	8	0.066	0.996254	0.0658	1	1	1	0.9643
Klebsiella~phage~Menlow		Taipeivirus	33_0	Clustered	8	VC_33_0	8	0.066	0.996254	0.0658	1	1	1	0.9643
Klebsiella~virus~0507KN21		Taipeivirus	33_0	Clustered	8	VC_33_0	8	0.066	0.996254	0.0658	1	1	1	0.9643
Klebsiella~virus~UPM~2146		Taipeivirus	33_0	Clustered	8	VC_33_0	8	0.066	0.996254	0.0658	1	1	1	0.9643
Klebsiella~virus~vB_KpnM_KpS110		Taipeivirus	33_0	Clustered	8	VC_33_0	8	0.066	0.996254	0.0658	1	1	1	0.9643
Serratia~phage~vB-Sru-IME250		Taipeivirus	33_0	Clustered	8	VC_33_0	8	0.066	0.996254	0.0658	1	1	1	0.9643
Escherichia~phage~ECML-4		Vi1virus	33_1	Clustered	37	VC_33_1	37	0.4672	1	0.4672	3	1	1	1
Escherichia~phage~EP75		Kuttervirus	33_1	Clustered	37	VC_33_1	37	0.4672	1	0.4672	3	1	1	1
Escherichia~phage~FEC14		Kuttervirus	33_1	Clustered	37	VC_33_1	37	0.4672	1	0.4672	3	1	1	1
Escherichia~phage~PhaxI		Cba120virus	33_1	Clustered	37	VC_33_1	37	0.4672	1	0.4672	3	1	1	1
Escherichia~virus~CBA120		Cba120virus	33_1	Clustered	37	VC_33_1	37	0.4672	1	0.4672	3	1	1	1
Salmonella~phage~38		Cba120virus	33_1	Clustered	37	VC_33_1	37	0.4672	1	0.4672	3	1	1	1
Salmonella~phage~BSP101		Kuttervirus	33_1	Clustered	37	VC_33_1	37	0.4672	1	0.4672	3	1	1	1
Salmonella~phage~Det7		Cba120virus	33_1	Clustered	37	VC_33_1	37	0.4672	1	0.4672	3	1	1	1
Salmonella~phage~GG32		Cba120virus	33_1	Clustered	37	VC_33_1	37	0.4672	1	0.4672	3	1	1	1
Salmonella~phage~Marshall		Vi1virus	33_1	Clustered	37	VC_33_1	37	0.4672	1	0.4672	3	1	1	1
Salmonella~phage~Maynard		Vi1virus	33_1	Clustered	37	VC_33_1	37	0.4672	1	0.4672	3	1	1	1
Salmonella~phage~Mutine		Kuttervirus	33_1	Clustered	37	VC_33_1	37	0.4672	1	0.4672	3	1	1	1
Salmonella~phage~S118		Kuttervirus	33_1	Clustered	37	VC_33_1	37	0.4672	1	0.4672	3	1	1	1
Salmonella~phage~SE14		Kuttervirus	33_1	Clustered	37	VC_33_1	37	0.4672	1	0.4672	3	1	1	1
Salmonella~phage~SFP10		Cba120virus	33_1	Clustered	37	VC_33_1	37	0.4672	1	0.4672	3	1	1	1
Salmonella~phage~SP1		Kuttervirus	33_1	Clustered	37	VC_33_1	37	0.4672	1	0.4672	3	1	1	1
Salmonella~phage~SS9		Kuttervirus	33_1	Clustered	37	VC_33_1	37	0.4672	1	0.4672	3	1	1	1
Salmonella~phage~ST-W77		Kuttervirus	33_1	Clustered	37	VC_33_1	37	0.4672	1	0.4672	3	1	1	1
Salmonella~phage~STML-13-1		Vi1virus	33_1	Clustered	37	VC_33_1	37	0.4672	1	0.4672	3	1	1	1
Salmonella~phage~SeSz-1		Kuttervirus	33_1	Clustered	37	VC_33_1	37	0.4672	1	0.4672	3	1	1	1
Salmonella~phage~SenALZ1		Kuttervirus	33_1	Clustered	37	VC_33_1	37	0.4672	1	0.4672	3	1	1	1
Salmonella~phage~SenASZ3		Kuttervirus	33_1	Clustered	37	VC_33_1	37	0.4672	1	0.4672	3	1	1	1
Salmonella~phage~Sh19		Cba120virus	33_1	Clustered	37	VC_33_1	37	0.4672	1	0.4672	3	1	1	1
Salmonella~phage~aagejoakim		Kuttervirus	33_1	Clustered	37	VC_33_1	37	0.4672	1	0.4672	3	1	1	1
Salmonella~phage~allotria		Kuttervirus	33_1	Clustered	37	VC_33_1	37	0.4672	1	0.4672	3	1	1	1
Salmonella~phage~barely		Kuttervirus	33_1	Clustered	37	VC_33_1	37	0.4672	1	0.4672	3	1	1	1
Salmonella~phage~bering		Kuttervirus	33_1	Clustered	37	VC_33_1	37	0.4672	1	0.4672	3	1	1	1
Salmonella~phage~dinky		Kuttervirus	33_1	Clustered	37	VC_33_1	37	0.4672	1	0.4672	3	1	1	1
Salmonella~phage~heyday		Kuttervirus	33_1	Clustered	37	VC_33_1	37	0.4672	1	0.4672	3	1	1	1
Salmonella~phage~maane		Kuttervirus	33_1	Clustered	37	VC_33_1	37	0.4672	1	0.4672	3	1	1	1
Salmonella~phage~moki		Kuttervirus	33_1	Clustered	37	VC_33_1	37	0.4672	1	0.4672	3	1	1	1
Salmonella~phage~pertopsoe		Kuttervirus	33_1	Clustered	37	VC_33_1	37	0.4672	1	0.4672	3	1	1	1
Salmonella~phage~rabagast		Kuttervirus	33_1	Clustered	37	VC_33_1	37	0.4672	1	0.4672	3	1	1	1
Salmonella~phage~vB-SalM-PM10		Cba120virus	33_1	Clustered	37	VC_33_1	37	0.4672	1	0.4672	3	1	1	1
Salmonella~phage~vB-SalM-SJ2		Vi1virus	33_1	Clustered	37	VC_33_1	37	0.4672	1	0.4672	3	1	1	1
Salmonella~phage~vB-SalM-SJ3		Cba120virus	33_1	Clustered	37	VC_33_1	37	0.4672	1	0.4672	3	1	1	1
Salmonella~virus~ViI		Vi1virus	33_1	Clustered	37	VC_33_1	37	0.4672	1	0.4672	3	1	1	1
Dickeya~phage~RC-2014		Limestonevirus	33_2	Clustered	7	VC_33_2	7	0.0562	0.988288	0.0555	3	1	1	1
Dickeya~virus~Limestone		Limestonevirus	33_2	Clustered	7	VC_33_2	7	0.0562	0.988288	0.0555	3	1	1	1
Enterobacter~phage~EspM4VN		Agtrevirus	33_2	Clustered	7	VC_33_2	7	0.0562	0.988288	0.0555	3	1	1	1
Salmonella~phage~P46FS4		Agtrevirus	33_2	Clustered	7	VC_33_2	7	0.0562	0.988288	0.0555	3	1	1	1
Salmonella~phage~SKML-39		Ag3virus	33_2	Clustered	7	VC_33_2	7	0.0562	0.988288	0.0555	3	1	1	1
Shigella~phage~Ag3		Ag3virus	33_2	Clustered	7	VC_33_2	7	0.0562	0.988288	0.0555	3	1	1	1
Shigella~phage~MK-13		Agtrevirus	33_2	Clustered	7	VC_33_2	7	0.0562	0.988288	0.0555	3	1	1	1
Serratia~phage~phiMAM1		Unassigned	33_3	Clustered	2	VC_33_3	2	0.01	0.955809	0.0096	1	1	1	1
Serratia~phage~vB_SmaA_3M		Unassigned	33_3	Clustered	2	VC_33_3	2	0.01	0.955809	0.0096	1	1	1	1
Erwinia~phage~phiEa2809		Unassigned	33_4	Clustered	2	VC_33_4	2	0.0102	0.955807	0.0098	1	1	1	1
Erwinia~phage~vB_EamM-Bue1		Unassigned	33_4	Clustered	2	VC_33_4	2	0.0102	0.955807	0.0098	1	1	1	1
Halomonas~virus~HAP1		Hapunavirus	330_0	Clustered	2	VC_330_0	2	0.2646	0.937339	0.248	1	1	1	1
Vibrio~virus~VP882		Hapunavirus	330_0	Clustered	2	VC_330_0	2	0.2646	0.937339	0.248	1	1	1	1
Pseudomonas~phage~nickie		Nickievirus	331_0	Clustered	3	VC_331_0	3	0.9228	0.974085	0.8989	1	1	1	0.6667
Rhizobium~phage~RHEph10		Nickievirus	331_0	Clustered	3	VC_331_0	3	0.9228	0.974085	0.8989	1	1	1	0.6667
Salmonella~phage~SSU5		Nickievirus	331_0	Clustered	3	VC_331_0	3	0.9228	0.974085	0.8989	1	1	1	0.6667
Enterobacteria~phage~WA13~sensu~lato		Alphatrevirus	332_0	Clustered	11	VC_332_0	11	0.6935	1	0.6935	2	1	1	1
Escherichia~phage~ID21		Alpha3microvirus	332_0	Clustered	11	VC_332_0	11	0.6935	1	0.6935	2	1	1	1
Escherichia~phage~ID32		Alpha3microvirus	332_0	Clustered	11	VC_332_0	11	0.6935	1	0.6935	2	1	1	1
Escherichia~phage~ID62		Alpha3microvirus	332_0	Clustered	11	VC_332_0	11	0.6935	1	0.6935	2	1	1	1
Escherichia~phage~NC28		Alpha3microvirus	332_0	Clustered	11	VC_332_0	11	0.6935	1	0.6935	2	1	1	1
Escherichia~phage~NC29		Alpha3microvirus	332_0	Clustered	11	VC_332_0	11	0.6935	1	0.6935	2	1	1	1
Escherichia~phage~NC35		Alpha3microvirus	332_0	Clustered	11	VC_332_0	11	0.6935	1	0.6935	2	1	1	1
Escherichia~phage~St-1		Alpha3microvirus	332_0	Clustered	11	VC_332_0	11	0.6935	1	0.6935	2	1	1	1
Escherichia~phage~WA45		Alpha3microvirus	332_0	Clustered	11	VC_332_0	11	0.6935	1	0.6935	2	1	1	1
Escherichia~phage~alpha3		Alpha3microvirus	332_0	Clustered	11	VC_332_0	11	0.6935	1	0.6935	2	1	1	1
Escherichia~phage~phiK		Alpha3microvirus	332_0	Clustered	11	VC_332_0	11	0.6935	1	0.6935	2	1	1	1
Escherichia~virus~I22		Lineavirus	334_0	Clustered/Singleton	1	VC_334_0	1	0	1	0	1	1	1	1
Enterobacteria~phage~If1		Infulavirus	335_0	Clustered	3	VC_335_0	3	0.6863	0.963901	0.6616	2	1	1	1
Enterobacteria~phage~fd		Inovirus	335_0	Clustered	3	VC_335_0	3	0.6863	0.963901	0.6616	2	1	1	1
Escherichia~virus~M13		Inovirus	335_0	Clustered	3	VC_335_0	3	0.6863	0.963901	0.6616	2	1	1	1
Pseudomonas~phage~DL62		Phikmvvirus	336_0	Clustered	17	VC_336_0	17	0.842	1	0.842	1	2	1	1
Pseudomonas~phage~LKD16		Phikmvvirus	336_0	Clustered	17	VC_336_0	17	0.842	1	0.842	1	2	1	1
Pseudomonas~phage~LUZ19		Phikmvvirus	336_0	Clustered	17	VC_336_0	17	0.842	1	0.842	1	2	1	1
Pseudomonas~phage~MPK6		Phikmvvirus	336_0	Clustered	17	VC_336_0	17	0.842	1	0.842	1	2	1	1
Pseudomonas~phage~MPK7		Phikmvvirus	336_0	Clustered	17	VC_336_0	17	0.842	1	0.842	1	2	1	1
Pseudomonas~phage~PAXYB1		Phikmvvirus	336_0	Clustered	17	VC_336_0	17	0.842	1	0.842	1	2	1	1
Pseudomonas~phage~PT2		Phikmvvirus	336_0	Clustered	17	VC_336_0	17	0.842	1	0.842	1	2	1	1
Pseudomonas~phage~PT5		Phikmvvirus	336_0	Clustered	17	VC_336_0	17	0.842	1	0.842	1	2	1	1
Pseudomonas~phage~RLP		Phikmvvirus	336_0	Clustered	17	VC_336_0	17	0.842	1	0.842	1	2	1	1
Pseudomonas~phage~phiKMV		Phikmvvirus	336_0	Clustered	17	VC_336_0	17	0.842	1	0.842	1	2	1	1
Pseudomonas~phage~phiNFS		Phikmvvirus	336_0	Clustered	17	VC_336_0	17	0.842	1	0.842	1	2	1	1
Pseudomonas~phage~phikF77		Phikmvvirus	336_0	Clustered	17	VC_336_0	17	0.842	1	0.842	1	2	1	1
Pseudomonas~phage~vB_Pae-TbilisiM32		Phikmvvirus	336_0	Clustered	17	VC_336_0	17	0.842	1	0.842	1	2	1	1
Pseudomonas~phage~vB_PaeP_130_113		Phikmvvirus	336_0	Clustered	17	VC_336_0	17	0.842	1	0.842	1	2	1	1
Pseudomonas~phage~vB_PaeP_PAO1_1-15pyo		Phikmvvirus	336_0	Clustered	17	VC_336_0	17	0.842	1	0.842	1	2	1	1
Pseudomonas~phage~vB_PaeP_PAO1_Ab05		Phikmvvirus	336_0	Clustered	17	VC_336_0	17	0.842	1	0.842	1	2	1	1
Pseudomonas~phage~vB_PaeP_PPA-ABTNL		Phikmvvirus	336_0	Clustered	17	VC_336_0	17	0.842	1	0.842	1	2	1	1
Enterobacteria~phage~PR4		Alphatectivirus	337_0	Clustered	2	VC_337_0	2	0.9095	0.76025	0.6914	1	1	1	1
Enterobacteria~phage~PRD1		Alphatectivirus	337_0	Clustered	2	VC_337_0	2	0.9095	0.76025	0.6914	1	1	1	1
Enterococcus~phage~AUEF3		Efquatrovirus	338_0	Clustered	16	VC_338_0	16	0.8919	1	0.8919	2	1	1	1
Enterococcus~phage~Ec-ZZ2		Efquatrovirus	338_0	Clustered	16	VC_338_0	16	0.8919	1	0.8919	2	1	1	1
Enterococcus~phage~EfaCPT1		Efquatrovirus	338_0	Clustered	16	VC_338_0	16	0.8919	1	0.8919	2	1	1	1
Enterococcus~phage~IME-EF4		Efquatrovirus	338_0	Clustered	16	VC_338_0	16	0.8919	1	0.8919	2	1	1	1
Enterococcus~phage~IME-EFm1		Unassigned	338_0	Clustered	16	VC_338_0	16	0.8919	1	0.8919	2	1	1	1
Enterococcus~phage~IME-EFm5		Unassigned	338_0	Clustered	16	VC_338_0	16	0.8919	1	0.8919	2	1	1	1
Enterococcus~phage~IME_EF3		Efquatrovirus	338_0	Clustered	16	VC_338_0	16	0.8919	1	0.8919	2	1	1	1
Enterococcus~phage~LY0322		Efquatrovirus	338_0	Clustered	16	VC_338_0	16	0.8919	1	0.8919	2	1	1	1
Enterococcus~phage~PMBT2		Efquatrovirus	338_0	Clustered	16	VC_338_0	16	0.8919	1	0.8919	2	1	1	1
Enterococcus~phage~SANTOR1		Efquatrovirus	338_0	Clustered	16	VC_338_0	16	0.8919	1	0.8919	2	1	1	1
Enterococcus~phage~phiSHEF2		Efquatrovirus	338_0	Clustered	16	VC_338_0	16	0.8919	1	0.8919	2	1	1	1
Enterococcus~phage~phiSHEF4		Efquatrovirus	338_0	Clustered	16	VC_338_0	16	0.8919	1	0.8919	2	1	1	1
Enterococcus~phage~phiSHEF5		Efquatrovirus	338_0	Clustered	16	VC_338_0	16	0.8919	1	0.8919	2	1	1	1
Enterococcus~phage~vB_EfaS_AL2		Efquatrovirus	338_0	Clustered	16	VC_338_0	16	0.8919	1	0.8919	2	1	1	1
Enterococcus~phage~vB_EfaS_AL3		Efquatrovirus	338_0	Clustered	16	VC_338_0	16	0.8919	1	0.8919	2	1	1	1
Enterococcus~phage~vB_EfaS_IME196		Efquatrovirus	338_0	Clustered	16	VC_338_0	16	0.8919	1	0.8919	2	1	1	1
Lactobacillus~phage~A2		Unassigned	339_0	Clustered	9	VC_339_0	9	0.4986	1	0.4986	1	1	1	0.8889
Lactobacillus~phage~BH1		Unassigned	339_0	Clustered	9	VC_339_0	9	0.4986	1	0.4986	1	1	1	0.8889
Lactobacillus~phage~J-1		Unassigned	339_0	Clustered	9	VC_339_0	9	0.4986	1	0.4986	1	1	1	0.8889
Lactobacillus~phage~LJ		Unassigned	339_0	Clustered	9	VC_339_0	9	0.4986	1	0.4986	1	1	1	0.8889
Lactobacillus~phage~Lc-Nu		Unassigned	339_0	Clustered	9	VC_339_0	9	0.4986	1	0.4986	1	1	1	0.8889
Lactobacillus~phage~Lrm1		Unassigned	339_0	Clustered	9	VC_339_0	9	0.4986	1	0.4986	1	1	1	0.8889
Lactobacillus~phage~PL-1		Unassigned	339_0	Clustered	9	VC_339_0	9	0.4986	1	0.4986	1	1	1	0.8889
Lactobacillus~phage~T25		Unassigned	339_0	Clustered	9	VC_339_0	9	0.4986	1	0.4986	1	1	1	0.8889
Lactobacillus~phage~phiAT3		Unassigned	339_0	Clustered	9	VC_339_0	9	0.4986	1	0.4986	1	1	1	0.8889
Rhizobium~phage~vB_RleM_P10VF		Unassigned	34_0	Clustered	2	VC_34_0	2	0.2176	0.956092	0.2081	1	1	1	1
Sinorhizobium~phage~phiM9		Unassigned	34_0	Clustered	2	VC_34_0	2	0.2176	0.956092	0.2081	1	1	1	1
Lactobacillus~virus~ATCC8014		Phijl1virus	340_0	Clustered	3	VC_340_0	3	0.8505	0.99423	0.8456	1	1	1	1
Lactobacillus~virus~phiJL1		Phijl1virus	340_0	Clustered	3	VC_340_0	3	0.8505	0.99423	0.8456	1	1	1	1
Pediococcus~phage~cIP1		Phijl1virus	340_0	Clustered	3	VC_340_0	3	0.8505	0.99423	0.8456	1	1	1	1
Lactococcus~phage~WP-2		Negarvirus	343_0	Clustered	2	VC_343_0	2	0.0361	0.950529	0.0343	2	1	1	1
Streptococcus~virus~C1		P68virus	343_0	Clustered	2	VC_343_0	2	0.0361	0.950529	0.0343	2	1	1	1
Staphylococcus~phage~66		Rosenblumvirus	344_0	Clustered	15	VC_344_0	15	0.9033	1	0.9033	3	1	1	1
Staphylococcus~phage~Andhra		Andhravirus	344_0	Clustered	15	VC_344_0	15	0.9033	1	0.9033	3	1	1	1
Staphylococcus~phage~BP39		Rosenblumvirus	344_0	Clustered	15	VC_344_0	15	0.9033	1	0.9033	3	1	1	1
Staphylococcus~phage~CSA13		Rosenblumvirus	344_0	Clustered	15	VC_344_0	15	0.9033	1	0.9033	3	1	1	1
Staphylococcus~phage~GRCS		Rosenblumvirus	344_0	Clustered	15	VC_344_0	15	0.9033	1	0.9033	3	1	1	1
Staphylococcus~phage~P68		Rosenblumvirus	344_0	Clustered	15	VC_344_0	15	0.9033	1	0.9033	3	1	1	1
Staphylococcus~phage~PSa3		Rosenblumvirus	344_0	Clustered	15	VC_344_0	15	0.9033	1	0.9033	3	1	1	1
Staphylococcus~phage~Pabna		Rosenblumvirus	344_0	Clustered	15	VC_344_0	15	0.9033	1	0.9033	3	1	1	1
Staphylococcus~phage~S24-1		Rosenblumvirus	344_0	Clustered	15	VC_344_0	15	0.9033	1	0.9033	3	1	1	1
Staphylococcus~phage~SAP-2		Rosenblumvirus	344_0	Clustered	15	VC_344_0	15	0.9033	1	0.9033	3	1	1	1
Staphylococcus~phage~SCH1		Rosenblumvirus	344_0	Clustered	15	VC_344_0	15	0.9033	1	0.9033	3	1	1	1
Staphylococcus~phage~SLPW		Rosenblumvirus	344_0	Clustered	15	VC_344_0	15	0.9033	1	0.9033	3	1	1	1
Staphylococcus~phage~St~134		Andhravirus	344_0	Clustered	15	VC_344_0	15	0.9033	1	0.9033	3	1	1	1
Staphylococcus~phage~vB_SauP_phiAGO1.3		Rosenblumvirus	344_0	Clustered	15	VC_344_0	15	0.9033	1	0.9033	3	1	1	1
Staphylococcus~virus~44AHJD		P68virus	344_0	Clustered	15	VC_344_0	15	0.9033	1	0.9033	3	1	1	1
Lactobacillus~phage~Ld17		C5virus	345_0	Clustered	6	VC_345_0	6	0.9994	0.935839	0.9353	1	1	1	1
Lactobacillus~phage~Ld25A		C5virus	345_0	Clustered	6	VC_345_0	6	0.9994	0.935839	0.9353	1	1	1	1
Lactobacillus~phage~Ld3		C5virus	345_0	Clustered	6	VC_345_0	6	0.9994	0.935839	0.9353	1	1	1	1
Lactobacillus~phage~phiLdb		C5virus	345_0	Clustered	6	VC_345_0	6	0.9994	0.935839	0.9353	1	1	1	1
Lactobacillus~virus~LLKu		C5virus	345_0	Clustered	6	VC_345_0	6	0.9994	0.935839	0.9353	1	1	1	1
Lactobacillus~virus~c5		C5virus	345_0	Clustered	6	VC_345_0	6	0.9994	0.935839	0.9353	1	1	1	1
Escherichia~phage~RCS47		Punavirus	346_0	Clustered	3	VC_346_0	3	0.9968	0.814453	0.8119	2	1	1	1
Escherichia~virus~P1		P1virus	346_0	Clustered	3	VC_346_0	3	0.9968	0.814453	0.8119	2	1	1	1
Salmonella~phage~SJ46		Punavirus	346_0	Clustered	3	VC_346_0	3	0.9968	0.814453	0.8119	2	1	1	1
Flavobacterium~phage~1H		Unahavirus	347_0	Clustered	5	VC_347_0	5	0.9871	0.999782	0.9869	1	1	1	1
Flavobacterium~phage~23T		Unahavirus	347_0	Clustered	5	VC_347_0	5	0.9871	0.999782	0.9869	1	1	1	1
Flavobacterium~phage~2A		Unahavirus	347_0	Clustered	5	VC_347_0	5	0.9871	0.999782	0.9869	1	1	1	1
Flavobacterium~phage~6H		Unahavirus	347_0	Clustered	5	VC_347_0	5	0.9871	0.999782	0.9869	1	1	1	1
Flavobacterium~phage~vB_FspS_laban6-1		Unahavirus	347_0	Clustered	5	VC_347_0	5	0.9871	0.999782	0.9869	1	1	1	1
Polaribacter~phage~P12002L		P12002virus	348_0	Clustered	2	VC_348_0	2	0.9944	0.5	0.4972	1	1	1	1
Polaribacter~phage~P12002S		P12002virus	348_0	Clustered	2	VC_348_0	2	0.9944	0.5	0.4972	1	1	1	1
Gordonia~phage~Demosthenes		Demosthenesvirus	349_0	Clustered	3	VC_349_0	3	0.119	0.998177	0.1188	1	1	1	1
Gordonia~phage~Katyusha		Demosthenesvirus	349_0	Clustered	3	VC_349_0	3	0.119	0.998177	0.1188	1	1	1	1
Gordonia~phage~Kvothe		Demosthenesvirus	349_0	Clustered	3	VC_349_0	3	0.119	0.998177	0.1188	1	1	1	1
Gordonia~phage~Adgers		Montyvirus	349_1	Clustered	12	VC_349_1	12	0.5474	1	0.5474	2	1	1	1
Gordonia~phage~Beaver		Montyvirus	349_1	Clustered	12	VC_349_1	12	0.5474	1	0.5474	2	1	1	1
Gordonia~phage~BirksAndSocks		Montyvirus	349_1	Clustered	12	VC_349_1	12	0.5474	1	0.5474	2	1	1	1
Gordonia~phage~Chelms		Woesvirus	349_1	Clustered	12	VC_349_1	12	0.5474	1	0.5474	2	1	1	1
Gordonia~phage~Flakey		Montyvirus	349_1	Clustered	12	VC_349_1	12	0.5474	1	0.5474	2	1	1	1
Gordonia~phage~Hotorobo		Woesvirus	349_1	Clustered	12	VC_349_1	12	0.5474	1	0.5474	2	1	1	1
Gordonia~phage~Jellybones		Montyvirus	349_1	Clustered	12	VC_349_1	12	0.5474	1	0.5474	2	1	1	1
Gordonia~phage~John316		Montyvirus	349_1	Clustered	12	VC_349_1	12	0.5474	1	0.5474	2	1	1	1
Gordonia~phage~Monty		Woesvirus	349_1	Clustered	12	VC_349_1	12	0.5474	1	0.5474	2	1	1	1
Gordonia~phage~Sombrero		Montyvirus	349_1	Clustered	12	VC_349_1	12	0.5474	1	0.5474	2	1	1	1
Gordonia~phage~SteveFrench		Montyvirus	349_1	Clustered	12	VC_349_1	12	0.5474	1	0.5474	2	1	1	1
Gordonia~phage~Woes		Woesvirus	349_1	Clustered	12	VC_349_1	12	0.5474	1	0.5474	2	1	1	1
Gordonia~phage~GMA7		Getseptimavirus	349_2	Clustered	2	VC_349_2	2	0.0532	0.952064	0.0506	1	1	1	1
Gordonia~phage~GTE7		Getseptimavirus	349_2	Clustered	2	VC_349_2	2	0.0532	0.952064	0.0506	1	1	1	1
Tsukamurella~phage~TIN2		Tin2virus	349_3	Clustered	3	VC_349_3	3	0.1042	0.998179	0.104	1	1	1	1
Tsukamurella~phage~TIN3		Tin2virus	349_3	Clustered	3	VC_349_3	3	0.1042	0.998179	0.104	1	1	1	1
Tsukamurella~phage~TIN4		Tin2virus	349_3	Clustered	3	VC_349_3	3	0.1042	0.998179	0.104	1	1	1	1
Acinetobacter~phage~AB1		Ap22virus	35_0	Clustered	9	VC_35_0	9	0.8518	1	0.8518	2	1	1	1
Acinetobacter~phage~AP22		Ap22virus	35_0	Clustered	9	VC_35_0	9	0.8518	1	0.8518	2	1	1	1
Acinetobacter~phage~AbP2		Obolenskvirus	35_0	Clustered	9	VC_35_0	9	0.8518	1	0.8518	2	1	1	1
Acinetobacter~phage~IME-AB2		Ap22virus	35_0	Clustered	9	VC_35_0	9	0.8518	1	0.8518	2	1	1	1
Acinetobacter~phage~LZ35		Obolenskvirus	35_0	Clustered	9	VC_35_0	9	0.8518	1	0.8518	2	1	1	1
Acinetobacter~phage~WCHABP1		Obolenskvirus	35_0	Clustered	9	VC_35_0	9	0.8518	1	0.8518	2	1	1	1
Acinetobacter~phage~WCHABP12		Obolenskvirus	35_0	Clustered	9	VC_35_0	9	0.8518	1	0.8518	2	1	1	1
Acinetobacter~phage~YMC-13-01-C62		Ap22virus	35_0	Clustered	9	VC_35_0	9	0.8518	1	0.8518	2	1	1	1
Acinetobacter~phage~YMC11/12/R2315		Obolenskvirus	35_0	Clustered	9	VC_35_0	9	0.8518	1	0.8518	2	1	1	1
Gordonia~phage~GMA3		Gamtrevirus	350_0	Clustered	5	VC_350_0	5	0.3464	1	0.3464	3	1	1	1
Gordonia~phage~Gmala1		Gordtnkvirus	350_0	Clustered	5	VC_350_0	5	0.3464	1	0.3464	3	1	1	1
Gordonia~phage~GordDuk1		Gordtnkvirus	350_0	Clustered	5	VC_350_0	5	0.3464	1	0.3464	3	1	1	1
Gordonia~phage~GordTnk2		Gordtnkvirus	350_0	Clustered	5	VC_350_0	5	0.3464	1	0.3464	3	1	1	1
Gordonia~phage~Jumbo		Gorjumvirus	350_0	Clustered	5	VC_350_0	5	0.3464	1	0.3464	3	1	1	1
Gordonia~phage~Asapag		Getalongvirus	351_0	Clustered	6	VC_351_0	6	0.5246	1	0.5246	3	1	1	1
Gordonia~phage~BENtherdunthat		Getalongvirus	351_0	Clustered	6	VC_351_0	6	0.5246	1	0.5246	3	1	1	1
Gordonia~phage~Getalong		Getalongvirus	351_0	Clustered	6	VC_351_0	6	0.5246	1	0.5246	3	1	1	1
Gordonia~phage~Horus		Horusvirus	351_0	Clustered	6	VC_351_0	6	0.5246	1	0.5246	3	1	1	1
Gordonia~phage~Kenna		Getalongvirus	351_0	Clustered	6	VC_351_0	6	0.5246	1	0.5246	3	1	1	1
Gordonia~phage~Phistory		Phistoryvirus	351_0	Clustered	6	VC_351_0	6	0.5246	1	0.5246	3	1	1	1
Gordonia~phage~Apricot		Apricotvirus	351_1	Clustered/Singleton	1	VC_351_1	1	0	1	0	1	1	1	1
Gordonia~phage~Attis		Attisvirus	352_0	Clustered	2	VC_352_0	2	0.1682	0.954563	0.1606	1	1	1	1
Gordonia~phage~SoilAssassin		Attisvirus	352_0	Clustered	2	VC_352_0	2	0.1682	0.954563	0.1606	1	1	1	1
Gordonia~phage~BaxterFox		Baxtervirus	352_1	Clustered	5	VC_352_1	5	0.4037	1	0.4037	2	1	1	0.9
Gordonia~phage~Kita		Nymphadoravirus	352_1	Clustered	5	VC_352_1	5	0.4037	1	0.4037	2	1	1	0.9
Gordonia~phage~Nymphadora		Nymphadoravirus	352_1	Clustered	5	VC_352_1	5	0.4037	1	0.4037	2	1	1	0.9
Gordonia~phage~Yeezy		Baxtervirus	352_1	Clustered	5	VC_352_1	5	0.4037	1	0.4037	2	1	1	0.9
Gordonia~phage~Zirinka		Nymphadoravirus	352_1	Clustered	5	VC_352_1	5	0.4037	1	0.4037	2	1	1	0.9
Mycobacterium~phage~Cerasum		Cheoctovirus	353_0	Clustered	2	VC_353_0	2	0.0211	0.956446	0.0202	1	1	1	1
Mycobacterium~phage~Velveteen		Cheoctovirus	353_0	Clustered	2	VC_353_0	2	0.0211	0.956446	0.0202	1	1	1	1
Mycobacterium~phage~Estave1		Cheoctovirus	353_1	Clustered/Singleton	1	VC_353_1	1	0	1	0	1	1	1	1
Mycobacterium~phage~Bipolar		Cheoctovirus	353_10	Clustered	2	VC_353_10	2	0.0124	0.954928	0.0119	2	1	1	1
Mycobacterium~phage~Shauna1		Che8virus	353_10	Clustered	2	VC_353_10	2	0.0124	0.954928	0.0119	2	1	1	1
Mycobacterium~phage~Florinda		Cheoctovirus	353_11	Clustered	2	VC_353_11	2	0.0172	0.956578	0.0164	1	1	1	1
Mycobacterium~phage~Quico		Cheoctovirus	353_11	Clustered	2	VC_353_11	2	0.0172	0.956578	0.0164	1	1	1	1
Mycobacterium~phage~Llama		Cheoctovirus	353_12	Clustered	2	VC_353_12	2	0.0113	0.956514	0.0108	2	1	1	1
Mycobacterium~virus~Che8		Che8virus	353_12	Clustered	2	VC_353_12	2	0.0113	0.956514	0.0108	2	1	1	1
Mycobacterium~phage~CaptainTrips		Cheoctovirus	353_13	Clustered	19	VC_353_13	19	0.2164	1	0.2164	2	1	1	0.7778
Mycobacterium~phage~Hades		Cheoctovirus	353_13	Clustered	19	VC_353_13	19	0.2164	1	0.2164	2	1	1	0.7778
Mycobacterium~phage~Hamulus		Cheoctovirus	353_13	Clustered	19	VC_353_13	19	0.2164	1	0.2164	2	1	1	0.7778
Mycobacterium~phage~Ovechkin		Cheoctovirus	353_13	Clustered	19	VC_353_13	19	0.2164	1	0.2164	2	1	1	0.7778
Mycobacterium~phage~PopTart		Cheoctovirus	353_13	Clustered	19	VC_353_13	19	0.2164	1	0.2164	2	1	1	0.7778
Mycobacterium~phage~SiSi		Cheoctovirus	353_13	Clustered	19	VC_353_13	19	0.2164	1	0.2164	2	1	1	0.7778
Mycobacterium~phage~Spartacus		Che8virus	353_13	Clustered	19	VC_353_13	19	0.2164	1	0.2164	2	1	1	0.7778
Mycobacterium~phage~Taj		Che8virus	353_13	Clustered	19	VC_353_13	19	0.2164	1	0.2164	2	1	1	0.7778
Mycobacterium~phage~Tweety		Che8virus	353_13	Clustered	19	VC_353_13	19	0.2164	1	0.2164	2	1	1	0.7778
Mycobacterium~phage~Wee		Che8virus	353_13	Clustered	19	VC_353_13	19	0.2164	1	0.2164	2	1	1	0.7778
Mycobacterium~phage~XFactor		Cheoctovirus	353_13	Clustered	19	VC_353_13	19	0.2164	1	0.2164	2	1	1	0.7778
Mycobacterium~virus~Ardmore		Che8virus	353_13	Clustered	19	VC_353_13	19	0.2164	1	0.2164	2	1	1	0.7778
Mycobacterium~virus~Deadp		Che8virus	353_13	Clustered	19	VC_353_13	19	0.2164	1	0.2164	2	1	1	0.7778
Mycobacterium~virus~Dlane		Che8virus	353_13	Clustered	19	VC_353_13	19	0.2164	1	0.2164	2	1	1	0.7778
Mycobacterium~virus~Dotproduct		Che8virus	353_13	Clustered	19	VC_353_13	19	0.2164	1	0.2164	2	1	1	0.7778
Mycobacterium~virus~Fruitloop		Che8virus	353_13	Clustered	19	VC_353_13	19	0.2164	1	0.2164	2	1	1	0.7778
Mycobacterium~virus~Gumbie		Che8virus	353_13	Clustered	19	VC_353_13	19	0.2164	1	0.2164	2	1	1	0.7778
Mycobacterium~virus~Mutaforma13		Che8virus	353_13	Clustered	19	VC_353_13	19	0.2164	1	0.2164	2	1	1	0.7778
Mycobacterium~virus~SG4		Che8virus	353_13	Clustered	19	VC_353_13	19	0.2164	1	0.2164	2	1	1	0.7778
Mycobacterium~phage~Brocalys		Cheoctovirus	353_14	Clustered	16	VC_353_14	16	0.1737	1	0.1737	2	1	1	0.75
Mycobacterium~phage~Cabrinians		Cheoctovirus	353_14	Clustered	16	VC_353_14	16	0.1737	1	0.1737	2	1	1	0.75
Mycobacterium~phage~Daenerys		Cheoctovirus	353_14	Clustered	16	VC_353_14	16	0.1737	1	0.1737	2	1	1	0.75
Mycobacterium~phage~Dante		Cheoctovirus	353_14	Clustered	16	VC_353_14	16	0.1737	1	0.1737	2	1	1	0.75
Mycobacterium~phage~Inventum		Cheoctovirus	353_14	Clustered	16	VC_353_14	16	0.1737	1	0.1737	2	1	1	0.75
Mycobacterium~phage~Llij		Che8virus	353_14	Clustered	16	VC_353_14	16	0.1737	1	0.1737	2	1	1	0.75
Mycobacterium~phage~Phatniss		Cheoctovirus	353_14	Clustered	16	VC_353_14	16	0.1737	1	0.1737	2	1	1	0.75
Mycobacterium~phage~Saal		Cheoctovirus	353_14	Clustered	16	VC_353_14	16	0.1737	1	0.1737	2	1	1	0.75
Mycobacterium~phage~ShiLan		Che8virus	353_14	Clustered	16	VC_353_14	16	0.1737	1	0.1737	2	1	1	0.75
Mycobacterium~phage~Sparkdehlily		Cheoctovirus	353_14	Clustered	16	VC_353_14	16	0.1737	1	0.1737	2	1	1	0.75
Mycobacterium~virus~Boomer		Che8virus	353_14	Clustered	16	VC_353_14	16	0.1737	1	0.1737	2	1	1	0.75
Mycobacterium~virus~Dorothy		Che8virus	353_14	Clustered	16	VC_353_14	16	0.1737	1	0.1737	2	1	1	0.75
Mycobacterium~virus~Drago		Che8virus	353_14	Clustered	16	VC_353_14	16	0.1737	1	0.1737	2	1	1	0.75
Mycobacterium~virus~Ibhubesi		Che8virus	353_14	Clustered	16	VC_353_14	16	0.1737	1	0.1737	2	1	1	0.75
Mycobacterium~virus~PMC		Che8virus	353_14	Clustered	16	VC_353_14	16	0.1737	1	0.1737	2	1	1	0.75
Mycobacterium~virus~Pacc40		Che8virus	353_14	Clustered	16	VC_353_14	16	0.1737	1	0.1737	2	1	1	0.75
Mycobacterium~phage~Renaud18		Cheoctovirus	353_2	Clustered/Singleton	1	VC_353_2	1	0	1	0	1	1	1	1
Mycobacterium~phage~TChen		Cheoctovirus	353_3	Clustered/Singleton	1	VC_353_3	1	0	1	0	1	1	1	1
Mycobacterium~phage~ThetaBob		Cheoctovirus	353_4	Clustered/Singleton	1	VC_353_4	1	0	1	0	1	1	1	1
Mycobacterium~phage~Cornie		Cheoctovirus	353_5	Clustered/Singleton	1	VC_353_5	1	0	1	0	1	1	1	1
Mycobacterium~phage~Squirty		Cheoctovirus	353_6	Clustered/Singleton	1	VC_353_6	1	0	1	0	1	1	1	1
Mycobacterium~phage~Bobi		Cheoctovirus	353_7	Clustered	4	VC_353_7	4	0.0317	0.999843	0.0317	2	1	1	0.8333
Mycobacterium~phage~Kimberlium		Cheoctovirus	353_7	Clustered	4	VC_353_7	4	0.0317	0.999843	0.0317	2	1	1	0.8333
Mycobacterium~phage~Seagreen		Cheoctovirus	353_7	Clustered	4	VC_353_7	4	0.0317	0.999843	0.0317	2	1	1	0.8333
Mycobacterium~virus~Mozy		Che8virus	353_7	Clustered	4	VC_353_7	4	0.0317	0.999843	0.0317	2	1	1	0.8333
Mycobacterium~phage~BuzzLyseyear		Cheoctovirus	353_8	Clustered	4	VC_353_8	4	0.0392	0.999986	0.0392	2	1	1	1
Mycobacterium~phage~Job42		Cheoctovirus	353_8	Clustered	4	VC_353_8	4	0.0392	0.999986	0.0392	2	1	1	1
Mycobacterium~virus~Ramsey		Che8virus	353_8	Clustered	4	VC_353_8	4	0.0392	0.999986	0.0392	2	1	1	1
Mycobacterium~virus~Rockyhorror		Che8virus	353_8	Clustered	4	VC_353_8	4	0.0392	0.999986	0.0392	2	1	1	1
Mycobacterium~phage~WIVsmall		Cheoctovirus	353_9	Clustered/Singleton	1	VC_353_9	1	0	1	0	1	1	1	1
Mycobacterium~phage~Marvin		Marvinvirus	354_0	Clustered	2	VC_354_0	2	0.8244	0.94346	0.7778	1	1	1	1
Mycobacterium~phage~MosMoris		Marvinvirus	354_0	Clustered	2	VC_354_0	2	0.8244	0.94346	0.7778	1	1	1	1
Mycobacterium~phage~BigNuz		Bignuzvirus	356_0	Clustered	8	VC_356_0	8	0.513	1	0.513	3	1	1	1
Mycobacterium~phage~Brusacoram		Fishburnevirus	356_0	Clustered	8	VC_356_0	8	0.513	1	0.513	3	1	1	1
Mycobacterium~phage~Donovan		Fishburnevirus	356_0	Clustered	8	VC_356_0	8	0.513	1	0.513	3	1	1	1
Mycobacterium~phage~Fishburne		Fishburnevirus	356_0	Clustered	8	VC_356_0	8	0.513	1	0.513	3	1	1	1
Mycobacterium~phage~Jebeks		Fishburnevirus	356_0	Clustered	8	VC_356_0	8	0.513	1	0.513	3	1	1	1
Mycobacterium~phage~Malithi		Fishburnevirus	356_0	Clustered	8	VC_356_0	8	0.513	1	0.513	3	1	1	1
Mycobacterium~phage~Phayonce		Phayoncevirus	356_0	Clustered	8	VC_356_0	8	0.513	1	0.513	3	1	1	1
Mycobacterium~phage~Shipwreck		Fishburnevirus	356_0	Clustered	8	VC_356_0	8	0.513	1	0.513	3	1	1	1
Gordonia~phage~Bantam		Bantamvirus	357_0	Clustered	2	VC_357_0	2	0.2083	0.939818	0.1958	2	1	1	1
Gordonia~phage~Daredevil		Daredevilvirus	357_0	Clustered	2	VC_357_0	2	0.2083	0.939818	0.1958	2	1	1	1
Gordonia~phage~Bachita		Smoothievirus	358_0	Clustered	4	VC_358_0	4	0.387	0.999866	0.387	1	1	1	1
Gordonia~phage~ClubL		Smoothievirus	358_0	Clustered	4	VC_358_0	4	0.387	0.999866	0.387	1	1	1	1
Gordonia~phage~Cucurbita		Smoothievirus	358_0	Clustered	4	VC_358_0	4	0.387	0.999866	0.387	1	1	1	1
Gordonia~phage~Smoothie		Smoothievirus	358_0	Clustered	4	VC_358_0	4	0.387	0.999866	0.387	1	1	1	1
Gordonia~phage~BrutonGaster		Oneupvirus	358_1	Clustered	2	VC_358_1	2	0.1111	0.942564	0.1047	2	1	1	1
Gordonia~phage~OneUp		Smoothievirus	358_1	Clustered	2	VC_358_1	2	0.1111	0.942564	0.1047	2	1	1	1
Mycobacterium~phage~Archie		Bronvirus	359_0	Clustered	10	VC_359_0	10	0.8067	1	0.8067	1	1	1	0.9556
Mycobacterium~phage~Crossroads		Bronvirus	359_0	Clustered	10	VC_359_0	10	0.8067	1	0.8067	1	1	1	0.9556
Mycobacterium~phage~Gardann		Bronvirus	359_0	Clustered	10	VC_359_0	10	0.8067	1	0.8067	1	1	1	0.9556
Mycobacterium~phage~Lolly9		Bronvirus	359_0	Clustered	10	VC_359_0	10	0.8067	1	0.8067	1	1	1	0.9556
Mycobacterium~phage~Snenia		Bronvirus	359_0	Clustered	10	VC_359_0	10	0.8067	1	0.8067	1	1	1	0.9556
Mycobacterium~phage~Whirlwind		Bronvirus	359_0	Clustered	10	VC_359_0	10	0.8067	1	0.8067	1	1	1	0.9556
Mycobacterium~virus~Bron		Bronvirus	359_0	Clustered	10	VC_359_0	10	0.8067	1	0.8067	1	1	1	0.9556
Mycobacterium~virus~Faith1		Bronvirus	359_0	Clustered	10	VC_359_0	10	0.8067	1	0.8067	1	1	1	0.9556
Mycobacterium~virus~Joedirt		Bronvirus	359_0	Clustered	10	VC_359_0	10	0.8067	1	0.8067	1	1	1	0.9556
Mycobacterium~virus~Rumpelstiltskin		Bronvirus	359_0	Clustered	10	VC_359_0	10	0.8067	1	0.8067	1	1	1	0.9556
Burkholderia~virus~Bcep1		Bcep78virus	36_0	Clustered	4	VC_36_0	4	0.755	0.999558	0.7547	1	1	1	1
Burkholderia~virus~Bcep43		Bcep78virus	36_0	Clustered	4	VC_36_0	4	0.755	0.999558	0.7547	1	1	1	1
Burkholderia~virus~Bcep781		Bcep78virus	36_0	Clustered	4	VC_36_0	4	0.755	0.999558	0.7547	1	1	1	1
Burkholderia~virus~BcepNY3		Bcep78virus	36_0	Clustered	4	VC_36_0	4	0.755	0.999558	0.7547	1	1	1	1
Mycobacterium~phage~Bernal13		Bernal13virus	360_0	Clustered/Singleton	1	VC_360_0	1	0	1	0	1	1	1	1
Mycobacterium~phage~Sparky		Unassigned	360_1	Clustered/Singleton	1	VC_360_1	1	0	1	0	1	1	1	1
Mycobacterium~phage~Cheetobro		Timquatrovirus	361_0	Clustered	2	VC_361_0	2	0.0647	0.95425	0.0617	2	1	1	1
Mycobacterium~virus~Fionnbarth		Tm4virus	361_0	Clustered	2	VC_361_0	2	0.0647	0.95425	0.0617	2	1	1	1
Mycobacterium~phage~BarrelRoll		Timquatrovirus	361_1	Clustered	16	VC_361_1	16	0.5946	1	0.5946	2	1	1	0.8833
Mycobacterium~phage~Enkosi		Timquatrovirus	361_1	Clustered	16	VC_361_1	16	0.5946	1	0.5946	2	1	1	0.8833
Mycobacterium~phage~Keshu		Timquatrovirus	361_1	Clustered	16	VC_361_1	16	0.5946	1	0.5946	2	1	1	0.8833
Mycobacterium~phage~Milly		Timquatrovirus	361_1	Clustered	16	VC_361_1	16	0.5946	1	0.5946	2	1	1	0.8833
Mycobacterium~phage~Mufasa		Timquatrovirus	361_1	Clustered	16	VC_361_1	16	0.5946	1	0.5946	2	1	1	0.8833
Mycobacterium~phage~Murucutumbu		Timquatrovirus	361_1	Clustered	16	VC_361_1	16	0.5946	1	0.5946	2	1	1	0.8833
Mycobacterium~phage~ShedlockHolmes		Timquatrovirus	361_1	Clustered	16	VC_361_1	16	0.5946	1	0.5946	2	1	1	0.8833
Mycobacterium~phage~TM4		Tm4virus	361_1	Clustered	16	VC_361_1	16	0.5946	1	0.5946	2	1	1	0.8833
Mycobacterium~phage~Validus		Timquatrovirus	361_1	Clustered	16	VC_361_1	16	0.5946	1	0.5946	2	1	1	0.8833
Mycobacterium~phage~ZoeJ		Timquatrovirus	361_1	Clustered	16	VC_361_1	16	0.5946	1	0.5946	2	1	1	0.8833
Mycobacterium~virus~Anaya		Tm4virus	361_1	Clustered	16	VC_361_1	16	0.5946	1	0.5946	2	1	1	0.8833
Mycobacterium~virus~Angelica		Tm4virus	361_1	Clustered	16	VC_361_1	16	0.5946	1	0.5946	2	1	1	0.8833
Mycobacterium~virus~Crimd		Tm4virus	361_1	Clustered	16	VC_361_1	16	0.5946	1	0.5946	2	1	1	0.8833
Mycobacterium~virus~Jaws		Tm4virus	361_1	Clustered	16	VC_361_1	16	0.5946	1	0.5946	2	1	1	0.8833
Mycobacterium~virus~Macncheese		Tm4virus	361_1	Clustered	16	VC_361_1	16	0.5946	1	0.5946	2	1	1	0.8833
Mycobacterium~virus~Pixie		Tm4virus	361_1	Clustered	16	VC_361_1	16	0.5946	1	0.5946	2	1	1	0.8833
Mycobacterium~phage~Catdawg		Corndogvirus	362_0	Clustered	4	VC_362_0	4	0.5339	0.999986	0.5339	1	1	1	1
Mycobacterium~phage~Dylan		Corndogvirus	362_0	Clustered	4	VC_362_0	4	0.5339	0.999986	0.5339	1	1	1	1
Mycobacterium~virus~Corndog		Corndogvirus	362_0	Clustered	4	VC_362_0	4	0.5339	0.999986	0.5339	1	1	1	1
Mycobacterium~virus~Firecracker		Corndogvirus	362_0	Clustered	4	VC_362_0	4	0.5339	0.999986	0.5339	1	1	1	1
Mycobacterium~phage~Minerva		Omegavirus	365_0	Clustered	4	VC_365_0	4	0.1413	0.999948	0.1413	1	1	1	1
Mycobacterium~phage~Wanda		Omegavirus	365_0	Clustered	4	VC_365_0	4	0.1413	0.999948	0.1413	1	1	1	1
Mycobacterium~virus~Baka		Omegavirus	365_0	Clustered	4	VC_365_0	4	0.1413	0.999948	0.1413	1	1	1	1
Mycobacterium~virus~Optimus		Omegavirus	365_0	Clustered	4	VC_365_0	4	0.1413	0.999948	0.1413	1	1	1	1
Mycobacterium~phage~Redno2		Omegavirus	365_1	Clustered/Singleton	1	VC_365_1	1	0	1	0	1	1	1	1
Mycobacterium~phage~Thibault		Omegavirus	365_2	Clustered/Singleton	1	VC_365_2	1	0	1	0	1	1	1	1
Mycobacterium~phage~Ariel		Omegavirus	365_3	Clustered	3	VC_365_3	3	0.0905	0.997218	0.0903	1	1	1	1
Mycobacterium~phage~MiaZeal		Omegavirus	365_3	Clustered	3	VC_365_3	3	0.0905	0.997218	0.0903	1	1	1	1
Mycobacterium~virus~Courthouse		Omegavirus	365_3	Clustered	3	VC_365_3	3	0.0905	0.997218	0.0903	1	1	1	1
Mycobacterium~virus~Littlee		Omegavirus	365_4	Clustered	2	VC_365_4	2	0.0411	0.940768	0.0387	1	1	1	1
Mycobacterium~virus~Omega		Omegavirus	365_4	Clustered	2	VC_365_4	2	0.0411	0.940768	0.0387	1	1	1	1
Mycobacterium~phage~FF47		Ff47virus	366_0	Clustered	2	VC_366_0	2	0.2533	0.954485	0.2417	1	1	1	1
Mycobacterium~phage~Muddy		Ff47virus	366_0	Clustered	2	VC_366_0	2	0.2533	0.954485	0.2417	1	1	1	1
Gordonia~phage~Fryberger		Ronaldovirus	367_0	Clustered	2	VC_367_0	2	0.9604	0.89435	0.8589	1	1	1	1
Gordonia~phage~Ronaldo		Ronaldovirus	367_0	Clustered	2	VC_367_0	2	0.9604	0.89435	0.8589	1	1	1	1
Streptomyces~phage~Austintatious		Austintatiousvirus	368_0	Clustered	7	VC_368_0	7	0.8696	1	0.8696	3	1	1	1
Streptomyces~phage~Darolandstone		Raleighvirus	368_0	Clustered	7	VC_368_0	7	0.8696	1	0.8696	3	1	1	1
Streptomyces~phage~Ididsumtinwong		Austintatiousvirus	368_0	Clustered	7	VC_368_0	7	0.8696	1	0.8696	3	1	1	1
Streptomyces~phage~PapayaSalad		Austintatiousvirus	368_0	Clustered	7	VC_368_0	7	0.8696	1	0.8696	3	1	1	1
Streptomyces~phage~Picard		Picardvirus	368_0	Clustered	7	VC_368_0	7	0.8696	1	0.8696	3	1	1	1
Streptomyces~phage~Raleigh		Raleighvirus	368_0	Clustered	7	VC_368_0	7	0.8696	1	0.8696	3	1	1	1
Streptomyces~phage~SV1		Picardvirus	368_0	Clustered	7	VC_368_0	7	0.8696	1	0.8696	3	1	1	1
Mycobacterium~phage~Barnyard		Barnyardvirus	369_0	Clustered	2	VC_369_0	2	0.1404	0.952015	0.1337	1	1	1	1
Mycobacterium~phage~DrLupo		Barnyardvirus	369_0	Clustered	2	VC_369_0	2	0.1404	0.952015	0.1337	1	1	1	1
Mycobacterium~phage~Damien		Unassigned	369_1	Clustered	5	VC_369_1	5	0.3666	1	0.3666	3	1	1	0.8
Mycobacterium~phage~Konstantine		Barnyardvirus	369_1	Clustered	5	VC_369_1	5	0.3666	1	0.3666	3	1	1	0.8
Mycobacterium~phage~Oaker		Unassigned	369_1	Clustered	5	VC_369_1	5	0.3666	1	0.3666	3	1	1	0.8
Mycobacterium~phage~Patience		Patiencevirus	369_1	Clustered	5	VC_369_1	5	0.3666	1	0.3666	3	1	1	0.8
Mycobacterium~phage~Predator		Barnyardvirus	369_1	Clustered	5	VC_369_1	5	0.3666	1	0.3666	3	1	1	0.8
Acinetobacter~phage~AB3		Fri1virus	37_0	Clustered	23	VC_37_0	23	1	1	1	4	2	1	1
Acinetobacter~phage~AbKT21phiIII		Friunavirus	37_0	Clustered	23	VC_37_0	23	1	1	1	4	2	1	1
Acinetobacter~phage~Abp1		Fri1virus	37_0	Clustered	23	VC_37_0	23	1	1	1	4	2	1	1
Acinetobacter~phage~Fri1		Fri1virus	37_0	Clustered	23	VC_37_0	23	1	1	1	4	2	1	1
Acinetobacter~phage~IME200		Fri1virus	37_0	Clustered	23	VC_37_0	23	1	1	1	4	2	1	1
Acinetobacter~phage~Petty		Pettyvirus	37_0	Clustered	23	VC_37_0	23	1	1	1	4	2	1	1
Acinetobacter~phage~SH-Ab~15519		Friunavirus	37_0	Clustered	23	VC_37_0	23	1	1	1	4	2	1	1
Acinetobacter~phage~WCHABP5		Friunavirus	37_0	Clustered	23	VC_37_0	23	1	1	1	4	2	1	1
Acinetobacter~phage~phiAB1		Fri1virus	37_0	Clustered	23	VC_37_0	23	1	1	1	4	2	1	1
Acinetobacter~phage~phiAB6		Friunavirus	37_0	Clustered	23	VC_37_0	23	1	1	1	4	2	1	1
Acinetobacter~phage~vB_AbaP_46-62_Aci07		Friunavirus	37_0	Clustered	23	VC_37_0	23	1	1	1	4	2	1	1
Acinetobacter~phage~vB_AbaP_AS11		Friunavirus	37_0	Clustered	23	VC_37_0	23	1	1	1	4	2	1	1
Acinetobacter~phage~vB_AbaP_AS12		Friunavirus	37_0	Clustered	23	VC_37_0	23	1	1	1	4	2	1	1
Acinetobacter~phage~vB_AbaP_Acibel007		Daemvirus	37_0	Clustered	23	VC_37_0	23	1	1	1	4	2	1	1
Acinetobacter~phage~vB_AbaP_B09_Aci08		Friunavirus	37_0	Clustered	23	VC_37_0	23	1	1	1	4	2	1	1
Acinetobacter~phage~vB_AbaP_B1		Friunavirus	37_0	Clustered	23	VC_37_0	23	1	1	1	4	2	1	1
Acinetobacter~phage~vB_AbaP_B3		Friunavirus	37_0	Clustered	23	VC_37_0	23	1	1	1	4	2	1	1
Acinetobacter~phage~vB_AbaP_B5		Friunavirus	37_0	Clustered	23	VC_37_0	23	1	1	1	4	2	1	1
Acinetobacter~phage~vB_AbaP_D2		Friunavirus	37_0	Clustered	23	VC_37_0	23	1	1	1	4	2	1	1
Acinetobacter~phage~vB_AbaP_PD-6A3		Fri1virus	37_0	Clustered	23	VC_37_0	23	1	1	1	4	2	1	1
Acinetobacter~phage~vB_AbaP_PD-AB9		Fri1virus	37_0	Clustered	23	VC_37_0	23	1	1	1	4	2	1	1
Acinetobacter~phage~vB_ApiP_P1		Friunavirus	37_0	Clustered	23	VC_37_0	23	1	1	1	4	2	1	1
Acinetobacter~phage~vB_ApiP_P2		Friunavirus	37_0	Clustered	23	VC_37_0	23	1	1	1	4	2	1	1
Gordonia~phage~Sour		Sourvirus	371_0	Clustered/Singleton	1	VC_371_0	1	0	1	0	1	1	1	1
Mycobacterium~phage~Catalina		Fromanvirus	372_0	Clustered	4	VC_372_0	4	0.0758	0.999987	0.0758	2	1	1	1
Mycobacterium~phage~Pioneer		Fromanvirus	372_0	Clustered	4	VC_372_0	4	0.0758	0.999987	0.0758	2	1	1	1
Mycobacterium~virus~Alma		L5virus	372_0	Clustered	4	VC_372_0	4	0.0758	0.999987	0.0758	2	1	1	1
Mycobacterium~virus~Packman		L5virus	372_0	Clustered	4	VC_372_0	4	0.0758	0.999987	0.0758	2	1	1	1
Mycobacterium~phage~40AC		Fromanvirus	372_1	Clustered	12	VC_372_1	12	0.2092	1	0.2092	2	1	1	0.9848
Mycobacterium~phage~Artemis2UCLA		Fromanvirus	372_1	Clustered	12	VC_372_1	12	0.2092	1	0.2092	2	1	1	0.9848
Mycobacterium~phage~Blue7		Fromanvirus	372_1	Clustered	12	VC_372_1	12	0.2092	1	0.2092	2	1	1	0.9848
Mycobacterium~phage~CloudWang3		Fromanvirus	372_1	Clustered	12	VC_372_1	12	0.2092	1	0.2092	2	1	1	0.9848
Mycobacterium~phage~EagleEye		Fromanvirus	372_1	Clustered	12	VC_372_1	12	0.2092	1	0.2092	2	1	1	0.9848
Mycobacterium~phage~Phlei		Fromanvirus	372_1	Clustered	12	VC_372_1	12	0.2092	1	0.2092	2	1	1	0.9848
Mycobacterium~phage~VohminGhazi		Fromanvirus	372_1	Clustered	12	VC_372_1	12	0.2092	1	0.2092	2	1	1	0.9848
Mycobacterium~phage~Zaka		Fromanvirus	372_1	Clustered	12	VC_372_1	12	0.2092	1	0.2092	2	1	1	0.9848
Mycobacterium~virus~Ericb		L5virus	372_1	Clustered	12	VC_372_1	12	0.2092	1	0.2092	2	1	1	0.9848
Mycobacterium~virus~Gladiator		L5virus	372_1	Clustered	12	VC_372_1	12	0.2092	1	0.2092	2	1	1	0.9848
Mycobacterium~virus~Hammer		L5virus	372_1	Clustered	12	VC_372_1	12	0.2092	1	0.2092	2	1	1	0.9848
Mycobacterium~virus~Jeffabunny		L5virus	372_1	Clustered	12	VC_372_1	12	0.2092	1	0.2092	2	1	1	0.9848
Mycobacterium~phage~20ES		Fromanvirus	372_2	Clustered	28	VC_372_2	28	0.4494	1	0.4494	2	1	1	0.8942
Mycobacterium~phage~Adzzy		Fromanvirus	372_2	Clustered	28	VC_372_2	28	0.4494	1	0.4494	2	1	1	0.8942
Mycobacterium~phage~AnnaL29		Fromanvirus	372_2	Clustered	28	VC_372_2	28	0.4494	1	0.4494	2	1	1	0.8942
Mycobacterium~phage~ArcherNM		Fromanvirus	372_2	Clustered	28	VC_372_2	28	0.4494	1	0.4494	2	1	1	0.8942
Mycobacterium~phage~Bactobuster		Fromanvirus	372_2	Clustered	28	VC_372_2	28	0.4494	1	0.4494	2	1	1	0.8942
Mycobacterium~phage~CRB1		Fromanvirus	372_2	Clustered	28	VC_372_2	28	0.4494	1	0.4494	2	1	1	0.8942
Mycobacterium~phage~Chy4		Fromanvirus	372_2	Clustered	28	VC_372_2	28	0.4494	1	0.4494	2	1	1	0.8942
Mycobacterium~phage~Chy5		Fromanvirus	372_2	Clustered	28	VC_372_2	28	0.4494	1	0.4494	2	1	1	0.8942
Mycobacterium~phage~Echild		Fromanvirus	372_2	Clustered	28	VC_372_2	28	0.4494	1	0.4494	2	1	1	0.8942
Mycobacterium~phage~Equemioh13		Fromanvirus	372_2	Clustered	28	VC_372_2	28	0.4494	1	0.4494	2	1	1	0.8942
Mycobacterium~phage~EvilGenius		Fromanvirus	372_2	Clustered	28	VC_372_2	28	0.4494	1	0.4494	2	1	1	0.8942
Mycobacterium~phage~First		Fromanvirus	372_2	Clustered	28	VC_372_2	28	0.4494	1	0.4494	2	1	1	0.8942
Mycobacterium~phage~LadyBird		Fromanvirus	372_2	Clustered	28	VC_372_2	28	0.4494	1	0.4494	2	1	1	0.8942
Mycobacterium~phage~Larenn		Fromanvirus	372_2	Clustered	28	VC_372_2	28	0.4494	1	0.4494	2	1	1	0.8942
Mycobacterium~phage~Loser		Fromanvirus	372_2	Clustered	28	VC_372_2	28	0.4494	1	0.4494	2	1	1	0.8942
Mycobacterium~phage~Luchador		Fromanvirus	372_2	Clustered	28	VC_372_2	28	0.4494	1	0.4494	2	1	1	0.8942
Mycobacterium~phage~Mulciber		Fromanvirus	372_2	Clustered	28	VC_372_2	28	0.4494	1	0.4494	2	1	1	0.8942
Mycobacterium~phage~Piro94		Fromanvirus	372_2	Clustered	28	VC_372_2	28	0.4494	1	0.4494	2	1	1	0.8942
Mycobacterium~phage~RedRock		L5virus	372_2	Clustered	28	VC_372_2	28	0.4494	1	0.4494	2	1	1	0.8942
Mycobacterium~phage~SWU1		L5virus	372_2	Clustered	28	VC_372_2	28	0.4494	1	0.4494	2	1	1	0.8942
Mycobacterium~phage~Serenity		Fromanvirus	372_2	Clustered	28	VC_372_2	28	0.4494	1	0.4494	2	1	1	0.8942
Mycobacterium~phage~SweetiePie		Fromanvirus	372_2	Clustered	28	VC_372_2	28	0.4494	1	0.4494	2	1	1	0.8942
Mycobacterium~phage~Trixie		L5virus	372_2	Clustered	28	VC_372_2	28	0.4494	1	0.4494	2	1	1	0.8942
Mycobacterium~phage~Turbido		L5virus	372_2	Clustered	28	VC_372_2	28	0.4494	1	0.4494	2	1	1	0.8942
Mycobacterium~virus~Che12		L5virus	372_2	Clustered	28	VC_372_2	28	0.4494	1	0.4494	2	1	1	0.8942
Mycobacterium~virus~D29		L5virus	372_2	Clustered	28	VC_372_2	28	0.4494	1	0.4494	2	1	1	0.8942
Mycobacterium~virus~L5		L5virus	372_2	Clustered	28	VC_372_2	28	0.4494	1	0.4494	2	1	1	0.8942
Mycobacterium~virus~Pukovnik		L5virus	372_2	Clustered	28	VC_372_2	28	0.4494	1	0.4494	2	1	1	0.8942
Mycobacterium~phage~Anubis		Fromanvirus	373_0	Clustered	11	VC_373_0	11	0.2565	1	0.2565	2	1	1	1
Mycobacterium~phage~BTCU-1		Fromanvirus	373_0	Clustered	11	VC_373_0	11	0.2565	1	0.2565	2	1	1	1
Mycobacterium~phage~Jobu08		Fromanvirus	373_0	Clustered	11	VC_373_0	11	0.2565	1	0.2565	2	1	1	1
Mycobacterium~phage~MarQuardt		Fromanvirus	373_0	Clustered	11	VC_373_0	11	0.2565	1	0.2565	2	1	1	1
Mycobacterium~phage~Phantastic		Fromanvirus	373_0	Clustered	11	VC_373_0	11	0.2565	1	0.2565	2	1	1	1
Mycobacterium~phage~Rockstar		L5virus	373_0	Clustered	11	VC_373_0	11	0.2565	1	0.2565	2	1	1	1
Mycobacterium~phage~Tiffany		Fromanvirus	373_0	Clustered	11	VC_373_0	11	0.2565	1	0.2565	2	1	1	1
Mycobacterium~virus~Bxz2		L5virus	373_0	Clustered	11	VC_373_0	11	0.2565	1	0.2565	2	1	1	1
Mycobacterium~virus~Heldan		L5virus	373_0	Clustered	11	VC_373_0	11	0.2565	1	0.2565	2	1	1	1
Mycobacterium~virus~JHC117		L5virus	373_0	Clustered	11	VC_373_0	11	0.2565	1	0.2565	2	1	1	1
Mycobacterium~virus~Microwolf		L5virus	373_0	Clustered	11	VC_373_0	11	0.2565	1	0.2565	2	1	1	1
Mycobacterium~phage~BellusTerra		Fromanvirus	373_1	Clustered	19	VC_373_1	19	0.3985	1	0.3985	2	1	1	0.883
Mycobacterium~phage~HINdeR		Fromanvirus	373_1	Clustered	19	VC_373_1	19	0.3985	1	0.3985	2	1	1	0.883
Mycobacterium~phage~Iracema64		Fromanvirus	373_1	Clustered	19	VC_373_1	19	0.3985	1	0.3985	2	1	1	0.883
Mycobacterium~phage~Kampy		Fromanvirus	373_1	Clustered	19	VC_373_1	19	0.3985	1	0.3985	2	1	1	0.883
Mycobacterium~phage~Nyxis		Fromanvirus	373_1	Clustered	19	VC_373_1	19	0.3985	1	0.3985	2	1	1	0.883
Mycobacterium~phage~Obama12		L5virus	373_1	Clustered	19	VC_373_1	19	0.3985	1	0.3985	2	1	1	0.883
Mycobacterium~phage~RhynO		Fromanvirus	373_1	Clustered	19	VC_373_1	19	0.3985	1	0.3985	2	1	1	0.883
Mycobacterium~phage~Severus		Fromanvirus	373_1	Clustered	19	VC_373_1	19	0.3985	1	0.3985	2	1	1	0.883
Mycobacterium~phage~Sheen		Fromanvirus	373_1	Clustered	19	VC_373_1	19	0.3985	1	0.3985	2	1	1	0.883
Mycobacterium~phage~Timshel		L5virus	373_1	Clustered	19	VC_373_1	19	0.3985	1	0.3985	2	1	1	0.883
Mycobacterium~phage~Trike		Fromanvirus	373_1	Clustered	19	VC_373_1	19	0.3985	1	0.3985	2	1	1	0.883
Mycobacterium~phage~Twister		L5virus	373_1	Clustered	19	VC_373_1	19	0.3985	1	0.3985	2	1	1	0.883
Mycobacterium~phage~Wile		Fromanvirus	373_1	Clustered	19	VC_373_1	19	0.3985	1	0.3985	2	1	1	0.883
Mycobacterium~virus~Arturo		L5virus	373_1	Clustered	19	VC_373_1	19	0.3985	1	0.3985	2	1	1	0.883
Mycobacterium~virus~Backyardigan		L5virus	373_1	Clustered	19	VC_373_1	19	0.3985	1	0.3985	2	1	1	0.883
Mycobacterium~virus~Goose		L5virus	373_1	Clustered	19	VC_373_1	19	0.3985	1	0.3985	2	1	1	0.883
Mycobacterium~virus~LHTSCC		L5virus	373_1	Clustered	19	VC_373_1	19	0.3985	1	0.3985	2	1	1	0.883
Mycobacterium~virus~Peaches		L5virus	373_1	Clustered	19	VC_373_1	19	0.3985	1	0.3985	2	1	1	0.883
Mycobacterium~virus~Rebeuca		L5virus	373_1	Clustered	19	VC_373_1	19	0.3985	1	0.3985	2	1	1	0.883
Mycobacterium~phage~Fredward		Fromanvirus	374_0	Clustered	4	VC_374_0	4	0.1212	0.999987	0.1212	2	1	1	1
Mycobacterium~phage~Smeadley		Fromanvirus	374_0	Clustered	4	VC_374_0	4	0.1212	0.999987	0.1212	2	1	1	1
Mycobacterium~virus~Astro		L5virus	374_0	Clustered	4	VC_374_0	4	0.1212	0.999987	0.1212	2	1	1	1
Mycobacterium~virus~Saintus		L5virus	374_0	Clustered	4	VC_374_0	4	0.1212	0.999987	0.1212	2	1	1	1
Mycobacterium~phage~Chadwick		Fromanvirus	374_1	Clustered	11	VC_374_1	11	0.3465	1	0.3465	2	1	1	1
Mycobacterium~phage~Conspiracy		Fromanvirus	374_1	Clustered	11	VC_374_1	11	0.3465	1	0.3465	2	1	1	1
Mycobacterium~phage~Jovo		Fromanvirus	374_1	Clustered	11	VC_374_1	11	0.3465	1	0.3465	2	1	1	1
Mycobacterium~phage~LittleCherry		Fromanvirus	374_1	Clustered	11	VC_374_1	11	0.3465	1	0.3465	2	1	1	1
Mycobacterium~phage~Swirley		Fromanvirus	374_1	Clustered	11	VC_374_1	11	0.3465	1	0.3465	2	1	1	1
Mycobacterium~phage~Theia		Fromanvirus	374_1	Clustered	11	VC_374_1	11	0.3465	1	0.3465	2	1	1	1
Mycobacterium~phage~Tiger		L5virus	374_1	Clustered	11	VC_374_1	11	0.3465	1	0.3465	2	1	1	1
Mycobacterium~phage~UnionJack		Fromanvirus	374_1	Clustered	11	VC_374_1	11	0.3465	1	0.3465	2	1	1	1
Mycobacterium~virus~Benedict		L5virus	374_1	Clustered	11	VC_374_1	11	0.3465	1	0.3465	2	1	1	1
Mycobacterium~virus~Cuco		L5virus	374_1	Clustered	11	VC_374_1	11	0.3465	1	0.3465	2	1	1	1
Mycobacterium~virus~George		L5virus	374_1	Clustered	11	VC_374_1	11	0.3465	1	0.3465	2	1	1	1
Rhodococcus~phage~CosmicSans		Rerduovirus	375_0	Clustered	5	VC_375_0	5	0.173	1	0.173	3	1	1	1
Rhodococcus~phage~Hiro		Rerduovirus	375_0	Clustered	5	VC_375_0	5	0.173	1	0.173	3	1	1	1
Rhodococcus~phage~RER2		Rer2virus	375_0	Clustered	5	VC_375_0	5	0.173	1	0.173	3	1	1	1
Rhodococcus~phage~Takoda		Rerduovirus	375_0	Clustered	5	VC_375_0	5	0.173	1	0.173	3	1	1	1
Rhodococcus~virus~RGL3		Unassigned	375_0	Clustered	5	VC_375_0	5	0.173	1	0.173	3	1	1	1
Mycobacterium~phage~Angel		Liefievirus	376_0	Clustered	9	VC_376_0	9	0.5302	1	0.5302	1	1	1	1
Mycobacterium~phage~Cambiare		Liefievirus	376_0	Clustered	9	VC_376_0	9	0.5302	1	0.5302	1	1	1	1
Mycobacterium~phage~FlagStaff		Liefievirus	376_0	Clustered	9	VC_376_0	9	0.5302	1	0.5302	1	1	1	1
Mycobacterium~phage~Jolie2		Liefievirus	376_0	Clustered	9	VC_376_0	9	0.5302	1	0.5302	1	1	1	1
Mycobacterium~phage~Leo		Liefievirus	376_0	Clustered	9	VC_376_0	9	0.5302	1	0.5302	1	1	1	1
Mycobacterium~phage~MOOREtheMARYer		Liefievirus	376_0	Clustered	9	VC_376_0	9	0.5302	1	0.5302	1	1	1	1
Mycobacterium~phage~Sneeze		Liefievirus	376_0	Clustered	9	VC_376_0	9	0.5302	1	0.5302	1	1	1	1
Mycobacterium~virus~Halo		Liefievirus	376_0	Clustered	9	VC_376_0	9	0.5302	1	0.5302	1	1	1	1
Mycobacterium~virus~Liefie		Liefievirus	376_0	Clustered	9	VC_376_0	9	0.5302	1	0.5302	1	1	1	1
Mycobacterium~phage~Bongo		Bongovirus	377_0	Clustered	3	VC_377_0	3	0.5449	0.997602	0.5436	2	1	1	1
Mycobacterium~phage~PegLeg		Bongovirus	377_0	Clustered	3	VC_377_0	3	0.5449	0.997602	0.5436	2	1	1	1
Mycobacterium~phage~Rey		Reyvirus	377_0	Clustered	3	VC_377_0	3	0.5449	0.997602	0.5436	2	1	1	1
Haloarcula~californiae~icosahedral~virus~1		Alphasphaerolipovirus	378_0	Clustered	4	VC_378_0	4	1	1	1	1	1	1	1
Haloarcula~hispanica~icosahedral~virus~2		Alphasphaerolipovirus	378_0	Clustered	4	VC_378_0	4	1	1	1	1	1	1	1
Haloarcula~hispanica~virus~PH1		Alphasphaerolipovirus	378_0	Clustered	4	VC_378_0	4	1	1	1	1	1	1	1
Haloarcula~hispanica~virus~SH1		Alphasphaerolipovirus	378_0	Clustered	4	VC_378_0	4	1	1	1	1	1	1	1
Haloarcula~hispanica~pleomorphic~virus~1		Alphapleolipovirus	379_0	Clustered	5	VC_379_0	5	1	1	1	1	1	1	1
Haloarcula~hispanica~pleomorphic~virus~2		Alphapleolipovirus	379_0	Clustered	5	VC_379_0	5	1	1	1	1	1	1	1
Halorubrum~pleomorphic~virus~1		Alphapleolipovirus	379_0	Clustered	5	VC_379_0	5	1	1	1	1	1	1	1
Halorubrum~pleomorphic~virus~2		Alphapleolipovirus	379_0	Clustered	5	VC_379_0	5	1	1	1	1	1	1	1
Halorubrum~pleomorphic~virus~6		Alphapleolipovirus	379_0	Clustered	5	VC_379_0	5	1	1	1	1	1	1	1
Acinetobacter~phage~AM101		Unassigned	38_0	Clustered	10	VC_38_0	10	0.2467	1	0.2467	1	1	1	0.9111
Acinetobacter~phage~AbTZA1		Unassigned	38_0	Clustered	10	VC_38_0	10	0.2467	1	0.2467	1	1	1	0.9111
Acinetobacter~phage~KARL-1		Unassigned	38_0	Clustered	10	VC_38_0	10	0.2467	1	0.2467	1	1	1	0.9111
Acinetobacter~phage~vB_AbaM_PhT2		Unassigned	38_0	Clustered	10	VC_38_0	10	0.2467	1	0.2467	1	1	1	0.9111
Acinetobacter~phage~vB_AbaP_Apostate		Unassigned	38_0	Clustered	10	VC_38_0	10	0.2467	1	0.2467	1	1	1	0.9111
Acinetobacter~phage~vB_AbaP_Berthold		Unassigned	38_0	Clustered	10	VC_38_0	10	0.2467	1	0.2467	1	1	1	0.9111
Acinetobacter~phage~vB_AbaP_Kimel		Unassigned	38_0	Clustered	10	VC_38_0	10	0.2467	1	0.2467	1	1	1	0.9111
Acinetobacter~phage~vB_AbaP_Konradin		Unassigned	38_0	Clustered	10	VC_38_0	10	0.2467	1	0.2467	1	1	1	0.9111
Acinetobacter~phage~vB_AbaP_Lazarus		Unassigned	38_0	Clustered	10	VC_38_0	10	0.2467	1	0.2467	1	1	1	0.9111
Acinetobacter~phage~vB_ApiM_fHyAci03		Unassigned	38_0	Clustered	10	VC_38_0	10	0.2467	1	0.2467	1	1	1	0.9111
Acinetobacter~phage~Acj61		Unassigned	38_1	Clustered/Singleton	1	VC_38_1	1	0	1	0	1	1	1	1
Acinetobacter~phage~Acj9		Unassigned	38_2	Clustered/Singleton	1	VC_38_2	1	0	1	0	1	1	1	1
Acinetobacter~phage~ZZ1		Unassigned	38_3	Clustered/Singleton	1	VC_38_3	1	0	1	0	1	1	1	1
Acinetobacter~phage~Ac42		Unassigned	38_4	Clustered/Singleton	1	VC_38_4	1	0	1	0	1	1	1	1
Acinetobacter~virus~133		Unassigned	38_5	Clustered/Singleton	1	VC_38_5	1	0	1	0	1	1	1	1
Haloarcula~hispanica~pleomorphic~virus~3		Betapleolipovirus	380_0	Clustered	2	VC_380_0	2	0.8086	0.729854	0.5902	1	1	1	1
Haloarcula~hispanica~pleomorphic~virus~4		Betapleolipovirus	380_0	Clustered	2	VC_380_0	2	0.8086	0.729854	0.5902	1	1	1	1
Halorubrum~pleomorphic~virus~10		Betapleolipovirus	381_0	Clustered	3	VC_381_0	3	0.7946	0.959572	0.7625	1	1	1	1
Halorubrum~pleomorphic~virus~11		Betapleolipovirus	381_0	Clustered	3	VC_381_0	3	0.7946	0.959572	0.7625	1	1	1	1
Halorubrum~pleomorphic~virus~12		Betapleolipovirus	381_0	Clustered	3	VC_381_0	3	0.7946	0.959572	0.7625	1	1	1	1
Halovirus~HCTV-1		Unassigned	382_0	Clustered	3	VC_382_0	3	0.8888	0.988673	0.8788	1	1	1	1
Halovirus~HCTV-5		Unassigned	382_0	Clustered	3	VC_382_0	3	0.8888	0.988673	0.8788	1	1	1	1
Halovirus~HVTV-1		Unassigned	382_0	Clustered	3	VC_382_0	3	0.8888	0.988673	0.8788	1	1	1	1
Halorubrum~phage~HF2		Unassigned	383_0	Clustered	3	VC_383_0	3	0.672	0.99314	0.6674	1	1	1	1
Halovirus~HRTV-5		Unassigned	383_0	Clustered	3	VC_383_0	3	0.672	0.99314	0.6674	1	1	1	1
Halovirus~HRTV-8		Unassigned	383_0	Clustered	3	VC_383_0	3	0.672	0.99314	0.6674	1	1	1	1
Halovirus~HCTV-2		Unassigned	385_0	Clustered	2	VC_385_0	2	0.4735	0.855578	0.4051	1	1	1	1
Halovirus~HHTV-2		Unassigned	385_0	Clustered	2	VC_385_0	2	0.4735	0.855578	0.4051	1	1	1	1
Helicobacter~phage~1961P		Una961virus	386_0	Clustered	4	VC_386_0	4	1	1	1	2	1	1	1
Helicobacter~phage~KHP30		Una961virus	386_0	Clustered	4	VC_386_0	4	1	1	1	2	1	1	1
Helicobacter~phage~KHP40		Una961virus	386_0	Clustered	4	VC_386_0	4	1	1	1	2	1	1	1
Helicobacter~phage~phiHP33		Schmidvirus	386_0	Clustered	4	VC_386_0	4	1	1	1	2	1	1	1
Lactobacillus~phage~Lenus		Lenusvirus	387_0	Clustered	3	VC_387_0	3	0.3015	0.997897	0.3008	1	1	1	1
Lactobacillus~phage~Nyseid		Lenusvirus	387_0	Clustered	3	VC_387_0	3	0.3015	0.997897	0.3008	1	1	1	1
Lactobacillus~phage~SA-C12		Lenusvirus	387_0	Clustered	3	VC_387_0	3	0.3015	0.997897	0.3008	1	1	1	1
Lactobacillus~phage~ATCC~8014-B2		Douglaswolinvirus	387_1	Clustered	4	VC_387_1	4	0.3556	0.999971	0.3556	2	1	1	1
Lactobacillus~phage~Maenad		Maenadvirus	387_1	Clustered	4	VC_387_1	4	0.3556	0.999971	0.3556	2	1	1	1
Lactobacillus~phage~P1		Maenadvirus	387_1	Clustered	4	VC_387_1	4	0.3556	0.999971	0.3556	2	1	1	1
Lactobacillus~phage~Satyr		Maenadvirus	387_1	Clustered	4	VC_387_1	4	0.3556	0.999971	0.3556	2	1	1	1
Lactobacillus~phage~LF1		Unassigned	388_0	Clustered	2	VC_388_0	2	0.137	0.941661	0.129	1	1	1	1
Lactobacillus~phage~phiPYB5		Unassigned	388_0	Clustered	2	VC_388_0	2	0.137	0.941661	0.129	1	1	1	1
[truncated: 1,525 more rows]

## Sheet: ST4
Table S4		Results of ANI analysis between phages in this study and registered Stephanstirmvirinae phages
		ΦWec179	ΦWec181	ΦWec181	ΦWec187	ΦWec188	ΦWec190	Enterobacteria phage ECGD1	Campylobacter phage A110a	Campylobacter phage A145	Campylobacter phage A150	Campylobacter phage B15	Campylobacter phage C3	Escherichia phage vB_vPM_PD114	Phapecoctavirus ESCO13	Escherichia phage arall	Escherichia phage inny	Escherichia phage outra	Escherichia virus phAPEC8	Klebsiella phage vB_KpM_FBKp34	Klebsiella phage 05F01	Escherichia phage PaulScherrer	Escherichia phage EmilieFrey	Escherichia phage JohannJBalmer	Serratia phage KKP_3264	Escherichia phage JLBYU50	Escherichia phage BI-EHEC	Escherichia phage dw-ec	Escherichia phage SKA64	Escherichia phage vB_EcoM_PD211	Escherichia phage vB_EcoM_ASO2A	Escherichia phage vB_EcoM_ESCO25	Escherichia phage vB_EcoM_ESCO32	Escherichia phage vB_EcoM_ESCO37	Escherichia phage vB_EcoM_ESCO8	Escherichia phage vB_EcoM_ESCO9	Escherichia phage vB_EcoM_REC	Escherichia phage pEC-M2929-1AR.1	Klebsiella phage KP13-16	Klebsiella phage KP13-26	Acinetobacter phage vB_AbaM_ ABPW7	Salmonella phage UAB_1	Escherichia phage ECO340P1	Escherichia phage ECO340P2	Escherichia phage vB_EcoM_DE16	Escherichia phage EC_OE_11	Escherichia phage MRostami-2023b	Escherichia phage vB_EcoM_3A1_SA_NWU	Escherichia phage vB_EcoM_10C3_SA_NWU
phage name		179_179_GCA_026273265.1_ASM2627326v1_genomic	181_GCA_026273275.1_ASM2627327v1_genomic	186_GCA_026273285.1_ASM2627328v1_genomic	187_GCA_026273295.1_ASM2627329v1_genomic	188_GCA_026273305.1_ASM2627330v1_genomic	190_GCA_026273325.1_ASM2627332v1_genomic	GCA_002609205.1_ASM260920v1_genomic	GCA_002956545.1_ASM295654v1_genomic	GCA_002956845.1_ASM295684v1_genomic	GCA_002956895.1_ASM295689v1_genomic	GCA_002956955.1_ASM295695v1_genomic	GCA_002957035.1_ASM295703v1_genomic	GCA_003575325.1_ASM357532v1_genomic	GCA_004768905.1_ASM476890v1_genomic	GCA_010120175.1_ASM1012017v1_genomic	GCA_010120395.1_ASM1012039v1_genomic	GCA_010120895.1_ASM1012089v1_genomic	GCA_016455565.1_ASM1645556v1_genomic	GCA_016811455.1_ASM1681145v1_genomic	GCA_017903435.1_ASM1790343v1_genomic	GCA_020892745.1_ASM2089274v1_genomic	GCA_020892755.1_ASM2089275v1_genomic	GCA_020892765.1_ASM2089276v1_genomic	GCA_021029435.1_ASM2102943v1_genomic	GCA_021216555.1_ASM2121655v1_genomic	GCA_021354775.1_ASM2135477v1_genomic	GCA_021870635.1_ASM2187063v1_genomic	GCA_022213685.1_ASM2221368v1_genomic	GCA_022213695.1_ASM2221369v1_genomic	GCA_023094105.1_ASM2309410v1_genomic	GCA_023323915.1_ASM2332391v1_genomic	GCA_023323925.1_ASM2332392v1_genomic	GCA_023323975.1_ASM2332397v1_genomic	GCA_023324185.1_ASM2332418v1_genomic	GCA_023324215.1_ASM2332421v1_genomic	GCA_023324245.1_ASM2332424v1_genomic	GCA_024752795.1_ASM2475279v1_genomic	GCA_025860325.1_ASM2586032v1_genomic	GCA_025860345.1_ASM2586034v1_genomic	GCA_026273365.1_ASM2627336v1_genomic	GCA_026622975.1_ASM2662297v1_genomic	GCA_027573255.1_ASM2757325v1_genomic	GCA_027573265.1_ASM2757326v1_genomic	GCA_027574275.1_ASM2757427v1_genomic	GCA_027618225.1_ASM2761822v1_genomic	GCA_029875635.1_ASM2987563v1_genomic	GCA_030272405.1_ASM3027240v1_genomic	GCA_030272425.1_ASM3027242v1_genomic
ΦWec179	179_GCA_026273265.1_ASM2627326v1_genomic	1	0.9841	0.978	0.2336	0.7964	0.7998	0.2463	0.2257	0.2431	0.2261	0.4916	0.2282	0.2075	0.5151	0.2746	0.2389	0.2542	0.5056	0.0117	0.053	0.2268	0.246	0.2413	0.2328	0.2498	0.4983	0.4806	0.4709	0.2617	0.5353	0.5266	0.2249	0.5089	0.2489	0.2351	0.4822	0.2327	0.0165	0.1381	0.5287	0.2123	0.5364	0.4986	0.4847	0.2483	0.4695	0.5165	0.4976
ΦWec181	181_GCA_026273275.1_ASM2627327v1_genomic	0.9876	1	1	0.2387	0.7961	0.7968	0.2514	0.2258	0.2381	0.2264	0.482	0.2283	0.2173	0.5108	0.2746	0.2341	0.2471	0.505	0.0117	0.0575	0.2318	0.2462	0.2465	0.2292	0.2501	0.4975	0.4799	0.4671	0.2615	0.5356	0.5227	0.23	0.5089	0.2493	0.2307	0.4777	0.2333	0.0165	0.1388	0.5288	0.208	0.5354	0.4978	0.4798	0.2492	0.4646	0.512	0.4867
ΦWec181	186_GCA_026273285.1_ASM2627328v1_genomic	0.9893	0.9934	1	0.2387	0.7961	0.7968	0.2514	0.2258	0.2381	0.2264	0.4867	0.2283	0.2173	0.5162	0.2746	0.2341	0.2506	0.5063	0.0117	0.0575	0.2318	0.2462	0.2465	0.2326	0.2501	0.5029	0.4799	0.4719	0.2615	0.5356	0.5272	0.23	0.5089	0.2493	0.2307	0.4822	0.2333	0.0165	0.1388	0.5288	0.208	0.5354	0.4978	0.4854	0.2492	0.4648	0.517	0.4917
ΦWec187	187_GCA_026273295.1_ASM2627329v1_genomic	0.2102	0.2453	0.2146	1	0.2421	0.233	0.8482	0.8998	0.8908	0.8984	0.2714	0.8997	0.8376	0.2614	0.9232	0.8889	0.8826	0.2736	0.0164	0.0722	0.8681	0.8739	0.8917	0.8772	0.9052	0.2583	0.2535	0.2666	0.8482	0.297	0.2818	0.893	0.2683	0.8528	0.8968	0.2525	0.9018	0.0217	0.2105	0.2665	0.8733	0.2744	0.2594	0.2646	0.8912	0.2549	0.2796	0.2519
ΦWec188	188_GCA_026273305.1_ASM2627330v1_genomic	0.7682	0.7709	0.7583	0.2464	1	0.9852	0.2626	0.2416	0.2342	0.2455	0.4982	0.2399	0.2243	0.5058	0.272	0.256	0.2585	0.5132	0.0071	0.0499	0.2442	0.2471	0.2593	0.2435	0.2477	0.5167	0.5187	0.4806	0.2672	0.5186	0.504	0.2448	0.5078	0.2454	0.2419	0.4864	0.241	0.0119	0.155	0.52	0.2328	0.5283	0.5037	0.505	0.2553	0.482	0.4946	0.4854
ΦWec190	190_GCA_026273325.1_ASM2627332v1_genomic	0.773	0.765	0.7526	0.2464	0.9987	1	0.2626	0.2416	0.2342	0.2455	0.4982	0.2352	0.2244	0.5058	0.272	0.256	0.2585	0.5132	0.0071	0.0499	0.2442	0.2471	0.2593	0.2435	0.2477	0.5167	0.5188	0.4868	0.2672	0.5234	0.509	0.2448	0.5129	0.2454	0.2419	0.4919	0.241	0.0119	0.155	0.52	0.2328	0.5283	0.5038	0.505	0.2553	0.482	0.4997	0.4854
Enterobacteria phage ECGD1	GCA_002609205.1_ASM260920v1_genomic	0.2181	0.2375	0.2137	0.8839	0.2515	0.2405	1	0.8648	0.8612	0.8693	0.2833	0.8616	0.8799	0.2608	0.8948	0.8665	0.8807	0.2675	0.0164	0.08	0.8667	0.8589	0.8869	0.8935	0.8954	0.25	0.2594	0.274	0.8824	0.2732	0.2765	0.8857	0.2709	0.879	0.8686	0.2645	0.9298	0.0217	0.2196	0.2579	0.8569	0.2677	0.2531	0.2762	0.871	0.2533	0.2783	0.2462
Campylobacter phage A110a	GCA_002956545.1_ASM295654v1_genomic	0.2028	0.2265	0.1965	0.9017	0.2405	0.226	0.864	1	0.999	0.9997	0.2739	0.9992	0.8466	0.2642	0.8868	0.874	0.8714	0.2592	0.0116	0.0757	0.8463	0.8602	0.8859	0.8668	0.884	0.2545	0.2438	0.2588	0.8438	0.2671	0.2838	0.8958	0.2576	0.8621	0.8796	0.2535	0.9022	0.0177	0.2048	0.2631	0.8945	0.2569	0.2436	0.2555	0.8863	0.2519	0.2773	0.2427
Campylobacter phage A145	GCA_002956845.1_ASM295684v1_genomic	0.2028	0.2265	0.1965	0.9074	0.2405	0.226	0.8591	0.993	1	0.993	0.2739	0.993	0.8401	0.2642	0.8868	0.874	0.8767	0.2592	0.0116	0.0757	0.8411	0.8604	0.8858	0.8601	0.8896	0.2545	0.2438	0.2588	0.8438	0.2671	0.2838	0.8956	0.2576	0.8622	0.8744	0.2535	0.9031	0.0177	0.2048	0.2631	0.8956	0.2569	0.2436	0.2555	0.8864	0.2519	0.2773	0.2427
Campylobacter phage A150	GCA_002956895.1_ASM295689v1_genomic	0.2028	0.2265	0.1965	0.9083	0.2405	0.2227	0.8641	0.9997	0.993	1	0.2739	0.993	0.84	0.2642	0.8921	0.88	0.8767	0.2592	0.0116	0.0757	0.841	0.8539	0.8792	0.8601	0.8902	0.2545	0.2438	0.2588	0.85	0.2671	0.2797	0.8948	0.2576	0.8564	0.88	0.2535	0.8964	0.0177	0.2048	0.259	0.8888	0.2569	0.2436	0.2555	0.8927	0.2486	0.2773	0.2427
Campylobacter phage B15	GCA_002956955.1_ASM295695v1_genomic	0.4717	0.4814	0.4673	0.2896	0.5048	0.5012	0.3068	0.2651	0.2853	0.2573	1	0.2837	0.2739	0.8536	0.3098	0.2884	0.2971	0.8593	0.0131	0.0722	0.2768	0.2811	0.2836	0.2864	0.2815	0.8546	0.8637	0.8507	0.2861	0.8386	0.8507	0.2717	0.861	0.2751	0.2911	0.8293	0.2765	0.0216	0.1696	0.8696	0.28	0.8565	0.8267	0.8871	0.3055	0.8328	0.8597	0.8583
Campylobacter phage C3	GCA_002957035.1_ASM295703v1_genomic	0.2028	0.2265	0.1965	0.9087	0.2405	0.226	0.8659	0.9992	0.993	0.9988	0.2687	1	0.8467	0.2642	0.8936	0.8749	0.8725	0.2592	0.0116	0.0757	0.8476	0.8543	0.8849	0.8608	0.8911	0.2545	0.2438	0.2588	0.8505	0.2666	0.2838	0.8956	0.2576	0.8624	0.8744	0.2535	0.899	0.0177	0.2048	0.2583	0.8889	0.2569	0.2436	0.2555	0.8912	0.2519	0.2773	0.2377
Escherichia phage vB_vPM_PD114	GCA_003575325.1_ASM357532v1_genomic	0.2126	0.2366	0.2181	0.8889	0.2355	0.2333	0.8951	0.8626	0.8805	0.8625	0.2833	0.8773	1	0.2653	0.9104	0.848	0.865	0.2702	0.0116	0.0798	0.8635	0.8639	0.8675	0.8777	0.8646	0.2583	0.2534	0.2871	0.9442	0.2753	0.2745	0.8778	0.2629	0.8226	0.9012	0.275	0.9006	0.0238	0.2083	0.2614	0.8904	0.2528	0.2693	0.2723	0.8654	0.2659	0.2828	0.2616
Phapecoctavirus ESCO13	GCA_004768905.1_ASM476890v1_genomic	0.5017	0.5214	0.51	0.2929	0.5076	0.4999	0.2969	0.2702	0.2795	0.2641	0.8699	0.2789	0.2636	1	0.3078	0.2738	0.2882	0.8704	0.0131	0.0721	0.2646	0.2884	0.2855	0.2652	0.2795	0.8903	0.8306	0.8428	0.2829	0.8709	0.9469	0.2713	0.9052	0.2827	0.2762	0.8631	0.267	0.0173	0.1652	0.8835	0.2771	0.89	0.8436	0.8566	0.2971	0.8535	0.9091	0.9031
Escherichia phage arall	GCA_010120175.1_ASM1012017v1_genomic	0.2288	0.2464	0.2154	0.9329	0.2477	0.2471	0.8684	0.8785	0.877	0.8817	0.2714	0.876	0.8619	0.2694	1	0.9158	0.9008	0.2822	0.0164	0.0731	0.8781	0.9056	0.8815	0.8959	0.8974	0.2604	0.2547	0.267	0.881	0.2774	0.2845	0.8996	0.2638	0.8791	0.9141	0.2571	0.923	0.0217	0.2159	0.2624	0.8762	0.2689	0.2595	0.2726	0.8839	0.2584	0.2804	0.2502
Escherichia phage inny	GCA_010120395.1_ASM1012039v1_genomic	0.2136	0.2542	0.2154	0.8999	0.249	0.2423	0.858	0.8687	0.8754	0.868	0.2866	0.8692	0.8267	0.2703	0.9177	1	0.9336	0.2782	0.0168	0.0703	0.8942	0.9266	0.8892	0.8697	0.9197	0.2618	0.2602	0.268	0.8459	0.2886	0.2911	0.9115	0.2743	0.8841	0.9212	0.2587	0.8964	0.0219	0.2114	0.2804	0.8769	0.2819	0.2606	0.2814	0.917	0.2715	0.2889	0.253
Escherichia phage outra	GCA_010120895.1_ASM1012089v1_genomic	0.2188	0.2547	0.2111	0.887	0.2464	0.2398	0.8729	0.8708	0.8707	0.875	0.2808	0.871	0.841	0.2698	0.9047	0.9225	1	0.269	0.0168	0.0734	0.8919	0.9371	0.9066	0.8646	0.9112	0.2605	0.2638	0.2659	0.8426	0.2927	0.2863	0.9235	0.2668	0.9247	0.9161	0.26	0.9132	0.0219	0.2152	0.2801	0.8757	0.2719	0.2594	0.2825	0.9201	0.2657	0.2815	0.2482
Escherichia virus phAPEC8	GCA_016455565.1_ASM1645556v1_genomic	0.5141	0.533	0.5166	0.2945	0.516	0.5308	0.2888	0.272	0.2801	0.2615	0.8541	0.2687	0.261	0.8754	0.3187	0.2762	0.2945	1	0.0169	0.0721	0.2621	0.2788	0.279	0.266	0.279	0.8896	0.8514	0.8755	0.2836	0.9394	0.8859	0.2662	0.8429	0.2752	0.284	0.8244	0.2643	0.0174	0.1682	0.8794	0.2722	0.8522	0.8383	0.8306	0.2927	0.8754	0.857	0.8501
Klebsiella phage vB_KpM_FBKp34	GCA_016811455.1_ASM1681145v1_genomic	0.0076	0.0143	0.0043	0.0071	0.0063	0.004	0.0067	0.0113	0.0035	0.0145	0.011	0.0112	0.0034	0.0105	0.0115	0.0167	0.0127	0.0156	1	0.0131	0.0082	0.0083	0.0085	0.0068	0.0162	0.0191	0.0188	0.0145	0.0073	0.0113	0.0042	0.0169	0.0109	0.0146	0.012	0.018	0.0042	0.5546	0.0239	0.02	0.0075	0.0158	0.0201	0.0194	0.0133	0.0162	0.0078	0.0157
Klebsiella phage 05F01	GCA_017903435.1_ASM1790343v1_genomic	0.0478	0.0468	0.0517	0.0779	0.047	0.0583	0.0832	0.0821	0.0718	0.0745	0.0677	0.0678	0.0591	0.0475	0.0936	0.0761	0.0836	0.0575	0.022	1	0.0669	0.0661	0.0621	0.0713	0.0755	0.0518	0.058	0.05	0.0821	0.0633	0.0598	0.0761	0.0605	0.0888	0.0865	0.0564	0.0668	0.0237	0.0747	0.0665	0.0802	0.0657	0.0653	0.0413	0.0905	0.0619	0.0569	0.0435
Escherichia phage PaulScherrer	GCA_020892745.1_ASM2089274v1_genomic	0.2147	0.25	0.2194	0.8938	0.2479	0.2329	0.8851	0.864	0.8729	0.8687	0.2816	0.8604	0.8704	0.2611	0.9171	0.9042	0.9017	0.2573	0.0167	0.0772	1	0.9039	0.9025	0.9066	0.9159	0.2513	0.2677	0.2682	0.8632	0.2795	0.2801	0.9122	0.2598	0.8859	0.9317	0.2605	0.9034	0.0286	0.21	0.2648	0.8886	0.2633	0.2575	0.2849	0.9099	0.2641	0.2824	0.2669
Escherichia phage EmilieFrey	GCA_020892755.1_ASM2089275v1_genomic	0.2232	0.2618	0.2187	0.8926	0.2359	0.2357	0.8529	0.8504	0.872	0.8555	0.2756	0.856	0.8366	0.267	0.8987	0.9256	0.952	0.2679	0.0167	0.0812	0.8916	1	0.904	0.8537	0.9124	0.2641	0.265	0.26	0.8433	0.2897	0.2874	0.92	0.267	0.8967	0.9218	0.2614	0.9015	0.0226	0.2189	0.2701	0.8547	0.2856	0.2611	0.2823	0.9079	0.2641	0.2789	0.2505
Escherichia phage JohannJBalmer	GCA_020892765.1_ASM2089276v1_genomic	0.2242	0.2566	0.2201	0.886	0.2522	0.2424	0.8636	0.8684	0.8581	0.8635	0.2861	0.857	0.8309	0.2718	0.8961	0.8893	0.8916	0.2621	0.0167	0.0801	0.8764	0.8788	1	0.8907	0.9079	0.2655	0.2649	0.2641	0.8251	0.2807	0.2916	0.8959	0.2723	0.8707	0.8967	0.2568	0.9123	0.0225	0.2106	0.2684	0.8696	0.2763	0.2626	0.2827	0.9331	0.2718	0.2879	0.2685
Serratia phage KKP_3264	GCA_021029435.1_ASM2102943v1_genomic	0.2213	0.2464	0.2314	0.8762	0.256	0.241	0.9047	0.8766	0.8658	0.876	0.293	0.8607	0.8496	0.2621	0.9133	0.8827	0.8903	0.2727	0.0164	0.08	0.875	0.8714	0.901	1	0.8955	0.2578	0.2647	0.2792	0.8462	0.2784	0.289	0.8934	0.2749	0.89	0.8929	0.26	0.9335	0.0217	0.2075	0.266	0.8744	0.2597	0.2535	0.28	0.8889	0.2566	0.2881	0.2536
Escherichia phage JLBYU50	GCA_021216555.1_ASM2121655v1_genomic	0.2144	0.2423	0.2032	0.861	0.2437	0.2358	0.8355	0.8434	0.8509	0.8372	0.2878	0.8491	0.7968	0.27	0.849	0.8798	0.8677	0.2674	0.013	0.0809	0.8489	0.838	0.869	0.8383	1	0.2564	0.2602	0.275	0.8061	0.2762	0.2855	0.8624	0.2643	0.8452	0.869	0.2633	0.8509	0.0225	0.22	0.2643	0.8368	0.2781	0.2611	0.286	0.8798	0.2691	0.2836	0.2531
Escherichia phage BI-EHEC	GCA_021354775.1_ASM2135477v1_genomic	0.5002	0.5197	0.5064	0.2984	0.5277	0.5411	0.2985	0.266	0.2809	0.2619	0.8856	0.2759	0.2612	0.8976	0.3128	0.2855	0.2944	0.8817	0.0132	0.0686	0.2629	0.29	0.2823	0.2657	0.2802	1	0.902	0.8592	0.2752	0.8724	0.8745	0.2737	0.8906	0.2795	0.2717	0.8272	0.268	0.0174	0.1725	0.9518	0.2693	0.9093	0.8565	0.9006	0.2993	0.8343	0.8634	0.8439
Escherichia phage dw-ec	GCA_021870635.1_ASM2187063v1_genomic	0.4827	0.5021	0.4691	0.2798	0.5234	0.5295	0.3029	0.2618	0.2783	0.2501	0.8684	0.2752	0.2513	0.8495	0.3073	0.276	0.291	0.8541	0.0133	0.0721	0.2641	0.27	0.2653	0.2671	0.2666	0.899	1	0.8404	0.2738	0.859	0.8432	0.2626	0.8862	0.2762	0.2702	0.8321	0.2552	0.0182	0.1808	0.9249	0.2718	0.9167	0.8724	0.91	0.288	0.8166	0.8407	0.8275
Escherichia phage SKA64	GCA_022213685.1_ASM2221368v1_genomic	0.486	0.4994	0.4898	0.2906	0.5072	0.5339	0.2955	0.2549	0.2793	0.2473	0.8474	0.2737	0.273	0.8457	0.3138	0.275	0.2838	0.8906	0.0133	0.0685	0.2605	0.2612	0.2728	0.2731	0.278	0.8679	0.8532	1	0.2865	0.86	0.8634	0.2628	0.8601	0.26	0.2748	0.8259	0.255	0.0174	0.1651	0.88	0.2703	0.858	0.8188	0.8522	0.2946	0.8281	0.8195	0.8428
Escherichia phage vB_EcoM_PD211	GCA_022213695.1_ASM2221369v1_genomic	0.2346	0.2531	0.2334	0.8899	0.2527	0.2462	0.8924	0.8537	0.8809	0.8631	0.2843	0.8692	0.9345	0.2676	0.9128	0.863	0.8713	0.2764	0.0164	0.08	0.8664	0.8712	0.8585	0.886	0.874	0.2629	0.2656	0.2847	1	0.2674	0.283	0.8873	0.2735	0.8325	0.8937	0.2772	0.9151	0.0278	0.2189	0.2726	0.8685	0.2675	0.2665	0.2756	0.8685	0.2726	0.2842	0.2625
Escherichia phage vB_EcoM_ASO2A	GCA_023094105.1_ASM2309410v1_genomic	0.5097	0.5163	0.4949	0.2999	0.5126	0.5225	0.2965	0.2797	0.2918	0.2656	0.8492	0.276	0.2713	0.8561	0.3281	0.298	0.3122	0.9307	0.0169	0.0721	0.284	0.2916	0.2913	0.2825	0.2846	0.8557	0.8293	0.8598	0.2859	1	0.8791	0.2785	0.8472	0.2817	0.2989	0.8415	0.2808	0.0174	0.1692	0.8667	0.2888	0.8336	0.8353	0.8299	0.3046	0.8559	0.8438	0.8443
Escherichia phage vB_EcoM_ESCO25	GCA_023323915.1_ASM2332391v1_genomic	0.5056	0.5098	0.487	0.2846	0.4999	0.4979	0.2981	0.2701	0.288	0.2667	0.8613	0.2791	0.2553	0.9329	0.3073	0.2771	0.2935	0.8551	0.0131	0.072	0.2695	0.2861	0.2854	0.2637	0.2835	0.861	0.8266	0.8521	0.2838	0.8594	1	0.2753	0.9253	0.2862	0.2788	0.8775	0.2714	0.0173	0.1744	0.8663	0.2789	0.869	0.8275	0.8416	0.2922	0.834	0.8814	0.8786
Escherichia phage vB_EcoM_ESCO32	GCA_023323925.1_ASM2332392v1_genomic	0.2145	0.2449	0.2059	0.8945	0.2468	0.2313	0.8883	0.9124	0.9123	0.912	0.2746	0.9128	0.8608	0.2652	0.9244	0.9103	0.9299	0.2712	0.0168	0.069	0.897	0.9164	0.9139	0.8851	0.9154	0.2549	0.2617	0.2645	0.871	0.274	0.2774	1	0.2625	0.9163	0.9137	0.2627	0.9241	0.0286	0.2148	0.2711	0.9064	0.2673	0.2619	0.2713	0.925	0.2586	0.2735	0.2591
Escherichia phage vB_EcoM_ESCO37	GCA_023323975.1_ASM2332397v1_genomic	0.4894	0.5037	0.4825	0.2866	0.5028	0.5131	0.2863	0.258	0.2765	0.249	0.8644	0.28	0.2563	0.9043	0.2998	0.2719	0.2856	0.8488	0.0133	0.072	0.2589	0.2744	0.2836	0.2607	0.2737	0.8746	0.8519	0.8409	0.277	0.8519	0.9176	0.2693	1	0.2674	0.2669	0.9069	0.2605	0.0174	0.1691	0.9	0.2729	0.8926	0.8692	0.8389	0.2907	0.804	0.8812	0.8634
Escherichia phage vB_EcoM_ESCO8	GCA_023324185.1_ASM2332418v1_genomic	0.2287	0.2612	0.2219	0.8606	0.2448	0.2428	0.8732	0.8766	0.8753	0.8863	0.2845	0.875	0.8248	0.2637	0.8939	0.8963	0.9336	0.2749	0.0167	0.0737	0.8885	0.9002	0.8987	0.8794	0.9027	0.2559	0.2689	0.2669	0.8231	0.2901	0.2871	0.9222	0.2665	1	0.905	0.2588	0.9131	0.0219	0.2108	0.2678	0.8773	0.2793	0.2624	0.2796	0.9103	0.2659	0.2866	0.2616
Escherichia phage vB_EcoM_ESCO9	GCA_023324215.1_ASM2332421v1_genomic	0.2196	0.2551	0.2286	0.8822	0.2448	0.23	0.8744	0.8779	0.8834	0.8716	0.2904	0.8836	0.876	0.2626	0.9291	0.8917	0.9113	0.2799	0.0167	0.0775	0.8916	0.9028	0.9015	0.8948	0.9074	0.2573	0.264	0.2755	0.8582	0.2762	0.2852	0.9012	0.273	0.8882	1	0.2654	0.8969	0.0219	0.2096	0.2753	0.8823	0.2741	0.2667	0.278	0.8986	0.2766	0.2887	0.2565
Escherichia phage vB_EcoM_REC	GCA_023324245.1_ASM2332424v1_genomic	0.4883	0.5188	0.4845	0.2745	0.5184	0.5191	0.2955	0.2631	0.2805	0.2602	0.8685	0.2804	0.2837	0.8766	0.2986	0.2786	0.2786	0.8593	0.0133	0.072	0.2826	0.2654	0.2672	0.2728	0.2773	0.8524	0.8462	0.8298	0.2822	0.8675	0.9065	0.2844	0.94	0.2702	0.2852	1	0.2569	0.0232	0.1645	0.8617	0.2947	0.8417	0.8686	0.8309	0.2913	0.85	0.864	0.867
Escherichia phage pEC-M2929-1AR.1	GCA_024752795.1_ASM2475279v1_genomic	0.2264	0.2365	0.2177	0.8926	0.2521	0.2425	0.9297	0.8857	0.8782	0.8902	0.2868	0.8609	0.8795	0.2712	0.9158	0.8797	0.901	0.2745	0.0164	0.08	0.8674	0.8854	0.901	0.907	0.8945	0.2616	0.264	0.2697	0.8839	0.2854	0.2904	0.9124	0.2732	0.8927	0.8879	0.259	1	0.0218	0.2198	0.2761	0.8869	0.2602	0.2541	0.2729	0.9077	0.2616	0.2875	0.2565
Klebsiella phage KP13-16	GCA_025860325.1_ASM2586032v1_genomic	0.0109	0.0253	0.0088	0.0196	0.0152	0.0084	0.0163	0.0199	0.0088	0.0193	0.0195	0.0238	0.0136	0.0209	0.0286	0.0256	0.0173	0.0219	0.5368	0.0271	0.0236	0.0132	0.0176	0.0164	0.0303	0.0239	0.0282	0.0237	0.026	0.0195	0.013	0.0327	0.0159	0.0243	0.0226	0.0326	0.0135	1	0.0426	0.0251	0.0309	0.0205	0.0299	0.0268	0.0179	0.0167	0.0163	0.0263
Klebsiella phage KP13-26	GCA_025860345.1_ASM2586034v1_genomic	0.1378	0.1639	0.1519	0.222	0.1334	0.1523	0.222	0.1785	0.2201	0.1909	0.156	0.2031	0.2057	0.1601	0.2195	0.2048	0.2194	0.1676	0.0367	0.0875	0.2108	0.2079	0.2154	0.2272	0.2279	0.1785	0.1751	0.1508	0.2097	0.1637	0.1672	0.2121	0.1486	0.2228	0.2312	0.1557	0.1935	0.0482	1	0.1891	0.1797	0.166	0.1556	0.1791	0.2136	0.191	0.1752	0.1639
Acinetobacter phage vB_AbaM_ ABPW7	GCA_026273365.1_ASM2627336v1_genomic	0.4967	0.5099	0.4906	0.2885	0.5087	0.526	0.2846	0.2579	0.2712	0.2542	0.8701	0.2658	0.2514	0.8872	0.3033	0.2718	0.2891	0.8661	0.0133	0.072	0.2495	0.2762	0.2758	0.2701	0.2675	0.9296	0.9022	0.8474	0.2721	0.8559	0.8678	0.2676	0.9174	0.2679	0.2675	0.8248	0.2564	0.0174	0.1724	1	0.2639	0.9356	0.8879	0.8863	0.2894	0.8171	0.8613	0.8341
Salmonella phage UAB_1	GCA_026622975.1_ASM2662297v1_genomic	0.2087	0.2254	0.1998	0.8953	0.2366	0.2265	0.8695	0.8936	0.9027	0.8934	0.281	0.9049	0.8819	0.2637	0.8993	0.8799	0.8729	0.268	0.0079	0.0731	0.8706	0.8394	0.8736	0.8865	0.8896	0.25	0.2425	0.2719	0.8565	0.2735	0.2743	0.897	0.2531	0.8539	0.8875	0.2714	0.8959	0.0237	0.2095	0.2657	1	0.2447	0.2556	0.2626	0.8962	0.2573	0.2808	0.2578
Escherichia phage ECO340P1	GCA_027573255.1_ASM2757325v1_genomic	0.4932	0.5013	0.486	0.2845	0.5193	0.5081	0.2955	0.2562	0.2762	0.253	0.8739	0.2706	0.261	0.8946	0.3042	0.2723	0.2846	0.8661	0.0133	0.072	0.2563	0.2726	0.2727	0.2756	0.2691	0.8993	0.9032	0.8331	0.2721	0.8504	0.8658	0.2643	0.9159	0.272	0.2675	0.8321	0.2557	0.0173	0.1728	0.9317	0.268	1	0.8883	0.9051	0.289	0.8124	0.87	0.8576
Escherichia phage ECO340P2	GCA_027573265.1_ASM2757326v1_genomic	0.4725	0.4784	0.4443	0.2832	0.4934	0.4959	0.2919	0.2604	0.2796	0.2507	0.8497	0.2744	0.2634	0.8634	0.3074	0.2735	0.2875	0.8561	0.0133	0.072	0.2622	0.2604	0.2694	0.2753	0.279	0.8594	0.8799	0.8055	0.285	0.8318	0.8267	0.2747	0.8716	0.2589	0.2722	0.8464	0.2488	0.0241	0.1721	0.8832	0.2827	0.8882	1	0.8834	0.2863	0.8282	0.8283	0.8353
Escherichia phage vB_EcoM_DE16	GCA_027574275.1_ASM2757427v1_genomic	0.4876	0.4869	0.4663	0.2795	0.5202	0.512	0.2992	0.2603	0.2831	0.2568	0.9004	0.275	0.2654	0.8688	0.3128	0.2832	0.2884	0.845	0.0132	0.0719	0.2683	0.2741	0.2797	0.2759	0.2831	0.8966	0.9174	0.8494	0.2739	0.8515	0.848	0.2708	0.8676	0.2823	0.2804	0.8235	0.2618	0.0182	0.1689	0.901	0.277	0.8911	0.8608	1	0.2922	0.8367	0.8564	0.839
Escherichia phage EC_OE_11	GCA_027618225.1_ASM2761822v1_genomic	0.2201	0.2597	0.2232	0.8846	0.2574	0.2437	0.8655	0.8824	0.874	0.8823	0.2886	0.8688	0.825	0.2751	0.8932	0.9107	0.9187	0.2674	0.0168	0.0843	0.8763	0.9046	0.9404	0.8724	0.9074	0.2706	0.2653	0.2735	0.8341	0.2845	0.2956	0.9152	0.283	0.9009	0.8995	0.2612	0.9208	0.0219	0.2154	0.2778	0.8781	0.2799	0.2627	0.2742	1	0.2672	0.2933	0.2694
Escherichia phage MRostami-2023b	GCA_029875635.1_ASM2987563v1_genomic	0.4342	0.481	0.4504	0.2726	0.4541	0.4805	0.2872	0.2576	0.283	0.2483	0.7888	0.2727	0.2546	0.8185	0.3015	0.2705	0.2698	0.8554	0.0169	0.0721	0.2573	0.2625	0.2687	0.2716	0.2742	0.7939	0.8067	0.8107	0.2718	0.8406	0.8182	0.2691	0.7825	0.2626	0.2835	0.8047	0.2523	0.0173	0.1721	0.8002	0.2725	0.7988	0.8	0.8037	0.2798	1	0.7872	0.8166
Escherichia phage vB_EcoM_3A1_SA_NWU	GCA_030272405.1_ASM3027240v1_genomic	0.4944	0.5129	0.5052	0.2868	0.5034	0.5069	0.2985	0.2693	0.2795	0.2611	0.8794	0.2778	0.2639	0.9146	0.3068	0.2698	0.2829	0.8644	0.0131	0.069	0.2662	0.2747	0.2804	0.2654	0.2792	0.8634	0.8298	0.8456	0.2797	0.8545	0.901	0.2663	0.9016	0.2787	0.2758	0.8468	0.2616	0.0173	0.1686	0.8755	0.2724	0.8768	0.8361	0.8624	0.2919	0.8378	1	0.9632
Escherichia phage vB_EcoM_10C3_SA_NWU	GCA_030272425.1_ASM3027242v1_genomic	0.4782	0.5065	0.4938	0.2817	0.4923	0.4959	0.301	0.2688	0.2795	0.2603	0.8513	0.2739	0.2664	0.9236	0.3018	0.2599	0.2729	0.8583	0.0131	0.0688	0.2686	0.2639	0.2703	0.2592	0.2733	0.8513	0.8122	0.8445	0.2847	0.849	0.8983	0.2734	0.8686	0.2683	0.2692	0.837	0.2517	0.0232	0.1673	0.8621	0.2754	0.8512	0.8227	0.8472	0.2891	0.8392	0.9711	1
Escherichia phage vB_EcoM_118_SA_NWU	GCA_030272455.1_ASM3027245v1_genomic	0.4782	0.5065	0.4938	0.2817	0.4923	0.4959	0.301	0.2688	0.2795	0.2603	0.8513	0.2739	0.2664	0.9236	0.3018	0.2599	0.2729	0.8582	0.0131	0.0688	0.2686	0.2639	0.2702	0.2592	0.2733	0.8512	0.8122	0.8445	0.2847	0.849	0.8983	0.2734	0.8686	0.2682	0.2692	0.837	0.2512	0.0232	0.1676	0.8621	0.2754	0.8512	0.8227	0.8472	0.2891	0.8392	0.9711	0.9999
Escherichia phage KKP 3954	GCA_030875175.1_ASM3087517v1_genomic	0.4765	0.4674	0.4526	0.2795	0.4874	0.491	0.3055	0.2673	0.289	0.2603	0.8681	0.2755	0.2674	0.8676	0.3085	0.2844	0.301	0.8779	0.0133	0.0684	0.274	0.2663	0.274	0.2762	0.2743	0.829	0.8279	0.8839	0.2823	0.8347	0.8808	0.267	0.8663	0.268	0.2776	0.8201	0.2589	0.0174	0.168	0.8593	0.2836	0.8481	0.8116	0.8496	0.2959	0.8335	0.8516	0.8721
Escherichia phage iGC_PHA_EC001	GCA_030927075.1_ASM3092707v1_genomic	0.4634	0.479	0.4529	0.2717	0.487	0.4873	0.2811	0.2523	0.2747	0.2395	0.8174	0.2667	0.272	0.8291	0.3027	0.2535	0.2722	0.8398	0.0133	0.0721	0.2659	0.2472	0.2661	0.2632	0.2697	0.8065	0.8521	0.8194	0.2663	0.8311	0.817	0.2686	0.8278	0.2568	0.2685	0.802	0.2455	0.0233	0.1682	0.8405	0.2847	0.8256	0.8111	0.8538	0.2679	0.8038	0.7934	0.8114
Citrobacter phage Tr1	GCA_032442855.1_ASM3244285v1_genomic	0.1829	0.1811	0.19	0.2435	0.1842	0.182	0.2267	0.2046	0.2159	0.2048	0.1785	0.1995	0.2063	0.1816	0.2271	0.2232	0.207	0.173	0.0123	0.0606	0.2055	0.2215	0.2239	0.2084	0.236	0.1799	0.1641	0.1807	0.236	0.1816	0.1806	0.2139	0.1713	0.2096	0.2231	0.1654	0.2109	0.0078	0.1817	0.1979	0.2058	0.1798	0.1663	0.1868	0.2344	0.1951	0.1712	0.1585
Escherichia phage AV123	GCA_033966675.1_ASM3396667v1_genomic	0.2231	0.2493	0.2117	0.8901	0.2474	0.2419	0.8796	0.8731	0.8949	0.8724	0.2815	0.8832	0.8532	0.2656	0.9152	0.9051	0.9266	0.2727	0.0167	0.0779	0.868	0.9107	0.8755	0.8741	0.9091	0.26	0.2634	0.2851	0.8686	0.276	0.2829	0.9094	0.2692	0.8862	0.9271	0.2603	0.9087	0.0219	0.2195	0.2708	0.8725	0.278	0.2694	0.2738	0.9159	0.2711	0.2891	0.2579
Escherichia phage AV125	GCA_033966685.1_ASM3396668v1_genomic	0.4692	0.4921	0.4691	0.284	0.4995	0.4993	0.2981	0.2729	0.2804	0.2652	0.8723	0.2775	0.2876	0.8789	0.3163	0.2701	0.2831	0.8265	0.0131	0.0677	0.2841	0.2656	0.268	0.2701	0.275	0.8406	0.8392	0.8344	0.2918	0.8508	0.8745	0.2819	0.8641	0.2714	0.2873	0.8456	0.2609	0.0276	0.1624	0.8478	0.3058	0.8555	0.8353	0.8667	0.291	0.8424	0.8664	0.8744
Escherichia phage AV126	GCA_033966695.1_ASM3396669v1_genomic	0.4661	0.4716	0.4526	0.2783	0.4935	0.4974	0.279	0.2647	0.2726	0.2526	0.8534	0.2803	0.2517	0.8231	0.2823	0.2585	0.2731	0.8232	0.0133	0.0684	0.2497	0.2438	0.2587	0.27	0.2633	0.7955	0.8157	0.817	0.259	0.8139	0.8519	0.251	0.8623	0.2552	0.2712	0.8423	0.2317	0.0174	0.1587	0.8096	0.2556	0.8068	0.8042	0.8354	0.2729	0.8273	0.8635	0.8406
Escherichia phage vB_EcoM_EP57	GCA_033967425.1_ASM3396742v1_genomic	0.4028	0.4071	0.3906	0.246	0.4347	0.4163	0.2402	0.2236	0.2293	0.2192	0.72	0.2315	0.2217	0.7257	0.2672	0.2284	0.2571	0.7189	0.0085	0.0563	0.2184	0.2371	0.2358	0.2322	0.239	0.7154	0.6993	0.707	0.2435	0.7216	0.7287	0.2306	0.7246	0.2296	0.2457	0.6701	0.2338	0.0127	0.1589	0.7119	0.2327	0.7082	0.6647	0.7094	0.2554	0.7071	0.7322	0.7056
Escherichia phage ETEC-TG	GCA_033967725.1_ASM3396772v1_genomic	0.4665	0.4746	0.4552	0.267	0.4852	0.5051	0.2996	0.2564	0.2834	0.2485	0.8848	0.2691	0.2654	0.8255	0.3023	0.2705	0.286	0.8486	0.0132	0.0721	0.2573	0.2645	0.2671	0.2695	0.2713	0.869	0.899	0.8306	0.2698	0.8352	0.822	0.2567	0.8588	0.2608	0.284	0.8169	0.2566	0.0173	0.1723	0.8947	0.2796	0.872	0.8483	0.8905	0.2819	0.8192	0.8339	0.8202
Escherichia phage vB-Eco-KMB37	GCA_034857105.1_ASM3485710v1_genomic	0.2293	0.2595	0.2286	0.8967	0.2562	0.2484	0.8832	0.8638	0.8819	0.8677	0.2862	0.8606	0.8468	0.2655	0.9172	0.9332	0.9486	0.2844	0.0167	0.0779	0.907	0.9402	0.9109	0.8972	0.9257	0.265	0.2661	0.277	0.8464	0.2873	0.2866	0.9294	0.2767	0.917	0.9285	0.2601	0.9291	0.0219	0.2146	0.2748	0.8817	0.2824	0.2659	0.2739	0.9299	0.2676	0.2892	0.2626
Escherichia phage ECML-183-2	GCA_035091125.1_ASM3509112v1_genomic	0.4584	0.4747	0.4482	0.2747	0.4882	0.4941	0.2845	0.2589	0.2759	0.2539	0.8724	0.2778	0.2625	0.8359	0.292	0.2799	0.2913	0.8204	0.0132	0.0688	0.2537	0.2719	0.2785	0.2808	0.2817	0.8237	0.8636	0.8045	0.2625	0.8239	0.8325	0.2709	0.8547	0.2663	0.2812	0.8133	0.2664	0.0215	0.1637	0.8439	0.283	0.8751	0.828	0.8495	0.2878	0.8123	0.8348	0.8229
Escherichia phage ALITA	GCA_037061785.1_ASM3706178v1_genomic	0.2146	0.2455	0.2141	0.9069	0.2505	0.2314	0.8962	0.8594	0.8634	0.8515	0.2935	0.8589	0.8434	0.2647	0.9075	0.9203	0.9188	0.28	0.0168	0.0689	0.8913	0.8923	0.8721	0.873	0.9053	0.251	0.2635	0.275	0.8545	0.2875	0.2846	0.8987	0.2683	0.8839	0.8955	0.2622	0.9089	0.0226	0.2198	0.2701	0.8676	0.2767	0.2561	0.28	0.9067	0.2629	0.2984	0.2711
Klebsiella phage 175008	GCA_037114535.1_ASM3711453v1_genomic	0.1483	0.1612	0.1443	0.2235	0.1421	0.1498	0.2241	0.1833	0.2123	0.194	0.1485	0.1979	0.209	0.1518	0.2128	0.2169	0.2258	0.164	0.0299	0.0827	0.2175	0.2185	0.2226	0.221	0.229	0.1707	0.1675	0.1513	0.2156	0.1591	0.1641	0.2208	0.1483	0.2224	0.2246	0.1533	0.2029	0.0287	0.6123	0.1808	0.1916	0.1656	0.1588	0.1767	0.2056	0.1769	0.1594	0.1684
Escherichia phage vB_EcoM_01	GCA_038082095.1_ASM3808209v1_genomic	0.4556	0.4802	0.4572	0.2604	0.4785	0.488	0.288	0.2538	0.2775	0.2535	0.8273	0.2758	0.2529	0.827	0.3011	0.2567	0.2731	0.8516	0.0132	0.0722	0.265	0.2535	0.269	0.264	0.2756	0.7947	0.8066	0.8316	0.2625	0.8297	0.8589	0.2646	0.8154	0.2674	0.2699	0.8084	0.2522	0.0173	0.1694	0.8146	0.2718	0.8107	0.7997	0.8202	0.2712	0.8634	0.8117	0.8149
Escherichia phage phAPEC8_ev052	GCA_902150645.1_phAPEC8_ev052_genomic	0.4974	0.5075	0.4998	0.2888	0.5035	0.5012	0.297	0.2705	0.2838	0.2626	0.8752	0.2787	0.2557	0.9621	0.3079	0.2738	0.2891	0.8637	0.0132	0.0722	0.2641	0.2842	0.2816	0.2608	0.2795	0.8707	0.8245	0.8626	0.2834	0.8624	0.9546	0.2715	0.9281	0.2827	0.2763	0.882	0.2674	0.0174	0.1733	0.8717	0.2725	0.8785	0.8292	0.8417	0.2972	0.8421	0.909	0.9041
Escherichia phage vB_EcoM_UP17	GCA_902728315.1_vB_EcoM_UP17_genomic	0.4984	0.5182	0.4888	0.2918	0.5093	0.5136	0.2946	0.2727	0.2789	0.2624	0.8767	0.2786	0.2674	0.8519	0.3117	0.2752	0.2872	0.8608	0.0132	0.0722	0.2696	0.2806	0.286	0.2733	0.2852	0.8753	0.8783	0.8673	0.2813	0.8459	0.8723	0.2705	0.8666	0.286	0.2798	0.8364	0.2671	0.0174	0.1728	0.8808	0.2777	0.8581	0.8222	0.8861	0.3012	0.824	0.8801	0.8625
Escherichia phage Paula	GCA_903994075.1_Paula_Assembly_001_genomic	0.2238	0.2588	0.2201	0.9004	0.2527	0.2473	0.8582	0.8737	0.8746	0.8728	0.2848	0.8781	0.8273	0.2667	0.9243	0.9573	0.9327	0.2743	0.0168	0.0737	0.8946	0.9225	0.9154	0.8721	0.9373	0.2584	0.2653	0.2677	0.8427	0.2888	0.2948	0.9146	0.2699	0.9064	0.9281	0.2604	0.9047	0.0225	0.2163	0.2805	0.8814	0.2827	0.2701	0.2772	0.9334	0.2718	0.2874	0.258
Escherichia phage vB_Eco_PATM	GCA_944318295.1_Assembly_002_genomic	0.2285	0.2596	0.2203	0.8974	0.2488	0.2425	0.8799	0.8642	0.8666	0.8634	0.2865	0.8571	0.8424	0.2707	0.924	0.926	0.9248	0.2657	0.0167	0.0816	0.8837	0.9369	0.9243	0.8779	0.9149	0.2663	0.2638	0.2692	0.8618	0.2844	0.2957	0.9248	0.2747	0.9052	0.9072	0.2592	0.9285	0.0219	0.2222	0.2722	0.8737	0.2819	0.2665	0.2815	0.9223	0.2684	0.2923	0.2603
Phapecoctavirus 536P1	GCA_964033825.1_536_P1_genomic	0.4299	0.4512	0.4359	0.2729	0.4549	0.4667	0.2789	0.2421	0.2819	0.2381	0.8238	0.2741	0.2663	0.7981	0.3124	0.2618	0.2719	0.7996	0.013	0.0719	0.2588	0.2585	0.2699	0.2754	0.2641	0.8201	0.8359	0.8275	0.2688	0.7908	0.8125	0.2677	0.8324	0.2611	0.2589	0.8072	0.2511	0.0233	0.1688	0.8198	0.2762	0.8104	0.7989	0.8316	0.2669	0.7976	0.7813	0.7907
Phapecoctavirus DIJ07P1	GCA_964033965.1_DIJ07_P1_genomic	0.4774	0.4897	0.4676	0.2951	0.4968	0.4894	0.3014	0.2756	0.2753	0.2688	0.8391	0.2778	0.2466	0.8855	0.3119	0.2741	0.2881	0.8192	0.0132	0.0695	0.2715	0.2703	0.2821	0.2644	0.2846	0.8114	0.7991	0.7922	0.2785	0.8408	0.8912	0.272	0.872	0.2841	0.2745	0.8411	0.2647	0.0174	0.1603	0.8208	0.2673	0.8296	0.7927	0.816	0.2959	0.807	0.8706	0.866
Justusliebigvirus VEcB	GCA_964034235.1_536_P9_genomic	0.218	0.2419	0.2147	0.9066	0.2453	0.2351	0.9054	0.8715	0.866	0.8702	0.2695	0.8761	0.8792	0.2638	0.9317	0.8935	0.8707	0.2629	0.0127	0.073	0.895	0.8661	0.8968	0.8883	0.9096	0.2478	0.2529	0.2675	0.8765	0.2715	0.2752	0.9089	0.2581	0.8737	0.9046	0.2648	0.8899	0.0278	0.2137	0.2597	0.878	0.2577	0.2598	0.2665	0.8777	0.2589	0.2779	0.2572
Justusliebigvirus alia	GCA_964034255.1_536_P6_genomic	0.215	0.2463	0.219	0.8947	0.2471	0.2401	0.8853	0.8776	0.8953	0.8816	0.2748	0.8771	0.8313	0.2551	0.9171	0.9182	0.9029	0.2713	0.0165	0.0796	0.8973	0.9023	0.9138	0.9034	0.9088	0.2439	0.2449	0.2618	0.8353	0.283	0.2802	0.9185	0.2715	0.9089	0.8973	0.2541	0.9139	0.0224	0.2083	0.2556	0.8846	0.2685	0.2399	0.2617	0.912	0.2448	0.2828	0.2518
Phapecoctavirus DIJ07P2	GCA_964034285.1_DIJ07_P2_genomic	0.4699	0.4693	0.4544	0.2883	0.4772	0.4791	0.2943	0.2636	0.2789	0.2593	0.8036	0.2749	0.2648	0.7995	0.3087	0.2559	0.2675	0.7964	0.0131	0.06	0.2572	0.26	0.2684	0.2722	0.2647	0.7814	0.7855	0.7653	0.2711	0.7684	0.8028	0.2598	0.8151	0.2682	0.2704	0.7919	0.2585	0.0215	0.1756	0.7856	0.2584	0.7838	0.7595	0.8107	0.2631	0.7677	0.802	0.7877
Justusliebigvirus alia	GCA_964034475.1_536_P7_genomic	0.215	0.2463	0.219	0.8947	0.2471	0.2401	0.8852	0.8776	0.8953	0.8816	0.2748	0.8771	0.8313	0.2551	0.9171	0.9182	0.9029	0.2713	0.0165	0.0796	0.8973	0.9023	0.9138	0.9034	0.9088	0.2439	0.2449	0.2618	0.8353	0.283	0.2802	0.9184	0.2715	0.9089	0.8972	0.2541	0.9139	0.0224	0.2083	0.2556	0.8845	0.2685	0.2399	0.2617	0.912	0.2448	0.2828	0.2518
Escherichia virus phAPEC8	GCF_000906475.1_ViralProj185315_genomic	0.4902	0.5086	0.4911	0.2823	0.5143	0.527	0.2961	0.2616	0.2713	0.2404	0.8246	0.2705	0.245	0.8413	0.3034	0.2737	0.2817	0.8769	0.0133	0.0722	0.2552	0.2672	0.2615	0.2634	0.2707	0.8329	0.8202	0.8607	0.2807	0.8828	0.8724	0.2596	0.8347	0.2668	0.2671	0.827	0.2537	0.0174	0.1659	0.8576	0.2623	0.8306	0.8258	0.8084	0.2911	0.8406	0.8465	0.8282
Justusliebigvirus phi92	GCF_000914915.1_ViralProj240593_genomic	0.2125	0.2357	0.2083	0.8939	0.2416	0.229	0.8622	0.8695	0.8677	0.8686	0.2734	0.8863	0.878	0.2684	0.9037	0.8713	0.8712	0.2787	0.0164	0.0731	0.878	0.8377	0.86	0.8876	0.904	0.2549	0.2544	0.2639	0.8711	0.2796	0.2749	0.9002	0.2702	0.8487	0.9093	0.2918	0.8617	0.0284	0.206	0.2662	0.8879	0.2655	0.2931	0.2719	0.8766	0.2834	0.2788	0.2631
Phapecoctavirus ESCO13	GCF_002611945.1_ASM261194v1_genomic	0.5106	0.5204	0.5038	0.2988	0.5061	0.5141	0.3064	0.2754	0.2886	0.2636	0.86	0.2845	0.2606	0.9484	0.3161	0.2832	0.2924	0.8637	0.0131	0.0687	0.2741	0.2894	0.2906	0.2695	0.2848	0.8702	0.837	0.8504	0.2883	0.8622	0.9533	0.2766	0.9008	0.2879	0.2809	0.8543	0.2731	0.0173	0.171	0.8766	0.2769	0.8796	0.839	0.8544	0.3025	0.8422	0.8874	0.8944
Escherichia virus ESCO5	GCF_002612725.1_ASM261272v1_genomic	0.4641	0.496	0.4663	0.2676	0.4884	0.4955	0.2851	0.2582	0.2799	0.2598	0.8446	0.2748	0.2705	0.8535	0.2889	0.273	0.2817	0.867	0.0133	0.0721	0.2729	0.2591	0.2649	0.2739	0.2704	0.8086	0.8136	0.822	0.2744	0.8413	0.8576	0.2767	0.8099	0.2685	0.2905	0.8705	0.2531	0.0234	0.1648	0.8217	0.2948	0.8002	0.8336	0.8278	0.2808	0.8906	0.8172	0.8417
Escherichia virus ESCO5	GCF_002612725.2_ASM261272v1_genomic	0.4646	0.5016	0.4723	0.2685	0.4898	0.4972	0.2888	0.2582	0.2836	0.2598	0.8467	0.2748	0.2705	0.8594	0.2931	0.2729	0.282	0.8732	0.0133	0.0721	0.2729	0.259	0.2649	0.2739	0.2714	0.8139	0.8182	0.8248	0.2749	0.8435	0.8701	0.2767	0.8197	0.2685	0.2905	0.8814	0.2531	0.0234	0.1649	0.8228	0.2948	0.8058	0.8353	0.8238	0.2812	0.8978	0.8241	0.8485
Justusliebigvirus PHB05	GCF_002743975.1_ASM274397v1_genomic	0.2195	0.2422	0.2239	0.8955	0.2515	0.2397	0.9248	0.8507	0.8553	0.85	0.2823	0.8505	0.8778	0.2614	0.8937	0.8789	0.8892	0.2757	0.0167	0.0801	0.8844	0.8682	0.8944	0.8765	0.9154	0.2555	0.2595	0.2743	0.8799	0.2886	0.2817	0.8932	0.2748	0.8679	0.8675	0.2601	0.9209	0.0219	0.2198	0.2704	0.8489	0.2724	0.2493	0.2773	0.9036	0.2535	0.2834	0.2508
Klebsiella virus ZCKP1	GCF_003308535.1_ASM330853v1_genomic	0.4619	0.4908	0.4664	0.2787	0.4775	0.4758	0.2898	0.2548	0.2829	0.2527	0.8376	0.269	0.2692	0.8144	0.3107	0.2782	0.2951	0.819	0.0133	0.0688	0.2728	0.2632	0.2695	0.2852	0.2844	0.8148	0.8298	0.806	0.2851	0.8318	0.8009	0.2773	0.8356	0.2578	0.2734	0.7873	0.2528	0.0233	0.1649	0.8314	0.2846	0.8145	0.8126	0.8507	0.285	0.7939	0.831	0.8167
Justusliebigvirus PD06	GCF_003613295.1_ASM361329v1_genomic	0.2346	0.2531	0.2334	0.8905	0.2527	0.2462	0.8931	0.8543	0.8811	0.8635	0.2843	0.8697	0.9364	0.2676	0.9084	0.8584	0.8654	0.2764	0.0164	0.08	0.8665	0.8664	0.86	0.8816	0.8684	0.2629	0.2656	0.2847	0.9989	0.2674	0.283	0.8817	0.2735	0.8337	0.8942	0.2772	0.9112	0.0278	0.2189	0.2726	0.8699	0.2675	0.2665	0.2756	0.8631	0.2726	0.2842	0.2625
Phapecoctavirus Ro121c4YLVW	GCF_004794915.1_ASM479491v1_genomic	0.4957	0.5204	0.503	0.2877	0.5059	0.4928	0.2986	0.2668	0.2877	0.2584	0.8941	0.2782	0.2762	0.9017	0.3073	0.267	0.2728	0.8558	0.0125	0.0647	0.2728	0.2734	0.2745	0.2648	0.2795	0.886	0.8577	0.8769	0.2971	0.8308	0.9022	0.2762	0.897	0.27	0.2755	0.8597	0.2566	0.0276	0.1685	0.899	0.2845	0.8789	0.8328	0.8806	0.2848	0.8346	0.8897	0.8894
Escherichia virus Schickermooser	GCF_005892245.1_ASM589224v1_genomic	0.4968	0.5165	0.5069	0.2842	0.5157	0.4994	0.3047	0.2706	0.2801	0.2622	0.8501	0.2796	0.2579	0.9296	0.3083	0.2743	0.2905	0.8341	0.0132	0.0722	0.2574	0.2811	0.2836	0.2655	0.2785	0.8478	0.835	0.8521	0.2787	0.8385	0.9187	0.2672	0.8994	0.2781	0.2695	0.8573	0.2641	0.0173	0.1652	0.8679	0.2641	0.8687	0.8216	0.847	0.3033	0.8128	0.8816	0.901
Justusliebigvirus alia	GCF_010120125.1_ASM1012012v1_genomic	0.2244	0.2586	0.2209	0.8889	0.2503	0.2368	0.8649	0.8567	0.8558	0.8501	0.2926	0.8513	0.8225	0.2656	0.9138	0.9092	0.8934	0.2725	0.013	0.0731	0.8891	0.9037	0.9073	0.8956	0.9211	0.2608	0.2609	0.274	0.8293	0.2867	0.2893	0.8914	0.2639	0.8983	0.9248	0.258	0.9019	0.022	0.2111	0.2784	0.8653	0.2823	0.2644	0.2808	0.9112	0.2749	0.291	0.2586
Phapecoctavirus anhysbys	GCF_010120165.1_ASM1012016v1_genomic	0.4453	0.4648	0.4342	0.2847	0.4859	0.4881	0.2984	0.2518	0.2762	0.2484	0.8884	0.2694	0.2647	0.8119	0.3048	0.2751	0.2836	0.8298	0.0133	0.0722	0.271	0.2554	0.2737	0.2857	0.272	0.8468	0.8833	0.8322	0.2806	0.8257	0.8003	0.2752	0.8534	0.2614	0.2785	0.7935	0.263	0.0234	0.1718	0.8725	0.2781	0.8632	0.8672	0.8775	0.2905	0.8014	0.83	0.824
Justusliebigvirus muut	GCF_010120775.1_ASM1012077v1_genomic	0.2148	0.2331	0.1998	0.8814	0.2422	0.2238	0.8233	0.8765	0.8736	0.8819	0.2763	0.8801	0.8532	0.2658	0.8857	0.8929	0.8765	0.256	0.0167	0.0769	0.8484	0.8791	0.8519	0.8531	0.8551	0.2559	0.2548	0.2652	0.8479	0.2749	0.2884	0.8727	0.2632	0.8577	0.8794	0.2512	0.8831	0.0219	0.206	0.2649	0.8515	0.2578	0.2469	0.2642	0.8568	0.2622	0.2774	0.2451
Phapecoctavirus nepoznato	GCF_010120825.1_ASM1012082v1_genomic	0.4144	0.4317	0.4129	0.2703	0.4298	0.4474	0.2701	0.2659	0.2727	0.2685	0.7602	0.2836	0.2536	0.7994	0.2892	0.2511	0.2706	0.7789	0.0083	0.0684	0.2432	0.2607	0.2611	0.2657	0.2505	0.7632	0.7528	0.7791	0.2437	0.7899	0.7679	0.2449	0.7914	0.246	0.2592	0.7813	0.2604	0.0137	0.1541	0.766	0.2752	0.7805	0.783	0.7842	0.2463	0.8007	0.7473	0.7557
Phapecoctavirus nieznany	GCF_010120835.1_ASM1012083v1_genomic	0.4516	0.4779	0.4561	0.2917	0.469	0.4586	0.2848	0.261	0.2748	0.2527	0.782	0.2731	0.2564	0.8146	0.2981	0.2495	0.2651	0.7881	0.013	0.0732	0.2381	0.2638	0.2779	0.2509	0.272	0.7412	0.7243	0.7598	0.2658	0.7913	0.8133	0.2584	0.7817	0.2674	0.2682	0.7647	0.2542	0.017	0.1701	0.7505	0.265	0.7539	0.7348	0.7607	0.2665	0.7585	0.8051	0.7925
Phapecoctavirus tuntematon	GCF_010121055.1_ASM1012105v1_genomic	0.4731	0.4904	0.4661	0.273	0.511	0.5152	0.2932	0.2555	0.2695	0.2472	0.8545	0.2651	0.2538	0.8413	0.2942	0.2676	0.2782	0.855	0.0133	0.0733	0.2572	0.2668	0.2665	0.2628	0.2668	0.8305	0.8341	0.8305	0.2719	0.8414	0.8383	0.2621	0.8293	0.2652	0.2692	0.7997	0.2594	0.0173	0.1749	0.8491	0.2675	0.8255	0.7965	0.839	0.2786	0.8105	0.8204	0.8214
Phapecoctavirus ukendt	GCF_010121085.1_ASM1012108v1_genomic	0.4622	0.4673	0.4421	0.2948	0.4835	0.4803	0.2967	0.2807	0.2894	0.2691	0.8924	0.2917	0.2669	0.8518	0.3064	0.2877	0.2929	0.8422	0.0131	0.0722	0.2705	0.2672	0.2743	0.2879	0.2759	0.8088	0.8301	0.8345	0.2775	0.8224	0.8481	0.2718	0.8456	0.2636	0.2879	0.8163	0.2615	0.0172	0.1677	0.819	0.2871	0.8316	0.8335	0.8515	0.3002	0.8199	0.8312	0.8421
Phapecoctavirus Mt1B1P17	GCF_014337505.1_ASM1433750v1_genomic	0.485	0.5124	0.4797	0.2865	0.5187	0.5364	0.286	0.2581	0.2802	0.2499	0.8751	0.2762	0.2564	0.8672	0.3053	0.278	0.2907	0.8659	0.0133	0.0721	0.256	0.277	0.2763	0.2663	0.2727	0.914	0.9133	0.8413	0.2733	0.8498	0.8642	0.2696	0.9229	0.2721	0.2668	0.8312	0.2649	0.0174	0.1687	0.9389	0.2684	0.9358	0.8881	0.8855	0.2859	0.8207	0.8702	0.8514
Justusliebigvirus VEcB	GCF_014892815.1_ASM1489281v1_genomic	0.2149	0.238	0.219	0.8732	0.2431	0.2247	0.8535	0.8516	0.8814	0.8618	0.275	0.8562	0.8673	0.2587	0.9039	0.8687	0.8713	0.2578	0.0127	0.0732	0.8682	0.8789	0.8646	0.8615	0.8682	0.2563	0.2449	0.2642	0.848	0.2693	0.2788	0.8874	0.2637	0.8674	0.9081	0.2654	0.8925	0.0217	0.1962	0.2588	0.8566	0.2547	0.246	0.2629	0.8626	0.2496	0.2818	0.2482
Phapecoctavirus TSP7	GCF_018642085.1_ASM1864208v1_genomic	0.4862	0.49	0.4753	0.2887	0.5007	0.5095	0.2991	0.272	0.2808	0.2575	0.8687	0.2807	0.2712	0.8569	0.3213	0.2855	0.2959	0.8672	0.0167	0.0688	0.276	0.2741	0.2734	0.2826	0.2885	0.8536	0.8274	0.8491	0.2895	0.8632	0.8492	0.2844	0.8514	0.2695	0.2876	0.8142	0.266	0.0276	0.167	0.8723	0.2898	0.8471	0.832	0.8815	0.3008	0.8324	0.8717	0.8788
[truncated: 44 more columns]

## Sheet: SF1
Fig. S1	Heatmap of host range analysis results of isolated phages with all bacterial strains
	log(EoP)	TK001	MG1655	BL21	TOP10F'	SUTL1	ESBL946	ESBL991	ESBL1054	IHTL-1	Sp	E. fergusonii	NBRC102203	St	Se	Sm	SUTL2	SUTL3	SUTL4	ESBL933	ESBL953	ESBL963	ESBL971	ESBL1002	ESBL1064	ESBL1080	C. amalonaticus	SUTL5	TWCC59747	ESBL920	ESBL922	ESBL931	ESBL955	ESBL960	ESBL983	ESBL994	ESBL1013	ESBL1090	ESBL1097	ESBL1107	ATCC43888
	ΦWec179	0	ND	ND	ND	0.1	-0.4	-0.1	ND	-0.6	ND	ND	ND	pseud	pseud	pseud	pseud	pseud	pseud	pseud	ND	pseud	ND	ND	ND	ND	ND	ND	ND	ND	ND	ND	ND	ND	ND	ND	ND	ND	ND	ND	ND
	ΦWec181	0	ND	ND	ND	-0.8	-0.7	-1.3	ND	-0.8	ND	ND	ND	pseud	pseud	pseud	pseud	pseud	pseud	pseud	ND	pseud	ND	ND	ND	ND	ND	ND	ND	ND	ND	ND	ND	ND	ND	ND	ND	ND	ND	ND	ND
	ΦWec186	0	ND	ND	ND	-1.2	-2.1	-1.4	ND	-0.8	ND	ND	ND	pseud	pseud	pseud	pseud	pseud	pseud	pseud	ND	pseud	ND	ND	ND	ND	ND	ND	ND	ND	ND	ND	ND	ND	ND	ND	ND	ND	ND	ND	ND
	ΦWec188	0	ND	ND	ND	0.3	-0.2	0	-0.7	0.5	-0.7	ND	ND	pseud	pseud	pseud	pseud	pseud	pseud	pseud	ND	pseud	ND	ND	ND	ND	ND	ND	ND	ND	ND	ND	ND	ND	ND	ND	ND	ND	ND	ND	ND
	ΦWec190	0	ND	ND	ND	0	-0.9	-0.7	-0.8	-0.6	-0.9	ND	ND	pseud	pseud	pseud	pseud	pseud	pseud	pseud	ND	pseud	ND	ND	ND	ND	ND	ND	ND	ND	ND	ND	ND	ND	ND	ND	ND	ND	ND	ND	ND
	ΦWec187	0	0.9	ND	0.5	0.8	0.1	-0.1	0.2	1.4	ND	pseud	ND	pseud	pseud	pseud	pseud	pseud	pseud	pseud	ND	pseud	ND	ND	pseud	pseud	pseud	ND	ND	ND	ND	ND	ND	ND	ND	ND	ND	ND	ND	ND	ND
	T4	pseud	0	-0.2	0	pseud	pseud	pseud	ND	pseud	pseud	-3.1	pseud	ND	ND	pseud	pseud	pseud	ND	ND	pseud	pseud	pseud	pseud	ND	ND	ND	ND	ND	ND	ND	ND	ND	ND	ND	ND	ND	ND	ND	ND	ND
	T7	ND	0	-1.7	-2.3	ND	ND	ND	-0.5	ND	ND	-2	ND	ND	ND	ND	ND	ND	ND	ND	ND	ND	ND	ND	ND	ND	ND	ND	ND	ND	ND	ND	ND	ND	ND	ND	ND	ND	ND	ND	ND
	EoP	100	10	1	0.1	0.01	0.001	0.0001	ND	pseud
